# Supplementary material for: Shotgun proteomics of the barley seed proteome
Source: BMC Genomics. 2017 Jan 6;18:44. doi: 10.1186/s12864-016-3408-5 (PMC5219712; doi:10.1186/s12864-016-3408-5)
Supplement: Additional file 2: Table S1. — Transmembrane proteins in the barley seed proteome. (XLSX 40 kb) [file 12864_2016_3408_MOESM2_ESM.xlsx]

## Sheet: Sheet1
Table S1: Transmemebrane proteins in the barley seed proteome
Uniprot id	TMs	TM start	TM end	Description	Hynek et al. 2006
M0XJT5	1	31	48	Hexokinase
M0WGB3	1	383	400	Putative protein disulfide isomerase	x
M0XK27	1	36	56	Putative Long chain acyl-CoA synthetase 9, chloroplastic
M0Y107	13	6	30	Protein with hydrogen-translocating pyrophosphatase activity	x
		37	59
		79	101
		122	149
		264	285
		305	322
		342	366
		387	411
		417	439
		483	505
		511	529
		588	621
		679	703
M0WD89	1	12	32	Ribose-phosphate pyrophosphokinase 3, chloroplastic
F2D6L7	1	513	537	Nicalin
M0VTU0	1	72	93	response to ER stress
F2DGG1	1	463	484	calnexin homolog1
M0WQS0	1	59	80	Putative intracellular protein transport
M0WW64	3	102	127	Uncharacterized protein
		134	160
		166	199
M0VSW0	1	73	97	Dolichyl-diphosphooligosaccharide--protein glycosyltransferase subunit 1
M0XJR1	2	678	698	ROOT HAIR DEFECTIVE 3 homolog
		702	722
M0Z968	1	445	469	Dolichyl-diphosphooligosaccharide--protein glycosyltransferase subunit 1
M0VFP1	1	217	236	Vesicle-associated membrane protein 727
M0WRS6	3	593	615	cellulose biosynthesis
		627	647
		659	676
F2CXI5	1	414	436	Dolichyl-diphosphooligosaccharide--protein glycosyltransferase subunit 1
M0WME5	8	70	93	Plasma membrane ATPase	x
		105	121
		248	274
		286	308
		654	676
		719	741
		798	819
		831	848
M0Z2H5	9	61	84	Plasma membrane ATPase	x
		96	112
		239	265
		277	299
		645	665
		710	731
		755	772
		784	805
		817	834
M0X3G6	7	85	103	Calcium-transporting ATPase 1, endoplasmic reticulum-type	x
		115	135
		288	309
		329	357
		867	889
		989	1009
		1024	1044
M0WFR0	3	75	98	ABC transporter
		110	128
		189	207
M0X8P1	8	59	81	ABC transporter B family member 4
		139	169
		236	259
		649	670
		690	714
		770	788
		794	811
		874	900
		912	932
M0UNJ0	1	503	526	Vacuolar-sorting receptor 1
M0UR42	1	438	463	Uncharacterized protein
F2DMH9	8	108	127	Cellulose synthase-like CslF6
		134	154
		711	736
		743	766
		778	800
		833	856
		862	884
		896	916
M0V2U5	1	36	53	Amine oxidase (EC 1.4.3.-)
F2D1W8	1	24	46	Putative Delta(24)-sterol reductase
M0XIV0	1	12	30	Sterol 14-demethylase
F2CW94	1	110	133	Cytochrome b5 isoform B
F2DAL6	1	105	125	Cytochrome b5
F2DJ62	14	42	59	hydrogen-translocating pyrophosphatase activity	x
		65	87
		117	135
		155	179
		199	223
		243	261
		389	410
		416	438
		477	494
		506	528
		573	591
		612	630
		683	701
		713	732
M0YQT9	9	12	30	hydrogen-translocating pyrophosphatase activity	x
		92	111
		132	156
		188	213
		320	342
		362	387
		399	419
		445	468
		475	496
M0Z4S0	1	7	32	Uncharacterized protein
F2E8R9	1	20	41	oxidoreductase activity
M0YYM8	1	7	30	11-beta-hydroxysteroid dehydrogenase 1A	x
M0Z5I3	1	19	37	Signal peptidase
M0VVN5	1	116	133	3-ketoacyl-CoA thiolase
M0VXZ4	10	24	44	Nucleobase-ascorbate transporter
		50	69
		90	108
		114	135
		142	162
		174	196
		317	339
		345	365
		377	394
		414	434
M0W622	8	20	38	Uncharacterized protein
		50	69
		108	126
		132	150
		162	181
		311	333
		339	358
		370	388
D2KZ38	5	14	36	Aquaporin TIP2
		56	79
		143	162
		174	196
		216	236
D2KZ45	6	34	55	Probable aquaporin TIP3	x
		61	85
		106	128
		148	168
		180	203
		223	243
F2D616	6	58	78	Aquaporin PIP1	x
		93	114
		135	153
		180	198
		210	232
		259	280
F2E2K8	5	43	64	Aquaporin TIP2
		131	155
		175	193
		205	227
		254	275
F2EBU5	6	24	47	Probable aquaporin TIP3-2	x
		59	77
		105	125
		146	164
		176	198
		219	239
F2CYH7	1	182	202	Uncharacterized protein
M0WJC3	1	196	216	Emp24/gp25L/p24 family protein
M0Z8R0	1	194	213	vesicle-mediated transport
F2CSZ1	4	30	49	Uncharacterized protein
		105	125
		178	195
		215	235
F2D9B2	4	368	393	OSJNBa0088K19.14 protein
		405	426
		438	456
		552	572
F2E8C1	1	54	75	Conserved hypothetical protein
M0UL44	9	213	235	Nonaspanin (TM9SF) family protein
		288	307
		313	334
		355	375
		387	411
		437	463
		469	492
		504	528
		548	574
M0UQZ2	2	227	249	UPF0496 protein 5, similar to integrins
		255	273
M0V7M4	1	348	369	Uncharacterized protein
M0VKD9	1	43	62	Uncharacterized protein
M0VQ86	3	36	53	Uncharacterized protein
		108	130
		208	231
M0W3C5	2	546	565	Uncharacterized protein
		630	650
M0W9V2	1	58	80	Uncharacterized protein
M0WE81	1	1762	1782	Uncharacterized protein
M0X5N9	1	153	173	Uncharacterized protein
M0X871	1	30	54	Uncharacterized protein
M0Y389	1	16	37	Uncharacterized protein
M0YA06	1	185	209	Uncharacterized protein
M0YK14	1	256	279	Leucine zipper EF hand containing TM protein
M0YL44	1	58	82	Glutamate carboxypeptidase 2
M0XPD1	2	16	38	phosphorelay sensor kinase activity
		327	352
M0WZI8	2	246	265	ADP,ATP carrier protein 2, mitochondrial	x
		285	306
M0Y8I0	3	179	202	ADP,ATP carrier protein 1, mitochondrial
		244	263
		283	304
M0Z2H7	1	12	29	Putative ATP synthase
F2E8X4	2	63	88	Oleosin	x
		94	123
M0WXP0	2	55	82	Oleosin	x
		88	113
M0WY94	3	42	60	Oleosin family protein	x
		67	86
		92	117
M0W8G2	1	765	786	Uncharacterized protein
M0XN08	1	614	634	Mitochondrial Rho GTPase
