# Supplementary material for: Shotgun proteomics of the barley seed proteome
Source: BMC Genomics. 2017 Jan 6;18:44. doi: 10.1186/s12864-016-3408-5 (PMC5219712; doi:10.1186/s12864-016-3408-5)
Supplement: Additional file 3: Table S2. — List of the barley seed proteins identified from Conrad and Lacey cultivars. (XLSX 225 kb) [file 12864_2016_3408_MOESM3_ESM.xlsx]

## Sheet: Sheet1
Table S-2. List of the barley seed proteins identified from Conrad and and Lacey cultivars. Uniprot entries, mapping to the Uniref50, Uniref90 databases and GO annotations are listed. Manual curations are in red font.
Entry	Protein names	GO Biological process	GO Molecular function	GO Cellular component	Uniref90 Cluster name	Uniref50 cluster name	Uniref50_size	Uniref50_length	InterPro	Pfam	PROSITE	Length	Mass kD	Ref90 entries	Uniref90 Cluster ID	Uniref90_Size	Length_90	Ref50 entries	Uniref50 ID
F2CRK3	Predicted protein (Uncharacterized protein)		ATP binding [GO:0005524]	actin cytoskeleton [GO:0015629]	Cluster: Actin-7	Cluster: Actin-7	1525	377	IPR004000;IPR020902;IPR004001;	PF00022;	PS00406;PS00432;PS01132;	377	41.817	F2CRK3	UniRef90_P53492	845	377	F2CRK3	UniRef50_P53492
F2DE91	Predicted protein (Uncharacterized protein)		ATP binding [GO:0005524]	actin cytoskeleton [GO:0015629]	Cluster: Actin-7	Cluster: Actin-7	1525	377	IPR004000;IPR020902;IPR004001;	PF00022;	PS00406;PS00432;PS01132;	377	41.656	F2DE91	UniRef90_P53492	845	377	F2DE91	UniRef50_P53492
M0X0A5	Uncharacterized protein		ATP binding [GO:0005524]	actin cytoskeleton [GO:0015629]	Cluster: Actin-2	Cluster: Actin-7	1525	377	IPR004000;IPR020902;IPR004001;	PF00022;	PS00406;PS00432;PS01132;	376	41.576	M0X0A5	UniRef90_Q96292	263	377	M0X0A5	UniRef50_P53492
M0XGG9	Uncharacterized protein		ATP binding [GO:0005524]	actin cytoskeleton [GO:0015629]	Cluster: Actin-7	Cluster: Actin-7	1525	377	IPR004000;IPR020902;IPR004001;	PF00022;	PS00406;PS00432;PS01132;	377	41.621	M0XGG9	UniRef90_P53492	845	377	M0XGG9	UniRef50_P53492
F2DY31	Predicted protein (Uncharacterized protein)	actin filament depolymerization [GO:0030042]		actin cytoskeleton [GO:0015629]	Cluster: Actin-depolymerizing factor 3	Cluster: Actin-depolymerizing factor 3	102	139	IPR002108;IPR029006;IPR017904;	PF00241;	PS51263;	138	16.069	F2DY31	UniRef90_A0A0A7NVN8	3	138	F2DY31	UniRef50_Q41764
F2E6H5	Predicted protein (Uncharacterized protein)	actin filament depolymerization [GO:0030042]		actin cytoskeleton [GO:0015629]	Cluster: Actin-depolymerizing factor 2	Cluster: Actin-depolymerizing factor 2	82	145	IPR002108;IPR029006;IPR017904;	PF00241;	PS51263;	145	16.802	F2E6H5	UniRef90_Q9AY76	17	145	F2E6H5	UniRef50_Q9AY76
M0YLD7	Starch synthase, chloroplastic/amyloplastic (EC 2.4.1.-)	amylopectin biosynthetic process [GO:0010021]; galactolipid biosynthetic process [GO:0019375]; maltose metabolic process [GO:0000023]; positive regulation of catalytic activity [GO:0043085]; response to hypoxia [GO:0001666]; starch biosynthetic process [GO:0019252]	glycogen (starch) synthase activity [GO:0004373]	amyloplast [GO:0009501]; chloroplast stroma [GO:0009570]	Cluster: Starch synthase 1, chloroplastic/amyloplastic	Cluster: Starch synthase 1, chloroplastic/amyloplastic	138	652	IPR001296;IPR011835;IPR013534;	PF08323;PF00534;		521	58.162	M0YLD7	UniRef90_Q43654	11	647	M0YLD7	UniRef50_Q9FNF2
M0V3P7	Uncharacterized protein		electron carrier activity [GO:0009055]	anchored component of membrane [GO:0031225]	Cluster: Uncharacterized protein	Cluster: Uncharacterized protein	1	190	IPR008972;IPR003245;	PF02298;	PS51485;	200	20.609	M0V3P7	UniRef90_M0V3P7	2	200	M0V3P7	UniRef50_K4AFJ3
F2D903	Xyloglucan endotransglucosylase/hydrolase (EC 2.4.1.207)	cell wall biogenesis [GO:0042546]; cell wall organization [GO:0071555]; xyloglucan metabolic process [GO:0010411]	hydrolase activity, hydrolyzing O-glycosyl compounds [GO:0004553]; xyloglucan:xyloglucosyl transferase activity [GO:0016762]	apoplast [GO:0048046]; cell wall [GO:0005618]	Cluster: Xyloglucan endotransglucosylase/hydrolase	Cluster: Xyloglucan endotransglucosylase/hydrolase	17	277	IPR008264;IPR013320;IPR000757;IPR008263;IPR010713;IPR016455;	PF00722;PF06955;	PS01034;	289	32.298	F2D903	UniRef90_Q56TP1	6	288	F2D903	UniRef50_C5YFX3
M0VEY2	Xyloglucan endotransglucosylase/hydrolase (EC 2.4.1.207)	cell wall biogenesis [GO:0042546]; cell wall organization [GO:0071555]; xyloglucan metabolic process [GO:0010411]	hydrolase activity, hydrolyzing O-glycosyl compounds [GO:0004553]; xyloglucan:xyloglucosyl transferase activity [GO:0016762]	apoplast [GO:0048046]; cell wall [GO:0005618]	#N/A	#N/A	#N/A	#N/A	IPR008264;IPR013320;IPR000757;IPR010713;IPR016455;	PF00722;PF06955;		277	31.492	#N/A	#N/A	#N/A	#N/A	#N/A	#N/A
M0UG79	Uncharacterized protein	branched-chain amino acid biosynthetic process [GO:0009082]; gluconeogenesis [GO:0006094]; glycolytic process [GO:0006096]; purine nucleotide biosynthetic process [GO:0006164]; response to salt stress [GO:0009651]	copper ion binding [GO:0005507]; ketol-acid reductoisomerase activity [GO:0004455]	apoplast [GO:0048046]; cell wall [GO:0005618]; chloroplast envelope [GO:0009941]; chloroplast stroma [GO:0009570]; mitochondrion [GO:0005739]	Cluster: Ketol-acid reductoisomerase, chloroplastic	Cluster: Ketol-acid reductoisomerase, chloroplastic	152	595	IPR008927;IPR013328;IPR000506;IPR013116;IPR013023;IPR016040;	PF01450;PF07991;		381	41.826	M0UG79	UniRef90_Q65XK0	26	578	M0UG79	UniRef50_Q01292
M0XFC6	Uncharacterized protein	ATP hydrolysis coupled proton transport [GO:0015991]; calcium ion transport [GO:0006816]; cell growth [GO:0016049]; cell morphogenesis [GO:0000902]; cytoskeleton organization [GO:0007010]; gluconeogenesis [GO:0006094]; glucose catabolic process [GO:0006007]; glycolytic process [GO:0006096]; Golgi organization [GO:0007030]; Golgi vesicle transport [GO:0048193]; hyperosmotic response [GO:0006972]; …	ATP binding [GO:0005524]; proton-transporting ATPase activity, rotational mechanism [GO:0046961]	apoplast [GO:0048046]; cell wall [GO:0005618]; chloroplast envelope [GO:0009941]; Golgi apparatus [GO:0005794]; plant-type vacuole [GO:0000325]; plasma membrane [GO:0005886]; plasmodesma [GO:0009506]; proton-transporting V-type ATPase, V1 domain [GO:0033180]	Cluster: V-type proton ATPase catalytic subunit A (Fragment)	#N/A	#N/A	#N/A	IPR031686;IPR020003;IPR000793;IPR000194;IPR004100;IPR024034;IPR005725;IPR027417;IPR022878;	PF00006;PF00306;PF02874;PF16886;	PS00152;	680	74.592	M0XFC6	UniRef90_P49087	65	561	#N/A	#N/A
F2EHF8	Triosephosphate isomerase (EC 5.3.1.1)	aerobic respiration [GO:0009060]; cellular carbohydrate metabolic process [GO:0044262]; cysteine biosynthetic process [GO:0019344]; glycolytic process [GO:0006096]; Golgi organization [GO:0007030]; hyperosmotic response [GO:0006972]; photorespiration [GO:0009853]; proteasome core complex assembly [GO:0080129]; proteasome-mediated ubiquitin-dependent protein catabolic process [GO:0043161]; respons…	copper ion binding [GO:0005507]; triose-phosphate isomerase activity [GO:0004807]	apoplast [GO:0048046]; cell wall [GO:0005618]; chloroplast stroma [GO:0009570]; cytosol [GO:0005829]; mitochondrion [GO:0005739]; plasma membrane [GO:0005886]; plasmodesma [GO:0009506]; vacuolar membrane [GO:0005774]	Cluster: Triosephosphate isomerase, cytosolic	Cluster: Triosephosphate isomerase, cytosolic	112	253	IPR013785;IPR022896;IPR000652;IPR020861;	PF00121;	PS00171;PS51440;	253	26.779	F2EHF8	UniRef90_P46226	8	253	F2EHF8	UniRef50_P12863
M0X0L3	Proteasome subunit beta type (EC 3.4.25.1)	defense response to fungus, incompatible interaction [GO:0009817]; fatty acid beta-oxidation [GO:0006635]; gluconeogenesis [GO:0006094]; glycolytic process [GO:0006096]; proteasome core complex assembly [GO:0080129]; proteasome-mediated ubiquitin-dependent protein catabolic process [GO:0043161]; response to cadmium ion [GO:0046686]; response to misfolded protein [GO:0051788]; response to salt str…	threonine-type endopeptidase activity [GO:0004298]	apoplast [GO:0048046]; chloroplast [GO:0009507]; cytosol [GO:0005829]; nucleus [GO:0005634]; plasma membrane [GO:0005886]; proteasome core complex [GO:0005839]	Cluster: Proteasome subunit beta type	Cluster: Proteasome subunit beta type-1	18	221	IPR029055;IPR016050;IPR001353;IPR023333;	PF00227;	PS00854;PS51476;	221	24.333	M0X0L3	UniRef90_W5FVB7	6	298	M0X0L3	UniRef50_O64464
M0Z0U7	Uncharacterized protein	gluconeogenesis [GO:0006094]; glycolytic process [GO:0006096]; Golgi organization [GO:0007030]; hyperosmotic response [GO:0006972]; N-terminal protein myristoylation [GO:0006499]; protein folding [GO:0006457]; protein secretion [GO:0009306]; regulation of meristem growth [GO:0010075]; regulation of meristem structural organization [GO:0009934]; response to endoplasmic reticulum stress [GO:0034976…	ATP binding [GO:0005524]	apoplast [GO:0048046]; chloroplast [GO:0009507]; mitochondrion [GO:0005739]; nucleus [GO:0005634]; plasma membrane [GO:0005886]; plasmodesma [GO:0009506]; vacuolar membrane [GO:0005774]	Cluster: Endoplasmin homolog	Cluster: Endoplasmin homolog	77	817	IPR003594;IPR001404;IPR020575;IPR020568;	PF02518;PF00183;		680	78.455	M0Z0U7	UniRef90_P36183	9	809	M0Z0U7	UniRef50_P35016
F2DTB2	Triosephosphate isomerase (EC 5.3.1.1)	calcium ion transport [GO:0006816]; chloroplast organization [GO:0009658]; cysteine biosynthetic process [GO:0019344]; glyceraldehyde-3-phosphate biosynthetic process [GO:0046166]; glycerol catabolic process [GO:0019563]; glycine catabolic process [GO:0006546]; glycolytic process [GO:0006096]; Golgi organization [GO:0007030]; indoleacetic acid biosynthetic process [GO:0009684]; isopentenyl diphos…	triose-phosphate isomerase activity [GO:0004807]	apoplast [GO:0048046]; chloroplast envelope [GO:0009941]; chloroplast stroma [GO:0009570]; cytosol [GO:0005829]; mitochondrion [GO:0005739]; thylakoid [GO:0009579]	Cluster: Triosephosphate isomerase	Cluster: Triosephosphate isomerase, chloroplastic	35	298	IPR013785;IPR022896;IPR000652;IPR020861;	PF00121;	PS00171;PS51440;	302	32.3	F2DTB2	UniRef90_I1IS83	7	302	F2DTB2	UniRef50_P46225
M0V0J0	Aspartate aminotransferase (EC 2.6.1.1)	cellular amino acid metabolic process [GO:0006520]; ethylene biosynthetic process [GO:0009693]	L-aspartate:2-oxoglutarate aminotransferase activity [GO:0004069]; L-phenylalanine:2-oxoglutarate aminotransferase activity [GO:0080130]; pyridoxal phosphate binding [GO:0030170]	apoplast [GO:0048046]; chloroplast envelope [GO:0009941]; chloroplast stroma [GO:0009570]; stromule [GO:0010319]	Cluster: Aspartate aminotransferase	Cluster: Aspartate aminotransferase 3, chloroplastic	259	449	IPR004839;IPR000796;IPR004838;IPR015424;IPR015421;	PF00155;	PS00105;	410	45.349	M0V0J0	UniRef90_M7YWZ4	7	468	M0V0J0	UniRef50_P46644
M0ZD98	Elongation factor Tu	cuticle development [GO:0042335]; very long-chain fatty acid metabolic process [GO:0000038]	GTPase activity [GO:0003924]; GTP binding [GO:0005525]; translation elongation factor activity [GO:0003746]	apoplast [GO:0048046]; chloroplast envelope [GO:0009941]; chloroplast thylakoid membrane [GO:0009535]; nucleoid [GO:0009295]; nucleolus [GO:0005730]	Cluster: Elongation factor Tu	Cluster: Elongation factor Tu, chloroplastic	4502	476	IPR031157;IPR027417;IPR005225;IPR000795;IPR009000;IPR009001;IPR004161;IPR004541;IPR004160;	PF03144;PF03143;	PS00301;PS51722;	469	50.43	M0ZD98	UniRef90_C5XWJ8	5	466	M0ZD98	UniRef50_P17745
K4KCI3	Chloroplast Cu/Zn SOD1 (Uncharacterized protein) (Fragment)	cellular response to high light intensity [GO:0071486]; toxin catabolic process [GO:0009407]	metal ion binding [GO:0046872]; superoxide dismutase activity [GO:0004784]	apoplast [GO:0048046]; chloroplast stroma [GO:0009570]; thylakoid [GO:0009579]	Cluster: Superoxide dismutase [Cu-Zn], chloroplastic	Cluster: Superoxide dismutase [Cu-Zn], chloroplastic	40	211	IPR031074;IPR024134;IPR018152;IPR001424;	PF00080;	PS00087;	194	19.539	K4KCI3	UniRef90_P93407	14	211	K4KCI3	UniRef50_P93407
M0Z8H3	Uncharacterized protein	'de novo' pyrimidine nucleobase biosynthetic process [GO:0006207]; pyrimidine nucleotide biosynthetic process [GO:0006221]; pyrimidine ribonucleoside monophosphate metabolic process [GO:0009173]	ATP binding [GO:0005524]; cytidylate kinase activity [GO:0004127]; uridylate kinase activity [GO:0009041]	apoplast [GO:0048046]; cytosol [GO:0005829]	Cluster: Uncharacterized protein	Cluster: UMP-CMP kinase	4	195	IPR000850;IPR027417;IPR006266;		PS00113;	196	21.911	M0Z8H3	UniRef90_M0Z8H3	1	196	M0Z8H3	UniRef50_P20425
F2E325	Predicted protein (Uncharacterized protein)	cell redox homeostasis [GO:0045454]	electron carrier activity [GO:0009055]; protein disulfide oxidoreductase activity [GO:0015035]	apoplast [GO:0048046]; cytosol [GO:0005829]; Golgi apparatus [GO:0005794]; plasma membrane [GO:0005886]; vacuole [GO:0005773]	Cluster: Predicted protein	Cluster: Glutaredoxin-C6	42	112	IPR011767;IPR002109;IPR011899;IPR014025;IPR012336;	PF00462;	PS00195;PS51354;	130	13.391	F2E325	UniRef90_F2E325	10	130	F2E325	UniRef50_P55142
M0VQ49	Aconitate hydratase (Aconitase) (EC 4.2.1.3)	citrate metabolic process [GO:0006101]; glucose catabolic process [GO:0006007]; glycolytic process [GO:0006096]; Golgi organization [GO:0007030]; hyperosmotic response [GO:0006972]; iron ion homeostasis [GO:0055072]; isocitrate metabolic process [GO:0006102]; photosynthesis [GO:0015979]; response to cadmium ion [GO:0046686]; response to iron ion [GO:0010039]; response to reactive oxygen species […	4 iron, 4 sulfur cluster binding [GO:0051539]; aconitate hydratase activity [GO:0003994]; copper ion binding [GO:0005507]; mRNA 5'-UTR binding [GO:0048027]	apoplast [GO:0048046]; cytosol [GO:0005829]; plasma membrane [GO:0005886]; plasmodesma [GO:0009506]; vacuole [GO:0005773]	#N/A	Cluster: Cytoplasmic aconitate hydratase	689	889	IPR015931;IPR015937;IPR001030;IPR015928;IPR015932;IPR006249;IPR018136;IPR000573;	PF00330;PF00694;	PS00450;PS01244;	916	99.67	#N/A	#N/A	#N/A	#N/A	M0VQ49	UniRef50_P21399
M0Z170	Uncharacterized protein	'de novo' pyrimidine nucleobase biosynthetic process [GO:0006207]; glutamine metabolic process [GO:0006541]; purine nucleotide biosynthetic process [GO:0006164]; pyrimidine ribonucleotide biosynthetic process [GO:0009220]; RNA methylation [GO:0001510]	carbamoyl-phosphate synthase (glutamine-hydrolyzing) activity [GO:0004088]	carbamoyl-phosphate synthase complex [GO:0005951]; chloroplast stroma [GO:0009570]	#N/A	Cluster: Carbamoyl-phosphate synthase small chain, chloroplastic	53	430	IPR006274;IPR002474;IPR029062;IPR017926;	PF00988;PF00117;	PS51273;	440	48.017	#N/A	#N/A	#N/A	#N/A	M0Z170	UniRef50_Q9LVW7
M0X5Q3	Uncharacterized protein	chromatin silencing [GO:0006342]; cytoskeleton organization [GO:0007010]; gluconeogenesis [GO:0006094]; histone H3-K9 methylation [GO:0051567]; nitrogen compound metabolic process [GO:0006807]; proteasomal protein catabolic process [GO:0010498]	ATP binding [GO:0005524]; catalytic activity [GO:0003824]; metal ion binding [GO:0046872]	carbamoyl-phosphate synthase complex [GO:0005951]; chloroplast stroma [GO:0009570]; membrane [GO:0016020]	Cluster: Carbamoyl-phosphate synthase large chain, chloroplastic	Cluster: Carbamoyl-phosphate synthase large chain, chloroplastic	1247	1187	IPR011761;IPR013815;IPR013816;IPR006275;IPR005480;IPR005479;IPR005483;IPR011607;IPR016185;	PF02786;PF02787;PF02142;	PS50975;PS00866;PS00867;	1172	127.678	M0X5Q3	UniRef90_B9EXM2	25	1172	M0X5Q3	UniRef50_Q42601
M0UGU3	Uncharacterized protein	mRNA catabolic process [GO:0006402]		CCR4-NOT complex [GO:0030014]	Cluster: Uncharacterized protein	Cluster: Uncharacterized protein	6	369	IPR016024;IPR007216;			342	35.607	M0UGU3	UniRef90_M0UGU4	5	369	M0UGU3	UniRef50_M0UGU4
F2DDR9	Hexokinase (EC 2.7.1.1)	cellular glucose homeostasis [GO:0001678]; glycolytic process [GO:0006096]	ATP binding [GO:0005524]; glucose binding [GO:0005536]; hexokinase activity [GO:0004396]	cell [GO:0005623]	#N/A	Cluster: Hexokinase-1	471	496	IPR001312;IPR019807;IPR022673;IPR022672;	PF00349;PF03727;	PS00378;PS51748;	507	54.685	#N/A	#N/A	#N/A	#N/A	F2DDR9	UniRef50_Q42525
M0X8J7	Hexokinase (EC 2.7.1.1)	cellular glucose homeostasis [GO:0001678]; glycolytic process [GO:0006096]	ATP binding [GO:0005524]; glucose binding [GO:0005536]; hexokinase activity [GO:0004396]	cell [GO:0005623]	Cluster: Hexokinase	Cluster: Hexokinase	18	459	IPR001312;IPR022673;IPR022672;	PF00349;PF03727;	PS51748;	463	50.061	M0X8J7	UniRef90_M0X8J7	2	463	M0X8J7	UniRef50_C0HF79
F2CRI1	Dihydrolipoyl dehydrogenase (EC 1.8.1.4)	cell redox homeostasis [GO:0045454]	dihydrolipoyl dehydrogenase activity [GO:0004148]; flavin adenine dinucleotide binding [GO:0050660]	cell [GO:0005623]	Cluster: Dihydrolipoyl dehydrogenase	#N/A	#N/A	#N/A	IPR023753;IPR016156;IPR006258;IPR004099;IPR012999;	PF07992;PF02852;	PS00076;	564	59.018	F2CRI1	UniRef90_I1HLL0	7	570	#N/A	#N/A
M0UGZ2	Dihydrolipoyl dehydrogenase (EC 1.8.1.4)	cell redox homeostasis [GO:0045454]	dihydrolipoyl dehydrogenase activity [GO:0004148]; flavin adenine dinucleotide binding [GO:0050660]	cell [GO:0005623]	Cluster: Dihydrolipoyl dehydrogenase (Fragment)	Cluster: Dihydrolipoyl dehydrogenase 2, mitochondrial	86	507	IPR023753;IPR016156;IPR006258;IPR004099;IPR012999;	PF07992;PF02852;	PS00076;	502	52.837	M0UGZ2	UniRef90_P84545	33	11	M0UGZ2	UniRef50_Q9M5K2
M0V7Z7	Uncharacterized protein	cell redox homeostasis [GO:0045454]	electron carrier activity [GO:0009055]; protein disulfide oxidoreductase activity [GO:0015035]	cell [GO:0005623]	Cluster: Uncharacterized protein	Cluster: Glutaredoxin (Fragment)	4	288	IPR002109;IPR004480;IPR012336;	PF00462;	PS51354;	352	38.818	M0V7Z7	UniRef90_M0V7Z7	2	352	M0V7Z7	UniRef50_B7ZGM9
M0YH74	Ferritin (EC 1.16.3.1)	cellular iron ion homeostasis [GO:0006879]; iron ion transport [GO:0006826]	ferric iron binding [GO:0008199]; ferroxidase activity [GO:0004322]	cell [GO:0005623]	Cluster: Ferritin	#N/A	#N/A	#N/A	IPR001519;IPR009040;IPR009078;IPR012347;IPR014034;IPR008331;	PF00210;	PS00204;PS50905;	254	27.927	M0YH74	UniRef90_M8B261	15	207	#N/A	#N/A
F2CPT7	Predicted protein (Uncharacterized protein)	cell redox homeostasis [GO:0045454]	isomerase activity [GO:0016853]	cell [GO:0005623]	Cluster: Uncharacterized protein	Cluster: Protein disulfide-isomerase 2-3	112	440	IPR005788;IPR012336;IPR017937;IPR013766;	PF00085;	PS00194;PS51352;	440	47.173	F2CPT7	UniRef90_I1IQM4	8	440	F2CPT7	UniRef50_O48773
Q7XZK2	Predicted protein (Thioredoxin h isoform 2) (Uncharacterized protein)	cell redox homeostasis [GO:0045454]; glycerol ether metabolic process [GO:0006662]	protein disulfide oxidoreductase activity [GO:0015035]	cell [GO:0005623]	Cluster: Predicted protein	Cluster: Thioredoxin H1	90	122	IPR005746;IPR012336;IPR017937;IPR013766;	PF00085;	PS00194;PS51352;	122	13.165	Q7XZK2	UniRef90_Q7XZK2	2	122	Q7XZK2	UniRef50_Q0D840
M0W4T8	Uncharacterized protein	cell redox homeostasis [GO:0045454]; glycerol ether metabolic process [GO:0006662]	protein disulfide oxidoreductase activity [GO:0015035]	cell [GO:0005623]	Cluster: Uncharacterized protein	Cluster: Thioredoxin	3	115	IPR005746;IPR012336;IPR017937;IPR013766;	PF00085;	PS00194;PS51352;	92	10.331	M0W4T8	UniRef90_M0W4T8	1	92	M0W4T8	UniRef50_K3ZY74
M0YSN9	Uncharacterized protein	cell redox homeostasis [GO:0045454]; glycerol ether metabolic process [GO:0006662]	protein disulfide oxidoreductase activity [GO:0015035]	cell [GO:0005623]	Cluster: Thioredoxin	Cluster: Thioredoxin H1	90	122	IPR005746;IPR012336;IPR017937;IPR013766;	PF00085;	PS00194;PS51352;	98	10.642	M0YSN9	UniRef90_Q7XZK3	5	118	M0YSN9	UniRef50_Q0D840
M0W3F2	Uncharacterized protein	cell redox homeostasis [GO:0045454]		cell [GO:0005623]	Cluster: Predicted protein	Cluster: Protein disulfide isomerase-like 1-4	166	597	IPR012336;IPR017937;IPR013766;	PF00085;	PS00194;PS51352;	119	12.875	M0W3F2	UniRef90_F2E1T7	2	587	M0W3F2	UniRef50_Q9FF55
M0XJT5	Hexokinase (EC 2.7.1.1)	cellular glucose homeostasis [GO:0001678]; glycolytic process [GO:0006096]	ATP binding [GO:0005524]; glucose binding [GO:0005536]; hexokinase activity [GO:0004396]	cell [GO:0005623]; integral component of membrane [GO:0016021]	Cluster: Hexokinase	Cluster: Hexokinase-1	471	496	IPR001312;IPR019807;IPR022673;IPR022672;	PF00349;PF03727;	PS00378;PS51748;	522	57.202	M0XJT5	UniRef90_M0XJT5	4	522	M0XJT5	UniRef50_Q42525
M0WGB3	Uncharacterized protein	cell redox homeostasis [GO:0045454]		cell [GO:0005623]; integral component of membrane [GO:0016021]	Cluster: Putative PDI-like protein	Cluster: Protein disulfide-isomerase 5-2	142	440	IPR012336;IPR017937;IPR013766;	PF00085;	PS00194;PS51352;	414	46.312	M0WGB3	UniRef90_D8L9A7	7	417	M0WGB3	UniRef50_Q94F09
F2E9L0	Pectinesterase (EC 3.1.1.11)	cell wall modification [GO:0042545]; pectin catabolic process [GO:0045490]	aspartyl esterase activity [GO:0045330]; pectinesterase activity [GO:0030599]	cell wall [GO:0005618]	Cluster: Pectinesterase	Cluster: Pectinesterase	20	332	IPR012334;IPR011050;IPR000070;	PF01095;		285	30.397	F2E9L0	UniRef90_M0Y7E9	2	348	F2E9L0	UniRef50_B4FCJ7
M0YTA8	Uncharacterized protein	pyrimidine ribonucleotide biosynthetic process [GO:0009220]	ATP binding [GO:0005524]; cobalt ion binding [GO:0050897]; GTPase activity [GO:0003924]; GTP binding [GO:0005525]; zinc ion binding [GO:0008270]	cell wall [GO:0005618]	Cluster: Elongation factor Tu	#N/A	#N/A	#N/A	IPR027417;IPR000795;IPR009000;IPR009001;IPR004161;IPR004160;	PF03144;PF03143;	PS51722;	307	33.317	M0YTA8	UniRef90_Q851Y8	19	453	#N/A	#N/A
F2DKE7	Beta-galactosidase (EC 3.2.1.23)	carbohydrate metabolic process [GO:0005975]	beta-galactosidase activity [GO:0004565]; carbohydrate binding [GO:0030246]	cell wall [GO:0005618]	Cluster: Beta-galactosidase	Cluster: Beta-galactosidase 1	533	847	IPR008979;IPR031330;IPR019801;IPR013781;IPR001944;IPR017853;IPR000922;	PF02140;PF01301;	PS01182;PS50228;	853	91.788	F2DKE7	UniRef90_F2DKE7	5	853	F2DKE7	UniRef50_Q9SCW1
M0UVQ7	Uncharacterized protein	ATP synthesis coupled proton transport [GO:0015986]; methylglyoxal catabolic process to D-lactate via S-lactoyl-glutathione [GO:0019243]; photorespiration [GO:0009853]; proteasome core complex assembly [GO:0080129]; response to misfolded protein [GO:0051788]; ubiquitin-dependent protein catabolic process [GO:0006511]	proton-transporting ATPase activity, rotational mechanism [GO:0046961]; proton-transporting ATP synthase activity, rotational mechanism [GO:0046933]; zinc ion binding [GO:0008270]	cell wall [GO:0005618]; chloroplast [GO:0009507]; mitochondrial proton-transporting ATP synthase complex [GO:0005753]; nucleolus [GO:0005730]; proton-transporting ATP synthase complex, catalytic core F(1) [GO:0045261]	#N/A	Cluster: ATP synthase subunit gamma, mitochondrial	135	325	IPR000131;IPR023632;IPR023633;	PF00231;	PS00153;	190	21.046	#N/A	#N/A	#N/A	#N/A	M0UVQ7	UniRef50_Q96250
M0WTA6	Uncharacterized protein			cell wall [GO:0009505]	Cluster: Uncharacterized protein	Cluster: At1g80240	185	370	IPR006946;IPR008979;	PF04862;		299	32.263	M0WTA6	UniRef90_M0WTA7	4	371	M0WTA6	UniRef50_Q9SSB7
M0YW98	Uncharacterized protein	protein metabolic process [GO:0019538]	ATP binding [GO:0005524]	chloroplast [GO:0009507]	Cluster: Chaperone protein ClpC1, chloroplastic	Cluster: Chaperone protein ClpC1, chloroplastic	1791	929	IPR003593;IPR003959;IPR019489;IPR004176;IPR001270;IPR018368;IPR028299;IPR027417;IPR001943;	PF00004;PF07724;PF02861;PF10431;PF02151;	PS00870;PS00871;PS50151;	917	101.542	M0YW98	UniRef90_Q7F9I1	28	918	M0YW98	UniRef50_Q9FI56
C3W8L1	Glucose-1-phosphate adenylyltransferase (EC 2.7.7.27) (ADP-glucose pyrophosphorylase)	glycogen biosynthetic process [GO:0005978]; starch biosynthetic process [GO:0019252]	ATP binding [GO:0005524]; glucose-1-phosphate adenylyltransferase activity [GO:0008878]	chloroplast [GO:0009507]	Cluster: Glucose-1-phosphate adenylyltransferase large subunit, chloroplastic/amyloplastic	Cluster: Glucose-1-phosphate adenylyltransferase large subunit 1, chloroplastic	122	522	IPR005836;IPR011831;IPR005835;IPR029044;IPR011004;	PF00483;	PS00808;PS00809;PS00810;	523	57.933	C3W8L1	UniRef90_P12299	35	522	C3W8L1	UniRef50_P55229
M0X638	Glucose-1-phosphate adenylyltransferase (EC 2.7.7.27) (ADP-glucose pyrophosphorylase)	glycogen biosynthetic process [GO:0005978]; starch biosynthetic process [GO:0019252]	ATP binding [GO:0005524]; glucose-1-phosphate adenylyltransferase activity [GO:0008878]	chloroplast [GO:0009507]	#N/A	#N/A	#N/A	#N/A	IPR005836;IPR011831;IPR005835;IPR029044;IPR011004;	PF00483;	PS00808;PS00809;PS00810;	502	54.808	#N/A	#N/A	#N/A	#N/A	#N/A	#N/A
M0UZG9	Uncharacterized protein		catalytic activity [GO:0003824]	chloroplast [GO:0009507]	Cluster: Uncharacterized protein	Cluster: Uncharacterized protein	137	805	IPR008928;IPR012341;IPR004879;IPR024705;IPR012336;	PF03190;		694	77.303	M0UZG9	UniRef90_M0UZG9	6	694	M0UZG9	UniRef50_U5CUG1
M0WYH0	Uncharacterized protein	biosynthetic process [GO:0009058]	catalytic activity [GO:0003824]; pyridoxal phosphate binding [GO:0030170]	chloroplast [GO:0009507]	Cluster: Uncharacterized protein	Cluster: Uncharacterized protein	23	493	IPR004839;IPR015424;IPR015421;IPR015422;	PF00155;		368	40.347	M0WYH0	UniRef90_I1IQP0	6	456	M0WYH0	UniRef50_A0A096QYR1
M0Y5U6	Uncharacterized protein	arginine catabolic process [GO:0006527]	cobalt ion binding [GO:0050897]; hydrolase activity, acting on carbon-nitrogen (but not peptide) bonds, in linear amidines [GO:0016813]	chloroplast [GO:0009507]	Cluster: Arginase 1, mitochondrial	Cluster: Arginase 2, mitochondrial	129	344	IPR006035;IPR023696;IPR020855;	PF00491;	PS01053;PS51409;	342	36.991	M0Y5U6	UniRef90_B8AU84	27	340	M0Y5U6	UniRef50_Q9ZPF5
M0W3A3	Uncharacterized protein	proline metabolic process [GO:0006560]; reactive oxygen species metabolic process [GO:0072593]	cobalt ion binding [GO:0050897]; oxidoreductase activity, acting on the aldehyde or oxo group of donors, NAD or NADP as acceptor [GO:0016620]; zinc ion binding [GO:0008270]	chloroplast [GO:0009507]	Cluster: Putative aldehyde dehydrogenase MIS1	Cluster: Delta-1-pyrroline-5-carboxylate dehydrogenase 12A1, mitochondrial	121	556	IPR016161;IPR016163;IPR016160;IPR016162;IPR015590;	PF00171;	PS00070;	439	48.64	M0W3A3	UniRef90_Q8W0Q2	24	549	M0W3A3	UniRef50_Q8VZC3
M0VI12	Uncharacterized protein		Copper inon binding [GO:0005507]	chloroplast [GO:0009507]	#N/A	Cluster: Uncharacterized protein At2g37660, chloroplastic	95	325	IPR016040;	PF13460;		254	27.317	#N/A	#N/A	#N/A	#N/A	M0VI12	UniRef50_O80934
F2DP49	Predicted protein (Uncharacterized protein)		isomerase activity [GO:0016853]	chloroplast [GO:0009507]	Cluster: Allene oxide cyclase	#N/A	#N/A	#N/A	IPR009410;	PF06351;		238	25.701	F2DP49	UniRef90_Q711R0	9	238	#N/A	#N/A
M0W788	Uncharacterized protein	riboflavin biosynthetic process [GO:0009231]	oxidoreductase activity [GO:0016491]; riboflavin synthase activity [GO:0004746]	chloroplast [GO:0009507]	Cluster: Uncharacterized protein	Cluster: Uncharacterized protein	26	300	IPR023366;IPR001783;IPR026017;IPR017938;	PF00677;	PS51177;	294	30.754	M0W788	UniRef90_M0W788	7	294	M0W788	UniRef50_K3Z8C5
M0VDA6	Uncharacterized protein	defense response to bacterium [GO:0042742]	peroxiredoxin activity [GO:0051920]	chloroplast [GO:0009507]	Cluster: Uncharacterized protein	Cluster: Peroxiredoxin-2E, chloroplastic	92	234	IPR012336;			51	5.433	M0VDA6	UniRef90_M7Z441	4	247	M0VDA6	UniRef50_Q949U7
M0VMZ2	Uncharacterized protein			chloroplast [GO:0009507]	Cluster: Uncharacterized protein	Cluster: Uncharacterized protein	3	604	IPR031610;	PF16940;		513	56.957	M0VMZ2	UniRef90_M0VMZ2	1	513	M0VMZ2	UniRef50_A0A096UHG3
M0YTH4	Proline iminopeptidase (EC 3.4.11.5)		aminopeptidase activity [GO:0004177]	chloroplast [GO:0009507]; cytosol [GO:0005829]	Cluster: Proline iminopeptidase	Cluster: Proline iminopeptidase	177	380	IPR029058;IPR000073;IPR002410;IPR005944;	PF00561;		323	36.831	M0YTH4	UniRef90_J3M8U3	5	324	M0YTH4	UniRef50_P93732
M0WCK3	Alpha-1,4 glucan phosphorylase (EC 2.4.1.1)	response to water deprivation [GO:0009414]; starch biosynthetic process [GO:0019252]	glycogen phosphorylase activity [GO:0008184]	chloroplast [GO:0009507]; cytosol [GO:0005829]	Cluster: Alpha-1,4 glucan phosphorylase	Cluster: Alpha-1,4 glucan phosphorylase	1	286	IPR000811;	PF00343;	PS00102;	286	32.189	M0WCK3	UniRef90_M0WCK3	1	286	M0WCK3	UniRef50_M0WCK3
F2EFP3	Predicted protein (Uncharacterized protein)		hydrolase activity [GO:0016787]	chloroplast [GO:0009507]; cytosol [GO:0005829]	Cluster: Uncharacterized protein	Cluster: At2g32520	103	239	IPR029058;IPR002925;	PF01738;		275	29.768	F2EFP3	UniRef90_I1HNC0	6	244	F2EFP3	UniRef50_O80889
F2E093	Predicted protein (Uncharacterized protein)	chromatin silencing by small RNA [GO:0031048]; DNA recombination [GO:0006310]; meiotic chromosome segregation [GO:0045132]; organ morphogenesis [GO:0009887]; positive regulation of organelle organization [GO:0010638]; protein ubiquitination [GO:0016567]; regulation of cell cycle process [GO:0010564]; regulation of telomere maintenance [GO:0032204]; response to gamma radiation [GO:0010332]; sister…		chloroplast [GO:0009507]; cytosol [GO:0005829]	Cluster: Predicted protein	#N/A	#N/A	#N/A	IPR012677;IPR032552;IPR003034;	PF16294;PF02037;	PS50800;	740	80.166	F2E093	UniRef90_F2E093	4	740	#N/A	#N/A
M0X058	Uncharacterized protein	D-cysteine catabolic process [GO:0019447]; ethylene biosynthetic process [GO:0009693]; gluconeogenesis [GO:0006094]; glucosinolate biosynthetic process [GO:0019761]; glycolytic process [GO:0006096]; hydrogen peroxide catabolic process [GO:0042744]; isopentenyl diphosphate biosynthetic process, methylerythritol 4-phosphate pathway [GO:0019288]; regulation of protein localization [GO:0032880]; resp…	1-aminocyclopropane-1-carboxylate deaminase activity [GO:0008660]; cobalt ion binding [GO:0050897]; D-cysteine desulfhydrase activity [GO:0019148]	chloroplast [GO:0009507]; cytosol [GO:0005829]; mitochondrion [GO:0005739]	Cluster: Uncharacterized protein	Cluster: Bifunctional D-cysteine desulfhydrase/1-aminocyclopropane-1-carboxylate deaminase, mitochondrial	97	401	IPR005966;IPR001926;	PF00291;		422	45.26	M0X058	UniRef90_M0X058	7	422	M0X058	UniRef50_F4HYF3
M0XMC3	Uncharacterized protein	photorespiration [GO:0009853]; pollen development [GO:0009555]; proteasome core complex assembly [GO:0080129]; response to misfolded protein [GO:0051788]; ubiquitin-dependent protein catabolic process [GO:0006511]	cobalt ion binding [GO:0050897]; copper ion binding [GO:0005507]; zinc ion binding [GO:0008270]	chloroplast [GO:0009507]; mitochondrial proton-transporting ATP synthase complex [GO:0005753]; nucleolus [GO:0005730]	Cluster: Uncharacterized protein	#N/A	#N/A	#N/A	IPR031432;	PF15704;		238	27.258	M0XMC3	UniRef90_M0XMC3	2	238	#N/A	#N/A
M0WVV5	Uncharacterized protein	ATP synthesis coupled proton transport [GO:0015986]; iron ion homeostasis [GO:0055072]; photorespiration [GO:0009853]; photosynthesis [GO:0015979]; proteasome core complex assembly [GO:0080129]; response to iron ion [GO:0010039]; response to misfolded protein [GO:0051788]; response to reactive oxygen species [GO:0000302]; ubiquitin-dependent protein catabolic process [GO:0006511]	cobalt ion binding [GO:0050897]; proton-transporting ATP synthase activity, rotational mechanism [GO:0046933]; zinc ion binding [GO:0008270]	chloroplast [GO:0009507]; mitochondrial proton-transporting ATP synthase complex [GO:0005753]; plasma membrane [GO:0005886]	Cluster: Uncharacterized protein	#N/A	#N/A	#N/A	IPR020781;IPR026015;IPR000711;	PF00213;	PS00389;	232	25.476	M0WVV5	UniRef90_M0WVV5	3	232	#N/A	#N/A
M0Z8X2	Uncharacterized protein	anther dehiscence [GO:0009901]; photorespiration [GO:0009853]; protein homotrimerization [GO:0070207]; regulation of reactive oxygen species metabolic process [GO:2000377]; starch biosynthetic process [GO:0019252]	carbonate dehydratase activity [GO:0004089]	chloroplast [GO:0009507]; mitochondrial respiratory chain complex I [GO:0005747]	Cluster: Uncharacterized protein	Cluster: Gamma carbonic anhydrase 2, mitochondrial	89	278	IPR001451;IPR011004;	PF00132;		275	29.694	M0Z8X2	UniRef90_M0Z8X2	6	275	M0Z8X2	UniRef50_Q9C6B3
M0W2C4	Uncharacterized protein	ATP synthesis coupled electron transport [GO:0042773]; gravitropism [GO:0009630]; photorespiration [GO:0009853]; proteasome core complex assembly [GO:0080129]; response to misfolded protein [GO:0051788]; response to oxidative stress [GO:0006979]; ubiquitin-dependent protein catabolic process [GO:0006511]	electron carrier activity [GO:0009055]; iron-sulfur cluster binding [GO:0051536]; NADH dehydrogenase (ubiquinone) activity [GO:0008137]	chloroplast [GO:0009507]; mitochondrial respiratory chain complex I [GO:0005747]	Cluster: NADH-ubiquinone oxidoreductase 75 kDa subunit, mitochondrial, putative, expressed	Cluster: NADH dehydrogenase [ubiquinone] iron-sulfur protein 1, mitochondrial	395	748	IPR001041;IPR012675;IPR006656;IPR006963;IPR000283;IPR010228;IPR019574;IPR015405;	PF00384;PF10588;PF09326;	PS51085;PS51669;PS00641;PS00642;PS00643;	694	75.238	M0W2C4	UniRef90_Q8W317	28	747	M0W2C4	UniRef50_Q9FGI6
M0UXH1	Uncharacterized protein	photorespiration [GO:0009853]; proteasome core complex assembly [GO:0080129]; response to misfolded protein [GO:0051788]; ubiquitin-dependent protein catabolic process [GO:0006511]	electron carrier activity [GO:0009055]; iron-sulfur cluster binding [GO:0051536]	chloroplast [GO:0009507]; mitochondrion [GO:0005739]	Cluster: Uncharacterized protein	Cluster: Uncharacterized protein	5	97	IPR001041;IPR012675;			97	10.799	M0UXH1	UniRef90_M0UXH1	2	97	M0UXH1	UniRef50_M0UXH1
F2CWR0	Predicted protein (Uncharacterized protein)		NAD binding [GO:0051287]; oxidoreductase activity, acting on the CH-OH group of donors, NAD or NADP as acceptor [GO:0016616]	chloroplast [GO:0009507]; thylakoid [GO:0009579]	Cluster: Formate dehydrogenase 1, mitochondrial	#N/A	#N/A	#N/A	IPR006139;IPR029753;IPR029752;IPR006140;IPR016040;	PF00389;PF02826;	PS00065;PS00670;PS00671;	377	41.492	F2CWR0	UniRef90_Q9SXP2	25	376	#N/A	#N/A
M0VQN0	Uncharacterized protein	protein folding [GO:0006457]; response to high light intensity [GO:0009644]; response to hydrogen peroxide [GO:0042542]	ATP binding [GO:0005524]	chloroplast envelope [GO:0009941]; chloroplast stroma [GO:0009570]	#N/A	Cluster: Chaperone protein ClpB3, mitochondrial	189	983	IPR003593;IPR003959;IPR019489;IPR001270;IPR018368;IPR028299;IPR027417;	PF07724;PF10431;	PS00870;PS00871;	597	67.619	#N/A	#N/A	#N/A	#N/A	M0VQN0	UniRef50_Q0E3C8
M0XTD0	Uncharacterized protein	cuticle development [GO:0042335]; response to cold [GO:0009409]; very long-chain fatty acid metabolic process [GO:0000038]	copper ion binding [GO:0005507]; oxidoreductase activity [GO:0016491]	chloroplast envelope [GO:0009941]; chloroplast stroma [GO:0009570]	Cluster: Uncharacterized protein	#N/A	#N/A	#N/A	IPR002198;IPR002347;IPR016040;IPR020904;	PF00106;	PS00061;	176	18.853	M0XTD0	UniRef90_W5C034	4	286	#N/A	#N/A
M0VXP7	Uncharacterized protein	gluconeogenesis [GO:0006094]; glucosinolate biosynthetic process [GO:0019761]; glycolytic process [GO:0006096]; response to salt stress [GO:0009651]		chloroplast envelope [GO:0009941]; chloroplast stroma [GO:0009570]; mitochondrion [GO:0005739]; thylakoid [GO:0009579]; vacuole [GO:0005773]	Cluster: Uncharacterized protein	Cluster: Uncharacterized protein	13	132	IPR013813;IPR006175;	PF01042;		132	13.66	M0VXP7	UniRef90_M0VXP7	1	132	M0VXP7	UniRef50_M0VXP7
M0VKI5	Uncharacterized protein	chloroplast organization [GO:0009658]; de-etiolation [GO:0009704]; ovule development [GO:0048481]; protein folding [GO:0006457]; protein import into chloroplast stroma [GO:0045037]; response to chlorate [GO:0010157]; response to salt stress [GO:0009651]; response to water deprivation [GO:0009414]	ATP binding [GO:0005524]	chloroplast envelope [GO:0009941]; chloroplast stroma [GO:0009570]; mitochondrion [GO:0005739]; vacuolar membrane [GO:0005774]	Cluster: Heat-shock protein	Cluster: Heat shock protein 90-5, chloroplastic	121	780	IPR003594;IPR019805;IPR001404;IPR020575;IPR020568;	PF02518;PF00183;	PS00298;	694	79.423	M0VKI5	UniRef90_Q43638	5	781	M0VKI5	UniRef50_Q9SIF2
M0UIK1	Uncharacterized protein			chloroplast envelope [GO:0009941]; chloroplast thylakoid membrane [GO:0009535]	Cluster: Uncharacterized protein	#N/A	#N/A	#N/A				87	9.633	M0UIK1	UniRef90_I1IZW3	1	331	#N/A	#N/A
M0XK27	Uncharacterized protein		catalytic activity [GO:0003824]	chloroplast envelope [GO:0009941]; endoplasmic reticulum [GO:0005783]; Golgi apparatus [GO:0005794]; integral component of membrane [GO:0016021]	Cluster: Uncharacterized protein	Cluster: Long chain acyl-CoA synthetase 9, chloroplastic	247	691	IPR020845;IPR000873;	PF00501;	PS00455;	681	74.639	M0XK27	UniRef90_M0XK27	6	681	M0XK27	UniRef50_Q9CAP8
M0Y107	Uncharacterized protein	auxin polar transport [GO:0009926]; establishment or maintenance of transmembrane electrochemical gradient [GO:0010248]; leaf development [GO:0048366]; proton transport [GO:0015992]; response to salt stress [GO:0009651]; response to water deprivation [GO:0009414]	hydrogen-translocating pyrophosphatase activity [GO:0009678]; inorganic diphosphatase activity [GO:0004427]	chloroplast envelope [GO:0009941]; Golgi apparatus [GO:0005794]; integral component of membrane [GO:0016021]; mitochondrion [GO:0005739]; plant-type vacuole membrane [GO:0009705]	Cluster: Uncharacterized protein	Cluster: Pyrophosphate-energized vacuolar membrane proton pump 1	473	770	IPR004131;	PF03030;		706	73.511	M0Y107	UniRef90_M0Y107	5	706	M0Y107	UniRef50_P31414
F2CVI3	Predicted protein (Uncharacterized protein)	cysteine biosynthetic process [GO:0019344]; defense response to fungus [GO:0050832]; detection of biotic stimulus [GO:0009595]; glucosinolate biosynthetic process [GO:0019761]; indoleacetic acid biosynthetic process [GO:0009684]; jasmonic acid mediated signaling pathway [GO:0009867]; MAPK cascade [GO:0000165]; negative regulation of defense response [GO:0031348]; photosynthesis, light reaction [G…	inorganic diphosphatase activity [GO:0004427]; magnesium ion binding [GO:0000287]	chloroplast envelope [GO:0009941]; thylakoid [GO:0009579]	Cluster: Putative uncharacterized protein Sb04g034340	#N/A	#N/A	#N/A	IPR008162;	PF00719;	PS00387;	287	31.849	F2CVI3	UniRef90_C5XSW9	9	288	#N/A	#N/A
M0WY96	Uncharacterized protein	ubiquinone biosynthetic process [GO:0006744]	[acyl-carrier-protein] S-malonyltransferase activity [GO:0004314]	chloroplast stroma [GO:0009570]	Cluster: Uncharacterized protein	Cluster: Putative malonyl-CoA	108	393	IPR001227;IPR014043;IPR016035;IPR004410;IPR016036;	PF00698;		376	39.802	M0WY96	UniRef90_I1H6F4	7	385	M0WY96	UniRef50_Q8RU07
M0WZ97	Acetolactate synthase (EC 2.2.1.6)	isoleucine biosynthetic process [GO:0009097]; valine biosynthetic process [GO:0009099]	acetolactate synthase activity [GO:0003984]; flavin adenine dinucleotide binding [GO:0050660]; magnesium ion binding [GO:0000287]; thiamine pyrophosphate binding [GO:0030976]	chloroplast stroma [GO:0009570]	Cluster: Acetolactate synthase 1, chloroplastic	Cluster: Acetolactate synthase, chloroplastic	448	670	IPR012846;IPR029035;IPR029061;IPR012000;IPR012001;IPR011766;	PF02775;PF00205;PF02776;		547	59.503	M0WZ97	UniRef90_Q41768	107	638	M0WZ97	UniRef50_P17597
F2CW53	Arginine biosynthesis bifunctional protein ArgJ, chloroplastic	arginine biosynthetic process [GO:0006526]; pyrimidine ribonucleotide biosynthetic process [GO:0009220]	acetyl-CoA:L-glutamate N-acetyltransferase activity [GO:0004042]; glutamate N-acetyltransferase activity [GO:0004358]	chloroplast stroma [GO:0009570]	Cluster: Arginine biosynthesis bifunctional protein ArgJ, chloroplastic	Cluster: Arginine biosynthesis bifunctional protein ArgJ, chloroplastic	165	468	IPR002813;IPR016117;	PF01960;		463	47.828	F2CW53	UniRef90_B8AL33	18	463	F2CW53	UniRef50_Q9ZUR7
M0Z014	Uncharacterized protein	carotenoid biosynthetic process [GO:0016117]; DNA-templated transcription, elongation [GO:0006354]; protein autophosphorylation [GO:0046777]; regulation of proton transport [GO:0010155]	adenylate kinase activity [GO:0004017]; ATP binding [GO:0005524]	chloroplast stroma [GO:0009570]	Cluster: Uncharacterized protein	#N/A	#N/A	#N/A	IPR006259;IPR000850;IPR027417;		PS00113;	235	25.384	M0Z014	UniRef90_M0Z014	1	235	#N/A	#N/A
F2EEY9	Predicted protein (Uncharacterized protein)	ovule development [GO:0048481]; purine nucleotide biosynthetic process [GO:0006164]	amino acid binding [GO:0016597]; ornithine carbamoyltransferase activity [GO:0004585]	chloroplast stroma [GO:0009570]	Cluster: Uncharacterized protein	Cluster: Ornithine carbamoyltransferase, chloroplastic	124	375	IPR006132;IPR006130;IPR006131;IPR002292;IPR024904;	PF00185;PF02729;		371	40.193	F2EEY9	UniRef90_I1ID02	4	371	F2EEY9	UniRef50_O50039
M0YLV9	Uncharacterized protein	arginine biosynthetic process via ornithine [GO:0042450]; purine nucleotide biosynthetic process [GO:0006164]	argininosuccinate lyase activity [GO:0004056]	chloroplast stroma [GO:0009570]	Cluster: Uncharacterized protein	Cluster: Argininosuccinate lyase, chloroplastic	136	517	IPR029419;IPR009049;IPR024083;IPR020557;IPR000362;IPR022761;IPR008948;	PF14698;PF00206;	PS00163;	516	57.456	M0YLV9	UniRef90_M0YLV9	3	516	M0YLV9	UniRef50_Q9LEU8
M0UL82	Uncharacterized protein	arginine biosynthetic process [GO:0006526]; nucleotide biosynthetic process [GO:0009165]; threonine catabolic process [GO:0006567]	argininosuccinate synthase activity [GO:0004055]; ATP binding [GO:0005524]	chloroplast stroma [GO:0009570]	Cluster: Uncharacterized protein	Cluster: Argininosuccinate synthase, chloroplastic	146	494	IPR001518;IPR018223;IPR023434;IPR024074;IPR014729;	PF00764;	PS00564;PS00565;	475	52.219	M0UL82	UniRef90_M0UL82	4	475	M0UL82	UniRef50_Q9SZX3
M0XZY4	Uncharacterized protein	chloroplast organization [GO:0009658]; protein processing [GO:0016485]; response to heat [GO:0009408]	ATP binding [GO:0005524]	chloroplast stroma [GO:0009570]	Cluster: Chaperone protein ClpB2, chloroplastic	Cluster: Chaperone protein ClpB3, mitochondrial	189	983	IPR003593;IPR003959;IPR017730;IPR019489;IPR004176;IPR001270;IPR018368;IPR028299;IPR027417;	PF00004;PF07724;PF02861;PF10431;	PS00870;PS00871;	887	100.007	M0XZY4	UniRef90_Q75GT3	27	978	M0XZY4	UniRef50_Q0E3C8
M0YWE2	Uncharacterized protein	plant-type cell wall organization [GO:0009664]; protein autophosphorylation [GO:0046777]; starch biosynthetic process [GO:0019252]; starch catabolic process [GO:0005983]	ATP binding [GO:0005524]; carbohydrate kinase activity [GO:0019200]; starch binding [GO:2001070]	chloroplast stroma [GO:0009570]	Cluster: Uncharacterized protein	Cluster: Phosphoglucan, water dikinase, chloroplastic	78	1196	IPR013815;IPR013816;IPR013784;IPR002044;IPR013783;IPR002192;	PF00686;PF01326;	PS51166;	1147	124.907	M0YWE2	UniRef90_M0YWE2	3	1147	M0YWE2	UniRef50_Q6ZY51
M0UVN4	Uncharacterized protein	aromatic amino acid family biosynthetic process, prephenate pathway [GO:0009095]; embryo development ending in seed dormancy [GO:0009793]	catalytic activity [GO:0003824]; pyridoxal phosphate binding [GO:0030170]	chloroplast stroma [GO:0009570]	Cluster: Uncharacterized protein	Cluster: Uncharacterized protein	33	459	IPR004839;IPR004838;IPR015424;IPR015421;IPR015422;	PF00155;	PS00105;	465	49.735	M0UVN4	UniRef90_M0UVN4	7	465	M0UVN4	UniRef50_J3L692
M0V138	Uncharacterized protein	branched-chain amino acid biosynthetic process [GO:0009082]; pollen development [GO:0009555]; pyrimidine ribonucleotide biosynthetic process [GO:0009220]	copper ion binding [GO:0005507]; dihydroxy-acid dehydratase activity [GO:0004160]	chloroplast stroma [GO:0009570]	Cluster: Putative uncharacterized protein Sb07g024070	Cluster: Dihydroxy-acid dehydratase, chloroplastic	165	608	IPR015928;IPR004404;IPR000581;IPR020558;	PF00920;	PS00886;PS00887;	507	54.122	M0V138	UniRef90_C5YN64	36	591	M0V138	UniRef50_Q9LIR4
F2D643	Predicted protein (Uncharacterized protein)	ethylene biosynthetic process [GO:0009693]; lysine biosynthetic process via diaminopimelate [GO:0009089]; systemic acquired resistance, salicylic acid mediated signaling pathway [GO:0009862]	copper ion binding [GO:0005507]; L,L-diaminopimelate aminotransferase activity [GO:0010285]; pyridoxal phosphate binding [GO:0030170]	chloroplast stroma [GO:0009570]	Cluster: Predicted protein	Cluster: LL-diaminopimelate aminotransferase, chloroplastic	57	461	IPR004839;IPR019942;IPR015424;IPR015421;IPR015422;	PF00155;		461	49.899	F2D643	UniRef90_F2D643	6	461	F2D643	UniRef50_Q93ZN9
M0WUX8	Uncharacterized protein	arginine metabolic process [GO:0006525]; defense response to bacterium [GO:0042742]; interspecies interaction between organisms [GO:0044419]; ovule development [GO:0048481]; primary root development [GO:0080022]	copper ion binding [GO:0005507]; pyridoxal phosphate binding [GO:0030170]; transaminase activity [GO:0008483]	chloroplast stroma [GO:0009570]	Cluster: Uncharacterized protein	#N/A	#N/A	#N/A	IPR004636;IPR005814;IPR015424;IPR015421;IPR015422;	PF00202;	PS00600;	399	42.411	M0WUX8	UniRef90_M7Z583	5	370	#N/A	#N/A
F2DDM9	Predicted protein (Uncharacterized protein)	uracil catabolic process [GO:0006212]	dihydropyrimidine dehydrogenase (NADP+) activity [GO:0017113]	chloroplast stroma [GO:0009570]	Cluster: Putative uncharacterized protein Sb04g028610	Cluster: Dihydropyrimidine dehydrogenase (NADP(+)), chloroplastic	108	426	IPR013785;IPR005720;	PF01180;		417	45.433	F2DDM9	UniRef90_C5XZ92	17	420	F2DDM9	UniRef50_Q9LVI9
F2DR19	Histidinol dehydrogenase, chloroplastic (HDH) (EC 1.1.1.23)	histidine biosynthetic process [GO:0000105]; pollen development [GO:0009555]; spermidine biosynthetic process [GO:0008295]	histidinol dehydrogenase activity [GO:0004399]; NAD binding [GO:0051287]; zinc ion binding [GO:0008270]	chloroplast stroma [GO:0009570]	Cluster: Histidinol dehydrogenase, chloroplastic	Cluster: Histidinol dehydrogenase, chloroplastic	54	466	IPR016161;IPR001692;IPR022695;IPR012131;	PF00815;	PS00611;	475	50.691	F2DR19	UniRef90_F2DR19	11	475	F2DR19	UniRef50_Q9C5U8
M0USV1	Uncharacterized protein	gluconeogenesis [GO:0006094]; glucosinolate biosynthetic process [GO:0019761]; glycolytic process [GO:0006096]; maltose metabolic process [GO:0000023]; response to salt stress [GO:0009651]; starch biosynthetic process [GO:0019252]	intramolecular transferase activity, transferring hydroxy groups [GO:0050486]	chloroplast stroma [GO:0009570]	Cluster: Uncharacterized protein	Cluster: 3-isopropylmalate dehydratase large subunit	80	509	IPR015931;IPR015937;IPR001030;IPR015932;	PF00330;		401	43.919	M0USV1	UniRef90_M0USV1	2	401	M0USV1	UniRef50_Q94AR8
M0VWE5	Uncharacterized protein			chloroplast stroma [GO:0009570]	Cluster: Uncharacterized protein	Cluster: Putative uncharacterized protein At5g13030	116	633	IPR003846;	PF02696;		509	57.123	M0VWE5	UniRef90_I1GYQ8	6	631	M0VWE5	UniRef50_Q8H126
M0VZZ7	Fructose-bisphosphate aldolase (EC 4.1.2.13)	glucose catabolic process [GO:0006007]; glycolytic process [GO:0006096]; pentose-phosphate shunt [GO:0006098]; response to oxidative stress [GO:0006979]; response to salt stress [GO:0009651]	fructose-bisphosphate aldolase activity [GO:0004332]	chloroplast stroma [GO:0009570]; chloroplast thylakoid [GO:0009534]; mitochondrion [GO:0005739]	Cluster: Fructose-bisphosphate aldolase	Cluster: Fructose-bisphosphate aldolase	26	218	IPR029768;IPR013785;IPR000741;	PF00274;	PS00158;	218	24.344	M0VZZ7	UniRef90_M0VZZ7	1	218	M0VZZ7	UniRef50_M0VZZ7
M0XEY9	Uncharacterized protein	dolichol biosynthetic process [GO:0019408]	amino acid binding [GO:0016597]	chloroplast stroma [GO:0009570]; chloroplast thylakoid membrane [GO:0009535]	Cluster: Uncharacterized protein	Cluster: ACT domain-containing protein ACR11	127	290	IPR002912;		PS51671;	265	29.166	M0XEY9	UniRef90_I1IUA3	6	271	M0XEY9	UniRef50_Q9FZ47
M0WTX9	Uncharacterized protein	'de novo' pyrimidine nucleobase biosynthetic process [GO:0006207]; cellular amino acid metabolic process [GO:0006520]; purine nucleotide biosynthetic process [GO:0006164]; pyrimidine ribonucleotide biosynthetic process [GO:0009220]	amino acid binding [GO:0016597]; aspartate carbamoyltransferase activity [GO:0004070]	chloroplast stroma [GO:0009570]; cytosol [GO:0005829]	Cluster: Uncharacterized protein	#N/A	#N/A	#N/A	IPR006132;IPR006130;IPR002082;IPR006131;	PF00185;PF02729;	PS00097;	350	39.015	M0WTX9	UniRef90_M0WTX9	2	350	#N/A	#N/A
M0UY91	N-acetyl-gamma-glutamyl-phosphate reductase (EC 1.2.1.38)	arginine biosynthetic process [GO:0006526]; ovule development [GO:0048481]	copper ion binding [GO:0005507]; N-acetyl-gamma-glutamyl-phosphate reductase activity [GO:0003942]; NAD binding [GO:0051287]	chloroplast stroma [GO:0009570]; membrane [GO:0016020]; nucleolus [GO:0005730]	Cluster: N-acetyl-gamma-glutamyl-phosphate reductase	Cluster: Probable N-acetyl-gamma-glutamyl-phosphate reductase, chloroplastic	114	401	IPR023013;IPR000706;IPR016040;IPR000534;IPR012280;	PF01118;PF02774;	PS01224;	415	44.84	M0UY91	UniRef90_M0UY91	4	415	M0UY91	UniRef50_Q93Z70
M0WCC2	Phosphoribosylformylglycinamidine cyclo-ligase (EC 6.3.3.1)	'de novo' IMP biosynthetic process [GO:0006189]; pyrimidine ribonucleotide biosynthetic process [GO:0009220]; ubiquinone biosynthetic process [GO:0006744]	copper ion binding [GO:0005507]; phosphoribosylformylglycinamidine cyclo-ligase activity [GO:0004641]	chloroplast stroma [GO:0009570]; mitochondrion [GO:0005739]	Cluster: Phosphoribosylformylglycinamidine cyclo-ligase	Cluster: Phosphoribosylformylglycinamidine cyclo-ligase, chloroplastic	168	389	IPR010918;IPR016188;IPR004733;	PF00586;PF02769;		323	34.255	M0WCC2	UniRef90_F2CZA8	2	383	M0WCC2	UniRef50_Q05728
M0V861	Uncharacterized protein	aerobic respiration [GO:0009060]; glycolytic process [GO:0006096]; lignin biosynthetic process [GO:0009809]; pentose-phosphate shunt [GO:0006098]; shikimate biosynthetic process [GO:0033587]	sedoheptulose-7-phosphate:D-glyceraldehyde-3-phosphate glyceronetransferase activity [GO:0004801]	chloroplast stroma [GO:0009570]; mitochondrion [GO:0005739]	Cluster: Uncharacterized protein	Cluster: Aldolase-type TIM barrel family protein	137	438	IPR013785;IPR001585;IPR004732;IPR018225;	PF00923;	PS01054;	379	41.134	M0V861	UniRef90_I1HUS3	10	429	M0V861	UniRef50_Q9LYR4
M0W6L0	Uncharacterized protein	cysteine biosynthetic process [GO:0019344]; NAD(P)H dehydrogenase complex assembly [GO:0010275]; protein folding [GO:0006457]	peptidyl-prolyl cis-trans isomerase activity [GO:0003755]	chloroplast stromal thylakoid [GO:0009533]; chloroplast thylakoid membrane [GO:0009535]; thylakoid lumen [GO:0031977]	Cluster: Peptidyl-prolyl cis-trans isomerase	Cluster: Isoform 2 of Photosynthetic NDH subunit of lumenal location 5, chloroplastic	126	255	IPR029000;IPR024936;IPR002130;	PF00160;	PS50072;	108	11.703	M0W6L0	UniRef90_T1LG78	10	256	M0W6L0	UniRef50_Q9ASS6-2
M0VBA1	Uncharacterized protein	ATP synthesis coupled proton transport [GO:0015986]; photorespiration [GO:0009853]; proteasome core complex assembly [GO:0080129]; response to misfolded protein [GO:0051788]; ubiquitin-dependent protein catabolic process [GO:0006511]	copper ion binding [GO:0005507]; hydrogen ion transmembrane transporter activity [GO:0015078]; zinc ion binding [GO:0008270]	chloroplast thylakoid membrane [GO:0009535]; cytosolic ribosome [GO:0022626]; mitochondrial proton-transporting ATP synthase complex, coupling factor F(o) [GO:0000276]; nucleolus [GO:0005730]; vacuolar membrane [GO:0005774]	Cluster: Uncharacterized protein	#N/A	#N/A	#N/A	IPR008689;			167	19.581	M0VBA1	UniRef90_M0VBA1	7	167	#N/A	#N/A
S4Z0E0	ATP synthase subunit alpha, chloroplastic (EC 3.6.3.14) (ATP synthase F1 sector subunit alpha) (F-ATPase subunit alpha)	ATP hydrolysis coupled proton transport [GO:0015991]; ATP synthesis coupled proton transport [GO:0015986]	ATP binding [GO:0005524]; proton-transporting ATPase activity, rotational mechanism [GO:0046961]; proton-transporting ATP synthase activity, rotational mechanism [GO:0046933]	chloroplast thylakoid membrane [GO:0009535]; proton-transporting ATP synthase complex, catalytic core F(1) [GO:0045261]	Cluster: ATP synthase subunit alpha, chloroplastic	Cluster: ATP synthase subunit alpha, chloroplastic	301	507	IPR020003;IPR023366;IPR005294;IPR000793;IPR000194;IPR004100;IPR027417;	PF00006;PF00306;PF02874;	PS00152;	504	55.295	S4Z0E0	UniRef90_Q6L3A1	204	507	S4Z0E0	UniRef50_Q6L3A1
F2DKP3	Beta-adaptin-like protein	intracellular protein transport [GO:0006886]; vesicle-mediated transport [GO:0016192]	protein transporter activity [GO:0008565]	clathrin adaptor complex [GO:0030131]	#N/A	#N/A	#N/A	#N/A	IPR026739;IPR016342;IPR011989;IPR016024;IPR015151;IPR012295;IPR002553;IPR008152;IPR013037;IPR009028;IPR013041;	PF01602;PF02883;PF09066;		898	99.248	#N/A	#N/A	#N/A	#N/A	#N/A	#N/A
M0X7Y6	Clathrin heavy chain	intracellular protein transport [GO:0006886]; vesicle-mediated transport [GO:0016192]	structural molecule activity [GO:0005198]	clathrin coat of coated pit [GO:0030132]; clathrin coat of trans-Golgi network vesicle [GO:0030130]	Cluster: Clathrin heavy chain	Cluster: Clathrin heavy chain	287	1694	IPR016024;IPR000547;IPR016025;IPR012331;IPR015348;IPR001473;IPR022365;IPR016341;IPR011990;	PF00637;PF09268;PF01394;	PS50236;	1776	200.748	M0X7Y6	UniRef90_K3ZGW5	23	1710	M0X7Y6	UniRef50_P25870
M0YXT4	Uncharacterized protein	DNA repair [GO:0006281]; mitotic sister chromatid cohesion [GO:0007064]	chromatin binding [GO:0003682]	cohesin core heterodimer [GO:0008280]	Cluster: Uncharacterized protein	Cluster: Uncharacterized protein (Fragment)	9	503	IPR027417;IPR003395;IPR029685;	PF02463;		505	58.846	M0YXT4	UniRef90_M0YXT2	8	527	M0YXT4	UniRef50_M5WT05
M0XR04	Eukaryotic translation initiation factor 3 subunit E (eIF3e) (Eukaryotic translation initiation factor 3 subunit 6)	DNA-templated transcription, initiation [GO:0006352]; embryo development ending in seed dormancy [GO:0009793]; flower development [GO:0009908]; formation of translation preinitiation complex [GO:0001731]; lipid storage [GO:0019915]; meristem structural organization [GO:0009933]; mRNA export from nucleus [GO:0006406]; mRNA splicing, via spliceosome [GO:0000398]; photomorphogenesis [GO:0009640]; ph…	translation initiation factor activity [GO:0003743]	COP9 signalosome [GO:0008180]; cytosol [GO:0005829]; eukaryotic 43S preinitiation complex [GO:0016282]; eukaryotic 48S preinitiation complex [GO:0033290]; eukaryotic translation initiation factor 3 complex [GO:0005852]; plasma membrane [GO:0005886]	Cluster: Eukaryotic translation initiation factor 3 subunit E	#N/A	#N/A	#N/A	IPR016650;IPR019010;IPR000717;IPR011991;	PF09440;PF01399;		484	55.484	M0XR04	UniRef90_M0XR04	4	484	#N/A	#N/A
Q6RYF4	Coatomer subunit alpha	intracellular protein transport [GO:0006886]; vesicle-mediated transport [GO:0016192]	structural molecule activity [GO:0005198]	COPI vesicle coat [GO:0030126]	Cluster: Coatomer subunit alpha	#N/A	#N/A	#N/A	IPR016391;IPR010714;IPR006692;IPR020472;IPR015943;IPR001680;IPR019775;IPR017986;	PF04053;PF06957;PF00400;	PS00678;PS50082;PS50294;	1218	135.811	Q6RYF4	UniRef90_I1HTL7	8	1219	#N/A	#N/A
M0YQP0	Coatomer subunit beta (Beta-coat protein)	intracellular protein transport [GO:0006886]; vesicle-mediated transport [GO:0016192]	structural molecule activity [GO:0005198]	COPI vesicle coat [GO:0030126]	Cluster: Coatomer subunit beta-2	Cluster: Coatomer subunit beta-2	269	948	IPR011989;IPR016024;IPR002553;IPR011710;IPR016460;IPR029446;	PF01602;PF07718;PF14806;		950	105.374	M0YQP0	UniRef90_Q0JNK5	49	950	M0YQP0	UniRef50_Q9SV20
F2E6F3	Coatomer subunit gamma	intracellular protein transport [GO:0006886]; vesicle-mediated transport [GO:0016192]	structural molecule activity [GO:0005198]	COPI vesicle coat [GO:0030126]	Cluster: Coatomer subunit gamma-1	Cluster: Coatomer subunit gamma	63	886	IPR011989;IPR016024;IPR002553;IPR015873;IPR009028;IPR013041;IPR032154;IPR017106;IPR013040;	PF01602;PF16381;PF08752;		896	99.732	F2E6F3	UniRef90_Q8H852	18	884	F2E6F3	UniRef50_Q0WW26
M0V6F5	Coatomer subunit gamma	intracellular protein transport [GO:0006886]; vesicle-mediated transport [GO:0016192]	structural molecule activity [GO:0005198]	COPI vesicle coat [GO:0030126]	Cluster: Coatomer subunit gamma-2	Cluster: Coatomer subunit gamma	186	883	IPR011989;IPR016024;IPR002553;IPR015873;IPR009028;IPR013041;IPR032154;IPR017106;IPR013040;	PF01602;PF16381;PF08752;		889	98.751	M0V6F5	UniRef90_Q6Z382	28	889	M0V6F5	UniRef50_Q8I0G5
M0XYS5	Uncharacterized protein	protein transport [GO:0015031]; retrograde vesicle-mediated transport, Golgi to ER [GO:0006890]		COPI vesicle coat [GO:0030126]	Cluster: Coatomer subunit delta-2	#N/A	#N/A	#N/A	IPR027059;IPR011012;IPR028565;	PF00928;	PS51072;	523	57.521	M0XYS5	UniRef90_Q0DJ99	19	523	#N/A	#N/A
M0UG52	Uncharacterized protein	ER to Golgi vesicle-mediated transport [GO:0006888]; intracellular protein transport [GO:0006886]	zinc ion binding [GO:0008270]	COPII vesicle coat [GO:0030127]	Cluster: Uncharacterized protein	Cluster: Putative uncharacterized protein Sb0010s021250	34	793	IPR029006;IPR007123;IPR006900;IPR006896;IPR012990;IPR002035;IPR006895;	PF00626;PF08033;PF04815;PF04811;PF04810;		762	84.415	M0UG52	UniRef90_I1IQS7	5	762	M0UG52	UniRef50_C6JRL5
M0UTL7	Uncharacterized protein	ER to Golgi vesicle-mediated transport [GO:0006888]; intracellular protein transport [GO:0006886]	zinc ion binding [GO:0008270]	COPII vesicle coat [GO:0030127]	Cluster: Uncharacterized protein	Cluster: Uncharacterized protein	14	797	IPR029006;IPR007123;IPR006900;IPR006896;IPR012990;IPR002035;IPR006895;	PF00626;PF08033;PF04815;PF04811;PF04810;		866	94.601	M0UTL7	UniRef90_M0UTL7	2	866	M0UTL7	UniRef50_K7UAC1
M0V3Y5	Uncharacterized protein	ER body organization [GO:0080119]; ER to Golgi vesicle-mediated transport [GO:0006888]; intracellular protein transport [GO:0006886]; positive regulation of cell proliferation [GO:0008284]; protein N-linked glycosylation [GO:0006487]		COPII vesicle coat [GO:0030127]	Cluster: Uncharacterized protein	Cluster: Uncharacterized protein	9	562	IPR029006;IPR007123;IPR006900;IPR006896;IPR012990;IPR002035;	PF08033;PF04815;PF04811;		599	67.612	M0V3Y5	UniRef90_W5C9J6	3	562	M0V3Y5	UniRef50_W5C9J6
M0UUM3	Uncharacterized protein	ER to Golgi vesicle-mediated transport [GO:0006888]; intracellular protein transport [GO:0006886]		COPII vesicle coat [GO:0030127]	Cluster: Uncharacterized protein	Cluster: Uncharacterized protein	1	217	IPR006896;IPR002035;	PF04811;		217	23.141	M0UUM3	UniRef90_M0UUM3	1	217	M0UUM3	UniRef50_M0UUM3
M0W5Z7	Uncharacterized protein	ubiquitin-dependent protein catabolic process [GO:0006511]		cullin-RING ubiquitin ligase complex [GO:0031461]	Cluster: Uncharacterized protein	#N/A	#N/A	#N/A	IPR016157;IPR016158;IPR001373;IPR019559;IPR016159;IPR011991;	PF00888;PF10557;	PS01256;PS50069;	652	75.6	M0W5Z7	UniRef90_A0A0D9WCV0	51	806	#N/A	#N/A
F2CQQ1	Predicted protein (Uncharacterized protein)	biosynthetic process [GO:0009058]	3-deoxy-8-phosphooctulonate synthase activity [GO:0008676]	cytoplasm [GO:0005737]	Cluster: 2-dehydro-3-deoxyphosphooctonate aldolase	Cluster: 2-dehydro-3-deoxyphosphooctonate aldolase 1	308	290	IPR013785;IPR006218;IPR006269;	PF00793;		291	31.605	F2CQQ1	UniRef90_B4F7V1	18	291	F2CQQ1	UniRef50_Q9AV97
M0ZCY8	3-isopropylmalate dehydrogenase (EC 1.1.1.85)	leucine biosynthetic process [GO:0009098]	3-isopropylmalate dehydrogenase activity [GO:0003862]; magnesium ion binding [GO:0000287]; NAD binding [GO:0051287]	cytoplasm [GO:0005737]	Cluster: 3-isopropylmalate dehydrogenase	Cluster: 3-isopropylmalate dehydrogenase 2, chloroplastic	847	405	IPR019818;IPR001804;IPR024084;IPR004429;	PF00180;	PS00470;	321	34.081	M0ZCY8	UniRef90_I1J3L6	4	403	M0ZCY8	UniRef50_P93832
M0V6I2	ATP-dependent 6-phosphofructokinase (ATP-PFK) (Phosphofructokinase) (EC 2.7.1.11) (Phosphohexokinase)	fructose 6-phosphate metabolic process [GO:0006002]	6-phosphofructokinase activity [GO:0003872]; ATP binding [GO:0005524]; metal ion binding [GO:0046872]	cytoplasm [GO:0005737]	Cluster: ATP-dependent 6-phosphofructokinase	Cluster: ATP-dependent 6-phosphofructokinase 1	337	473	IPR022953;IPR000023;IPR012004;	PF00365;		476	52.604	M0V6I2	UniRef90_M0V6I2	5	476	M0V6I2	UniRef50_Q9M0F9
M0V7P8	Uncharacterized protein	fructose 6-phosphate metabolic process [GO:0006002]	6-phosphofructokinase activity [GO:0003872]; ATP binding [GO:0005524]; metal ion binding [GO:0046872]	cytoplasm [GO:0005737]	Cluster: Fructokinase-1	Cluster: Fructokinase-1	240	323	IPR011611;IPR029056;	PF00294;		169	18.691	M0V7P8	UniRef90_Q6XZ79	28	323	M0V7P8	UniRef50_Q6XZ79
M0Z264	Uncharacterized protein	alanyl-tRNA aminoacylation [GO:0006419]	alanine-tRNA ligase activity [GO:0004813]; ATP binding [GO:0005524]; nucleic acid binding [GO:0003676]	cytoplasm [GO:0005737]	Cluster: Uncharacterized protein	Cluster: Alanine--tRNA ligase	125	1003	IPR002318;IPR018162;IPR018165;IPR018164;IPR023033;IPR003156;IPR018163;IPR009000;IPR012947;	PF02272;PF01411;PF07973;	PS50860;	855	93.379	M0Z264	UniRef90_M0Z264	9	855	M0Z264	UniRef50_P36428
M0WZU2	Uncharacterized protein	arginyl-tRNA aminoacylation [GO:0006420]	arginine-tRNA ligase activity [GO:0004814]; ATP binding [GO:0005524]	cytoplasm [GO:0005737]	Cluster: Uncharacterized protein	#N/A	#N/A	#N/A	IPR001412;IPR001278;IPR005148;IPR008909;IPR014729;IPR009080;	PF03485;PF05746;PF00750;	PS00178;	609	68.207	M0WZU2	UniRef90_I1HLH4	7	661	#N/A	#N/A
M0VZ65	Uncharacterized protein	asparaginyl-tRNA aminoacylation [GO:0006421]	asparagine-tRNA ligase activity [GO:0004816]; ATP binding [GO:0005524]; nucleic acid binding [GO:0003676]	cytoplasm [GO:0005737]	Cluster: Uncharacterized protein	Cluster: Asparagine--tRNA ligase, cytoplasmic 1	74	572	IPR004364;IPR018150;IPR006195;IPR004522;IPR002312;IPR012340;IPR004365;IPR009068;IPR000738;	PF00152;PF01336;PF00458;	PS50862;PS51185;	521	58.823	M0VZ65	UniRef90_M0VZ65	2	521	M0VZ65	UniRef50_Q9SW96
M0X623	Uncharacterized protein	aspartyl-tRNA aminoacylation [GO:0006422]	aspartate-tRNA ligase activity [GO:0004815]; ATP binding [GO:0005524]	cytoplasm [GO:0005737]	Cluster: Uncharacterized protein	#N/A	#N/A	#N/A	IPR004364;IPR018150;IPR006195;IPR004523;IPR002312;IPR012340;	PF00152;	PS50862;	467	52.397	M0X623	UniRef90_M0X623	4	467	#N/A	#N/A
F2DDU3	Predicted protein (Uncharacterized protein)	protein folding [GO:0006457]	ATP binding [GO:0005524]	cytoplasm [GO:0005737]	Cluster: Predicted protein	Cluster: 20 kDa chaperonin, chloroplastic (Fragment)	155	21	IPR017416;IPR020818;IPR018369;IPR011032;	PF00166;	PS00681;	251	26.002	F2DDU3	UniRef90_F2DDU3	2	251	F2DDU3	UniRef50_P31233
M0UZ78	Uncharacterized protein	protein folding [GO:0006457]	ATP binding [GO:0005524]	cytoplasm [GO:0005737]	Cluster: Uncharacterized protein	Cluster: 20 kDa chaperonin, chloroplastic (Fragment)	155	21	IPR017416;IPR020818;IPR018369;IPR011032;	PF00166;	PS00681;	247	25.92	M0UZ78	UniRef90_M7YTZ2	8	247	M0UZ78	UniRef50_P31233
M0XTF9	Uncharacterized protein	protein folding [GO:0006457]	ATP binding [GO:0005524]	cytoplasm [GO:0005737]	Cluster: Putative uncharacterized protein Sb04g035610	Cluster: T-complex protein 1 subunit alpha	532	556	IPR012715;IPR017998;IPR002194;IPR002423;IPR027409;IPR027413;IPR027410;	PF00118;	PS00750;PS00751;PS00995;	545	59.396	M0XTF9	UniRef90_C5XUD0	15	545	M0XTF9	UniRef50_P11983
M0XWV3	Uncharacterized protein	protein folding [GO:0006457]	ATP binding [GO:0005524]	cytoplasm [GO:0005737]	Cluster: Uncharacterized protein	Cluster: T-complex protein 1 subunit beta	639	535	IPR012716;IPR017998;IPR002194;IPR002423;IPR027409;IPR027413;IPR027410;	PF00118;	PS00750;PS00751;PS00995;	525	57.264	M0XWV3	UniRef90_I1HGE3	32	525	M0XWV3	UniRef50_P78371
M0YNE8	Uncharacterized protein	protein folding [GO:0006457]	ATP binding [GO:0005524]	cytoplasm [GO:0005737]	Cluster: Uncharacterized protein	Cluster: Isoform 2 of T-complex protein 1 subunit zeta-2	548	485	IPR012722;IPR017998;IPR002194;IPR002423;IPR027409;IPR027413;IPR027410;	PF00118;	PS00751;	493	54.69	M0YNE8	UniRef90_M8A015	2	526	M0YNE8	UniRef50_Q92526-2
F2DEW5	Predicted protein (Uncharacterized protein)	protein refolding [GO:0042026]	ATP binding [GO:0005524]	cytoplasm [GO:0005737]	#N/A	Cluster: Chaperonin 60 subunit alpha 1, chloroplastic	321	586	IPR018370;IPR001844;IPR002423;IPR027409;IPR027413;	PF00118;	PS00296;	587	61.703	#N/A	#N/A	#N/A	#N/A	F2DEW5	UniRef50_P21238
M0V4Z8	Uncharacterized protein	protein refolding [GO:0042026]	ATP binding [GO:0005524]	cytoplasm [GO:0005737]	Cluster: Uncharacterized protein	#N/A	#N/A	#N/A	IPR001844;IPR002423;IPR027409;IPR027413;	PF00118;		399	43.156	M0V4Z8	UniRef90_M0V4Z8	1	399	#N/A	#N/A
M0WE03	Uncharacterized protein	protein refolding [GO:0042026]	ATP binding [GO:0005524]	cytoplasm [GO:0005737]	#N/A	Cluster: Chaperonin 60 subunit beta 4, chloroplastic	5654	611	IPR018370;IPR001844;IPR002423;IPR027409;IPR027413;	PF00118;	PS00296;	553	58.893	#N/A	#N/A	#N/A	#N/A	M0WE03	UniRef50_Q9C667
M0X640	Uncharacterized protein	protein refolding [GO:0042026]	ATP binding [GO:0005524]	cytoplasm [GO:0005737]	#N/A	Cluster: Chaperonin 60 subunit beta 4, chloroplastic	5654	611	IPR018370;IPR001844;IPR002423;IPR027409;IPR027413;	PF00118;	PS00296;	598	64.055	#N/A	#N/A	#N/A	#N/A	M0X640	UniRef50_Q9C667
M0Y628	Uncharacterized protein	protein refolding [GO:0042026]	ATP binding [GO:0005524]	cytoplasm [GO:0005737]	Cluster: Chaperonin CPN60-1, mitochondrial	Cluster: Chaperonin CPN60-1, mitochondrial	29	577	IPR018370;IPR001844;IPR002423;IPR027409;IPR027413;	PF00118;	PS00296;	576	61.114	M0Y628	UniRef90_P29185	28	577	M0Y628	UniRef50_P29185
M0YME1	Uncharacterized protein	protein refolding [GO:0042026]	ATP binding [GO:0005524]	cytoplasm [GO:0005737]	Cluster: Uncharacterized protein	Cluster: Uncharacterized protein	7	412	IPR001844;IPR002423;IPR027409;	PF00118;		387	41.477	M0YME1	UniRef90_M0YME2	5	412	M0YME1	UniRef50_M0YME2
M0XNG3	Uncharacterized protein	glutamyl-tRNA aminoacylation [GO:0006424]	ATP binding [GO:0005524]; glutamate-tRNA ligase activity [GO:0004818]	cytoplasm [GO:0005737]	Cluster: Uncharacterized protein	Cluster: Gln-glu non-discriminatory tRNA synthetase	13	763	IPR001412;IPR004526;IPR000924;IPR020061;IPR020058;IPR020059;IPR010987;IPR004046;IPR020056;IPR011035;IPR014729;	PF14497;PF00749;PF03950;	PS00178;	719	81.279	M0XNG3	UniRef90_M0XNG3	9	719	M0XNG3	UniRef50_A8JF35
M0ZBY7	Uncharacterized protein	glutaminyl-tRNA aminoacylation [GO:0006425]	ATP binding [GO:0005524]; glutamine-tRNA ligase activity [GO:0004819]	cytoplasm [GO:0005737]	Cluster: Putative uncharacterized protein Sb03g003420	#N/A	#N/A	#N/A	IPR001412;IPR004514;IPR007638;IPR007639;IPR000924;IPR020061;IPR020058;IPR020059;IPR020056;IPR011035;IPR014729;	PF00749;PF03950;PF04558;PF04557;	PS00178;	795	89.934	M0ZBY7	UniRef90_C5XMK4	21	796	#N/A	#N/A
M0VM70	Uncharacterized protein	glycyl-tRNA aminoacylation [GO:0006426]	ATP binding [GO:0005524]; glycine-tRNA ligase activity [GO:0004820]	cytoplasm [GO:0005737]	Cluster: Uncharacterized protein	Cluster: Glycine--tRNA ligase, mitochondrial 1	117	729	IPR002314;IPR006195;IPR004154;IPR027031;IPR009068;IPR002315;IPR000738;	PF03129;PF00587;	PS50862;PS51185;	691	76.525	M0VM70	UniRef90_I1QLF6	21	696	M0VM70	UniRef50_O23627
F2CRN7	Predicted protein (Uncharacterized protein)	protein catabolic process [GO:0030163]	ATP binding [GO:0005524]; hydrolase activity [GO:0016787]	cytoplasm [GO:0005737]	Cluster: 26S protease regulatory subunit 8 homolog A	#N/A	#N/A	#N/A	IPR005937;IPR003593;IPR003959;IPR003960;IPR027417;	PF00004;	PS00674;	418	46.763	F2CRN7	UniRef90_Q9C5U3	122	419	#N/A	#N/A
M0VRS4	Uncharacterized protein	protein catabolic process [GO:0030163]	ATP binding [GO:0005524]; hydrolase activity [GO:0016787]	cytoplasm [GO:0005737]	Cluster: 26S proteasome regulatory subunit 4 homolog B	Cluster: 26S proteasome regulatory subunit 4 homolog B	144	443	IPR005937;IPR003593;IPR003959;IPR003960;IPR027417;	PF00004;	PS00674;	367	40.945	M0VRS4	UniRef90_Q9SL67	142	443	M0VRS4	UniRef50_Q9SL67
M0WNB1	Uncharacterized protein	protein catabolic process [GO:0030163]	ATP binding [GO:0005524]; hydrolase activity [GO:0016787]	cytoplasm [GO:0005737]	Cluster: 26S protease regulatory subunit 10B homolog A	#N/A	#N/A	#N/A	IPR005937;IPR003593;IPR003959;IPR003960;IPR027417;	PF00004;	PS00674;	400	44.723	M0WNB1	UniRef90_Q9SEI3	146	399	#N/A	#N/A
M0YCI7	Uncharacterized protein	protein catabolic process [GO:0030163]	ATP binding [GO:0005524]; hydrolase activity [GO:0016787]	cytoplasm [GO:0005737]	Cluster: 26S protease regulatory subunit 7 homolog A	Cluster: 26S protease regulatory subunit 7	1107	433	IPR005937;IPR003593;IPR003959;IPR003960;IPR027417;	PF00004;	PS00674;	426	47.582	M0YCI7	UniRef90_Q9SSB5	134	426	M0YCI7	UniRef50_P35998
M0Z093	Uncharacterized protein	phenylalanyl-tRNA aminoacylation [GO:0006432]	ATP binding [GO:0005524]; magnesium ion binding [GO:0000287]; phenylalanine-tRNA ligase activity [GO:0004826]; tRNA binding [GO:0000049]	cytoplasm [GO:0005737]	Cluster: Uncharacterized protein	Cluster: Phenylalanine--tRNA ligase beta subunit	206	589	IPR005146;IPR009061;IPR004531;IPR020825;IPR002319;IPR005147;	PF03483;PF03484;PF01409;	PS51483;	394	43.975	M0Z093	UniRef90_I1II18	7	594	M0Z093	UniRef50_Q9VCA5
F2D868	Predicted protein (Uncharacterized protein)	methionyl-tRNA aminoacylation [GO:0006431]	ATP binding [GO:0005524]; methionine-tRNA ligase activity [GO:0004825]; tRNA binding [GO:0000049]	cytoplasm [GO:0005737]	Cluster: Probable methionine--tRNA ligase	Cluster: Methionine--tRNA ligase, cytoplasmic	139	797	IPR001412;IPR023458;IPR014758;IPR015413;IPR029038;IPR012340;IPR014729;IPR002547;IPR009080;	PF09334;PF01588;	PS00178;PS50886;	801	89.636	F2D868	UniRef90_Q9ZTS1	28	801	F2D868	UniRef50_Q9SVN5
M0XY01	Uncharacterized protein	phenylalanyl-tRNA aminoacylation [GO:0006432]	ATP binding [GO:0005524]; phenylalanine-tRNA ligase activity [GO:0004826]; tRNA binding [GO:0000049]	cytoplasm [GO:0005737]	Cluster: Uncharacterized protein	Cluster: Phenylalanine--tRNA ligase alpha subunit	623	508	IPR006195;IPR004529;IPR002319;	PF01409;	PS50862;	501	56.886	M0XY01	UniRef90_I1IEX1	8	498	M0XY01	UniRef50_Q9Y285
M0VW07	Uncharacterized protein	prolyl-tRNA aminoacylation [GO:0006433]	ATP binding [GO:0005524]; proline-tRNA ligase activity [GO:0004827]	cytoplasm [GO:0005737]	#N/A	Cluster: Prolyl-tRNA synthetase	27	546	IPR004154;IPR016061;IPR017449;	PF03129;PF09180;		285	31.473	#N/A	#N/A	#N/A	#N/A	M0VW07	UniRef50_D8M5Q8
F2E941	Predicted protein (Uncharacterized protein)	seryl-tRNA aminoacylation [GO:0006434]	ATP binding [GO:0005524]; serine-tRNA ligase activity [GO:0004828]	cytoplasm [GO:0005737]	Cluster: Uncharacterized protein	Cluster: Seryl-trna synthetase	51	472	IPR002314;IPR006195;IPR002317;IPR015866;IPR010978;	PF02403;PF00587;	PS50862;	457	51.72	F2E941	UniRef90_I1HDY2	8	456	F2E941	UniRef50_A8IRT6
M0Z2W8	Uncharacterized protein	histidine biosynthetic process [GO:0000105]	ATP phosphoribosyltransferase activity [GO:0003879]; magnesium ion binding [GO:0000287]	cytoplasm [GO:0005737]	Cluster: Uncharacterized protein	Cluster: ATP phosphoribosyltransferase 1, chloroplastic	142	411	IPR013820;IPR018198;IPR001348;IPR013115;IPR011322;IPR015867;	PF01634;PF08029;	PS01316;	324	35.699	M0Z2W8	UniRef90_M0Z2W8	2	324	M0Z2W8	UniRef50_Q9S762
M0VSA1	Uncharacterized protein	aromatic amino acid family metabolic process [GO:0009072]	catalytic activity [GO:0003824]	cytoplasm [GO:0005737]	Cluster: Uncharacterized protein	Cluster: Glutathione S-transferase GST 17	18	213	IPR010987;IPR004045;IPR005955;IPR012336;	PF13417;	PS50405;PS50404;	222	24.774	M0VSA1	UniRef90_I1IAM6	4	222	M0VSA1	UniRef50_Q9FQC2
M0VW03	Uncharacterized protein	proline biosynthetic process [GO:0006561]	glutamate 5-kinase activity [GO:0004349]; glutamate-5-semialdehyde dehydrogenase activity [GO:0004350]	cytoplasm [GO:0005737]	Cluster: Uncharacterized protein	#N/A	#N/A	#N/A	IPR016161;IPR016163;IPR016162;IPR015590;IPR001048;IPR020593;IPR001057;IPR005715;IPR019797;IPR000965;IPR005766;	PF00696;PF00171;	PS00902;PS01223;	730	78.702	M0VW03	UniRef90_I1HTD4	23	732	#N/A	#N/A
M0X721	Uncharacterized protein	proline biosynthetic process [GO:0006561]	glutamate 5-kinase activity [GO:0004349]; oxidoreductase activity [GO:0016491]	cytoplasm [GO:0005737]	Cluster: Uncharacterized protein	Cluster: Putative uncharacterized protein Sb09g022310	5	354	IPR016161;IPR016162;IPR001048;IPR001057;IPR005715;IPR019797;	PF00696;	PS00902;	392	42.77	M0X721	UniRef90_M0X721	1	392	M0X721	UniRef50_C5YZ71
M0ZEP4	Uncharacterized protein		GTPase activity [GO:0003924]; GTP binding [GO:0005525]	cytoplasm [GO:0005737]	Cluster: Uncharacterized protein	#N/A	#N/A	#N/A	IPR000158;IPR020805;IPR024757;IPR008280;IPR018316;IPR003008;	PF12327;PF00091;	PS01135;	464	48.837	M0ZEP4	UniRef90_M8A3G4	4	464	#N/A	#N/A
M0Y9X7	Elongation factor 1-alpha		GTPase activity [GO:0003924]; GTP binding [GO:0005525]; translation elongation factor activity [GO:0003746]	cytoplasm [GO:0005737]	Cluster: Elongation factor 1-alpha 1	Cluster: Elongation factor 1-alpha 1	6964	449	IPR031157;IPR027417;IPR000795;IPR009000;IPR009001;IPR004539;IPR004161;IPR004160;	PF03144;PF03143;	PS00301;PS51722;	447	49.188	M0Y9X7	UniRef90_P0DH99	392	449	M0Y9X7	UniRef50_P0DH99
M0Z2C3	Uncharacterized protein	phosphate-containing compound metabolic process [GO:0006796]	inorganic diphosphatase activity [GO:0004427]; magnesium ion binding [GO:0000287]	cytoplasm [GO:0005737]	Cluster: Uncharacterized protein	#N/A	#N/A	#N/A	IPR008162;	PF00719;	PS00387;	177	19.849	M0Z2C3	UniRef90_I1J3N2	2	188	#N/A	#N/A
M0UH89	Uncharacterized protein	glucose catabolic process [GO:0006007]	manganese ion binding [GO:0030145]; phosphoglycerate mutase activity [GO:0004619]	cytoplasm [GO:0005737]	Cluster: Uncharacterized protein	Cluster: 2,3-bisphosphoglycerate-independent phosphoglycerate mutase 1	311	557	IPR017849;IPR017850;IPR011258;IPR006124;IPR005995;	PF06415;PF01676;		474	51.703	M0UH89	UniRef90_I1H5W1	8	566	M0UH89	UniRef50_O04499
M0WLI6	Uncharacterized protein	glucose catabolic process [GO:0006007]	manganese ion binding [GO:0030145]; phosphoglycerate mutase activity [GO:0004619]	cytoplasm [GO:0005737]	Cluster: Uncharacterized protein	Cluster: 2,3-bisphosphoglycerate-independent phosphoglycerate mutase 1	311	557	IPR017849;IPR017850;IPR011258;IPR006124;IPR005995;	PF06415;PF01676;		557	60.682	M0WLI6	UniRef90_I1HST7	17	559	M0WLI6	UniRef50_O04499
M0X1S0	Polyadenylate-binding protein (PABP)		nucleotide binding [GO:0000166]; RNA binding [GO:0003723]	cytoplasm [GO:0005737]	Cluster: Polyadenylate-binding protein	Cluster: Polyadenylate-binding protein 2	307	629	IPR012677;IPR006515;IPR002004;IPR000504;	PF00658;PF00076;	PS51309;PS50102;	560	61.705	M0X1S0	UniRef90_M0X1S0	3	560	M0X1S0	UniRef50_P42731
M0YIM1	Polyadenylate-binding protein (PABP)		nucleotide binding [GO:0000166]; RNA binding [GO:0003723]	cytoplasm [GO:0005737]	Cluster: Polyadenylate-binding protein	#N/A	#N/A	#N/A	IPR012677;IPR006515;IPR002004;IPR000504;	PF00658;PF00076;	PS51309;PS50102;	659	72.084	M0YIM1	UniRef90_M0YIM1	2	659	#N/A	#N/A
F2DCE8	Predicted protein (Uncharacterized protein)		translation release factor activity, codon specific [GO:0016149]	cytoplasm [GO:0005737]	Cluster: Os07g0587400 protein	Cluster: Eukaryotic peptide chain release factor subunit 1	108	437	IPR005140;IPR005141;IPR005142;IPR029064;IPR004403;IPR024049;	PF03463;PF03464;PF03465;		437	49.124	F2DCE8	UniRef90_Q6ZIQ1	118	437	F2DCE8	UniRef50_P62495
M0UJR6	Uncharacterized protein	protein folding [GO:0006457]		cytoplasm [GO:0005737]	Cluster: Uncharacterized protein	Cluster: AT4g39150/T22F8_50	156	345	IPR001623;IPR018253;IPR026894;	PF00226;PF14308;	PS00636;PS50076;	339	37.715	M0UJR6	UniRef90_M0UJR6	5	339	M0UJR6	UniRef50_Q9T024
M0Y7H8	Uncharacterized protein	protein homooligomerization [GO:0051260]		cytoplasm [GO:0005737]	Cluster: Uncharacterized protein	Cluster: 21.9 kDa heat shock protein	19	206	IPR002068;IPR031107;IPR008978;	PF00011;	PS01031;	259	28.091	M0Y7H8	UniRef90_M0Y7H8	2	259	M0Y7H8	UniRef50_Q53M11
M0VK79	Uncharacterized protein	protein homoologomerization [GO:0051260]		cytoplasm [GO:0005737]	Cluster: 17.6kDa heat-shock protein	Cluster: 17.7 kDa class II heat shock protein	214	156	IPR002068;IPR031107;IPR008978;	PF00011;	PS01031;	159	17.411	M0VK79	UniRef90_A5A8T8	18	160	M0VK79	UniRef50_O81822
M0W7K2	Uncharacterized protein	protein homoologomerization [GO:0051260]		cytoplasm [GO:0005737]	Cluster: 16.9 kDa class I heat shock protein 1	#N/A	#N/A	#N/A	IPR002068;IPR031107;IPR008978;	PF00011;	PS01031;	150	16.843	M0W7K2	UniRef90_P12810	60	151	#N/A	#N/A
M0YEG9	Uncharacterized protein	protein homoologomerization [GO:0051260]		cytoplasm [GO:0005737]	Cluster: 16.9 kDa class I heat shock protein 1	#N/A	#N/A	#N/A	IPR002068;IPR031107;IPR008978;	PF00011;	PS01031;	151	16.875	M0YEG9	UniRef90_P12810	60	151	#N/A	#N/A
M0Z034	Uncharacterized protein	protein homoologomerization [GO:0051260]		cytoplasm [GO:0005737]	Cluster: 16.9 kDa class I heat shock protein 1	#N/A	#N/A	#N/A	IPR002068;IPR031107;IPR008978;	PF00011;	PS01031;	151	16.957	M0Z034	UniRef90_P12810	60	151	#N/A	#N/A
M0UMR8	Uncharacterized protein	response to ethylene [GO:0009723]		cytoplasm [GO:0005737]	Cluster: Predicted protein	Cluster: AT4g24800/F6I7_10	150	702	IPR016024;IPR003891;IPR016021;	PF02847;	PS51366;	574	63.349	M0UMR8	UniRef90_F2DH88	3	720	M0UMR8	UniRef50_Q8W4Q4
F2EH52	Predicted protein (Uncharacterized protein)	response to stress [GO:0006950]		cytoplasm [GO:0005737]	Cluster: 18.1 kDa class I heat shock protein	Cluster: 18.1 kDa class I heat shock protein	84	161	IPR002068;IPR031107;IPR008978;	PF00011;	PS01031;	158	17.544	F2EH52	UniRef90_Q84Q72	53	161	F2EH52	UniRef50_Q84Q72
A5CFY2	Alpha-tubulin 4 (Uncharacterized protein)	microtubule-based process [GO:0007017]	GTPase activity [GO:0003924]; GTP binding [GO:0005525]; structural constituent of cytoskeleton [GO:0005200]	cytoplasm [GO:0005737]; microtubule [GO:0005874]	Cluster: Tubulin alpha-1 chain	Cluster: Tubulin alpha-4 chain	810	462	IPR002452;IPR008280;IPR000217;IPR018316;IPR023123;IPR017975;IPR003008;	PF00091;PF03953;	PS00227;	451	49.76	A5CFY2	UniRef90_O22347	295	451	A5CFY2	UniRef50_P06606
A5CFY4	Beta tubulin 1 (Predicted protein) (Uncharacterized protein)	microtubule-based process [GO:0007017]	GTPase activity [GO:0003924]; GTP binding [GO:0005525]; structural constituent of cytoskeleton [GO:0005200]	cytoplasm [GO:0005737]; microtubule [GO:0005874]	Cluster: Tubulin beta-4 chain	#N/A	#N/A	#N/A	IPR013838;IPR002453;IPR008280;IPR000217;IPR018316;IPR023123;IPR017975;IPR003008;	PF00091;PF03953;	PS00227;PS00228;	447	50.194	A5CFY4	UniRef90_P24636	730	444	#N/A	#N/A
A5CFY9	Beta tubulin 6 (Uncharacterized protein)	microtubule-based process [GO:0007017]	GTPase activity [GO:0003924]; GTP binding [GO:0005525]; structural constituent of cytoskeleton [GO:0005200]	cytoplasm [GO:0005737]; microtubule [GO:0005874]	Cluster: Tubulin beta-4 chain	#N/A	#N/A	#N/A	IPR013838;IPR002453;IPR008280;IPR000217;IPR018316;IPR023123;IPR017975;IPR003008;	PF00091;PF03953;	PS00227;PS00228;	445	50.136	A5CFY9	UniRef90_P24636	730	444	#N/A	#N/A
M0YJF4	Uncharacterized protein	microtubule-based process [GO:0007017]	GTPase activity [GO:0003924]; GTP binding [GO:0005525]; structural constituent of cytoskeleton [GO:0005200]	cytoplasm [GO:0005737]; microtubule [GO:0005874]	Cluster: Tubulin alpha-1 chain	Cluster: Tubulin alpha-4 chain	810	462	IPR002452;IPR008280;IPR000217;IPR018316;IPR023123;IPR017975;IPR003008;	PF00091;PF03953;	PS00227;	422	46.533	M0YJF4	UniRef90_O22347	295	451	M0YJF4	UniRef50_P06606
M0YMF1	Uncharacterized protein	microtubule-based process [GO:0007017]	GTPase activity [GO:0003924]; GTP binding [GO:0005525]; structural constituent of cytoskeleton [GO:0005200]	cytoplasm [GO:0005737]; microtubule [GO:0005874]	Cluster: Tubulin alpha-1 chain	Cluster: Tubulin alpha-4 chain	810	462	IPR002452;IPR008280;IPR000217;IPR018316;IPR023123;IPR017975;IPR003008;	PF00091;PF03953;	PS00227;	451	49.701	M0YMF1	UniRef90_O22347	295	451	M0YMF1	UniRef50_P06606
M0UEL5	Uncharacterized protein	L-methionine biosynthetic process from methylthioadenosine [GO:0019509]	acireductone dioxygenase [iron(II)-requiring] activity [GO:0010309]	cytoplasm [GO:0005737]; nucleus [GO:0005634]	Cluster: Uncharacterized protein	Cluster: 1,2-dihydroxy-3-keto-5-methylthiopentene dioxygenase	67	179	IPR004313;IPR027496;IPR014710;IPR011051;	PF03079;		161	18.948	M0UEL5	UniRef90_I1GTE3	5	198	M0UEL5	UniRef50_Q3ZBL1
M0YKQ0	Importin subunit alpha	protein import into nucleus [GO:0006606]	protein transporter activity [GO:0008565]	cytoplasm [GO:0005737]; nucleus [GO:0005634]	Cluster: Importin subunit alpha	Cluster: Importin subunit alpha	910	542	IPR011989;IPR016024;IPR032413;IPR000225;IPR024931;	PF00514;PF16186;	PS50176;	451	48.971	M0YKQ0	UniRef90_A0A0E0JGG6	2	554	M0YKQ0	UniRef50_Q02821
F2CTT6	Methylthioribose-1-phosphate isomerase (M1Pi) (MTR-1-P isomerase) (EC 5.3.1.23) (S-methyl-5-thioribose-1-phosphate isomerase) (Translation initiation factor eIF-2B subunit alpha/beta/delta-like protein)	L-methionine biosynthetic process from methylthioadenosine [GO:0019509]; L-methionine biosynthetic process from S-adenosylmethionine [GO:0019284]; maltose metabolic process [GO:0000023]; positive regulation of catalytic activity [GO:0043085]; RNA splicing, via endonucleolytic cleavage and ligation [GO:0000394]; starch biosynthetic process [GO:0019252]	S-methyl-5-thioribose-1-phosphate isomerase activity [GO:0046523]	cytoplasm [GO:0005737]; nucleus [GO:0005634]; plasmodesma [GO:0009506]	Cluster: Methylthioribose-1-phosphate isomerase	Cluster: Methylthioribose-1-phosphate isomerase	268	374	IPR000649;IPR005251;IPR011559;IPR027363;	PF01008;		367	38.574	F2CTT6	UniRef90_Q9AYT7	6	367	F2CTT6	UniRef50_Q9ZUG4
F2DLL1	Proteasome subunit beta type (EC 3.4.25.1)	proteolysis involved in cellular protein catabolic process [GO:0051603]	threonine-type endopeptidase activity [GO:0004298]	cytoplasm [GO:0005737]; nucleus [GO:0005634]; proteasome core complex [GO:0005839]	Cluster: Proteasome subunit beta type	Cluster: Proteasome subunit beta type-3	144	205	IPR029055;IPR016050;IPR001353;IPR023333;	PF00227;	PS00854;PS51476;	204	22.771	F2DLL1	UniRef90_A0A096QIX6	30	204	F2DLL1	UniRef50_Q55D66
F2DPP0	Proteasome subunit beta type (EC 3.4.25.1)	proteolysis involved in cellular protein catabolic process [GO:0051603]	threonine-type endopeptidase activity [GO:0004298]	cytoplasm [GO:0005737]; nucleus [GO:0005634]; proteasome core complex [GO:0005839]	Cluster: Proteasome subunit beta type	Cluster: Proteasome subunit beta type-5	608	287	IPR029055;IPR000243;IPR016050;IPR001353;IPR023333;	PF00227;	PS00854;PS51476;	279	29.809	F2DPP0	UniRef90_I1H0Z3	4	277	F2DPP0	UniRef50_P30656
M0UP16	Proteasome subunit beta type (EC 3.4.25.1)	proteolysis involved in cellular protein catabolic process [GO:0051603]	threonine-type endopeptidase activity [GO:0004298]	cytoplasm [GO:0005737]; nucleus [GO:0005634]; proteasome core complex [GO:0005839]	Cluster: Proteasome subunit beta type	Cluster: Probable proteasome subunit beta type-2	478	267	IPR029055;IPR000243;IPR016050;IPR001353;IPR023333;	PF00227;	PS00854;PS51476;	272	29.187	M0UP16	UniRef90_M0UP16	2	272	M0UP16	UniRef50_Q09841
M0WNY5	Proteasome subunit beta type (EC 3.4.25.1)	proteolysis involved in cellular protein catabolic process [GO:0051603]	threonine-type endopeptidase activity [GO:0004298]	cytoplasm [GO:0005737]; nucleus [GO:0005634]; proteasome core complex [GO:0005839]	Cluster: Proteasome subunit beta type	#N/A	#N/A	#N/A	IPR029055;IPR016050;IPR016295;IPR001353;IPR023333;	PF00227;	PS00854;PS51476;	244	27.1	M0WNY5	UniRef90_M0WNY5	11	244	#N/A	#N/A
M0WQE8	Proteasome subunit beta type (EC 3.4.25.1)	proteolysis involved in cellular protein catabolic process [GO:0051603]	threonine-type endopeptidase activity [GO:0004298]	cytoplasm [GO:0005737]; nucleus [GO:0005634]; proteasome core complex [GO:0005839]	Cluster: Proteasome subunit beta type	#N/A	#N/A	#N/A	IPR029055;IPR016050;IPR001353;IPR023333;	PF00227;	PS00854;PS51476;	213	23.293	M0WQE8	UniRef90_I1GPC9	7	209	#N/A	#N/A
M0Y3T3	Proteasome subunit beta type (EC 3.4.25.1)	proteolysis involved in cellular protein catabolic process [GO:0051603]	threonine-type endopeptidase activity [GO:0004298]	cytoplasm [GO:0005737]; nucleus [GO:0005634]; proteasome core complex [GO:0005839]	Cluster: Proteasome subunit beta type	#N/A	#N/A	#N/A	IPR029055;IPR000243;IPR016050;IPR001353;IPR023333;	PF00227;	PS00854;PS51476;	201	21.379	M0Y3T3	UniRef90_M7YR90	12	244	#N/A	#N/A
F2CSW4	Proteasome subunit alpha type (EC 3.4.25.1)	ubiquitin-dependent protein catabolic process [GO:0006511]	threonine-type endopeptidase activity [GO:0004298]	cytoplasm [GO:0005737]; nucleus [GO:0005634]; proteasome core complex, alpha-subunit complex [GO:0019773]	Cluster: Proteasome subunit alpha type-6	#N/A	#N/A	#N/A	IPR029055;IPR000426;IPR023332;IPR001353;	PF00227;PF10584;	PS00388;PS51475;	246	27.45	F2CSW4	UniRef90_Q9LSU3	28	246	#N/A	#N/A
F2D894	Proteasome subunit alpha type (EC 3.4.25.1)	ubiquitin-dependent protein catabolic process [GO:0006511]	threonine-type endopeptidase activity [GO:0004298]	cytoplasm [GO:0005737]; nucleus [GO:0005634]; proteasome core complex, alpha-subunit complex [GO:0019773]	Cluster: Proteasome subunit alpha type-1	Cluster: Proteasome subunit alpha type-1	70	270	IPR029055;IPR000426;IPR023332;IPR001353;	PF00227;PF10584;	PS00388;PS51475;	288	31.252	F2D894	UniRef90_P52428	17	270	F2D894	UniRef50_P52428
F2DLC2	Proteasome subunit alpha type (EC 3.4.25.1)	ubiquitin-dependent protein catabolic process [GO:0006511]	threonine-type endopeptidase activity [GO:0004298]	cytoplasm [GO:0005737]; nucleus [GO:0005634]; proteasome core complex, alpha-subunit complex [GO:0019773]	Cluster: Proteasome subunit alpha type-5-A	Cluster: Proteasome subunit alpha type-5	739	241	IPR029055;IPR000426;IPR023332;IPR001353;	PF00227;PF10584;	PS00388;PS51475;	237	25.932	F2DLC2	UniRef90_O81149	94	237	F2DLC2	UniRef50_P28066
F2DYJ0	Proteasome subunit alpha type (EC 3.4.25.1)	ubiquitin-dependent protein catabolic process [GO:0006511]	threonine-type endopeptidase activity [GO:0004298]	cytoplasm [GO:0005737]; nucleus [GO:0005634]; proteasome core complex, alpha-subunit complex [GO:0019773]	Cluster: Proteasome subunit alpha type-3	#N/A	#N/A	#N/A	IPR029055;IPR000426;IPR023332;IPR001353;	PF00227;PF10584;	PS00388;PS51475;	249	27.167	F2DYJ0	UniRef90_Q9LSU0	34	249	#N/A	#N/A
M0YE95	Proteasome subunit alpha type (EC 3.4.25.1)	ubiquitin-dependent protein catabolic process [GO:0006511]	threonine-type endopeptidase activity [GO:0004298]	cytoplasm [GO:0005737]; nucleus [GO:0005634]; proteasome core complex, alpha-subunit complex [GO:0019773]	Cluster: Proteasome subunit alpha type	Cluster: Proteasome subunit alpha type-7	380	248	IPR029055;IPR000426;IPR023332;IPR001353;	PF00227;PF10584;	PS00388;PS51475;	197	21.74	M0YE95	UniRef90_A3FMB9	37	249	M0YE95	UniRef50_O14818
F2CWF3	Predicted protein (Uncharacterized protein)		voltage-gated potassium channel activity [GO:0005249]	cytoplasm [GO:0005737]; plasma membrane [GO:0005886]; plasmodesma [GO:0009506]	Cluster: Probable voltage-gated potassium channel subunit beta	Cluster: Probable voltage-gated potassium channel subunit beta	289	328	IPR001395;IPR005983;IPR005399;IPR023210;	PF00248;		328	36.488	F2CWF3	UniRef90_Q40648	23	328	F2CWF3	UniRef50_O23016
M0V008	Uncharacterized protein		L-iditol 2-dehydrogenase activity [GO:0003939]; zinc ion binding [GO:0008270]	cytoplasm [GO:0005737]; plasmodesma [GO:0009506]	Cluster: L-idonate 5-dehydrogenase	Cluster: Sorbitol dehydrogenase	168	364	IPR013149;IPR013154;IPR002085;IPR002328;IPR011032;IPR016040;	PF08240;PF00107;	PS00059;	328	35.43	M0V008	UniRef90_M7Y857	5	346	M0V008	UniRef50_Q9FJ95
M0WB36	Uncharacterized protein	fructose 6-phosphate metabolic process [GO:0006002]	6-phosphofructokinase activity [GO:0003872]; ATP binding [GO:0005524]	cytosol [GO:0005829]	Cluster: Uncharacterized protein	#N/A	#N/A	#N/A	IPR022953;IPR000023;IPR012004;	PF00365;		371	40.469	M0WB36	UniRef90_M0WB36	1	371	#N/A	#N/A
M0WDK1	Uncharacterized protein	cytoskeleton organization [GO:0007010]; gluconeogenesis [GO:0006094]; glycolytic process [GO:0006096]; isoleucyl-tRNA aminoacylation [GO:0006428]; proteasomal protein catabolic process [GO:0010498]; response to salt stress [GO:0009651]	aminoacyl-tRNA editing activity [GO:0002161]; ATP binding [GO:0005524]; isoleucine-tRNA ligase activity [GO:0004822]	cytosol [GO:0005829]	Cluster: Uncharacterized protein	#N/A	#N/A	#N/A	IPR001412;IPR002300;IPR002301;IPR023586;IPR013155;IPR014729;IPR009080;IPR009008;	PF08264;PF00133;	PS00178;	1195	135.566	M0WDK1	UniRef90_M0WDK1	3	1195	#N/A	#N/A
M0X0Z2	Uncharacterized protein	cell wall modification [GO:0042545]; gluconeogenesis [GO:0006094]; glycolytic process [GO:0006096]; plant-type cell wall organization [GO:0009664]; protein folding [GO:0006457]; response to salt stress [GO:0009651]	ATP binding [GO:0005524]	cytosol [GO:0005829]	Cluster: T-complex protein 1 subunit eta	Cluster: T-complex protein 1 subunit eta	404	543	IPR012720;IPR017998;IPR002194;IPR002423;IPR027409;IPR027413;IPR027410;	PF00118;	PS00750;PS00751;PS00995;	557	60.125	M0X0Z2	UniRef90_Q9SF16	70	557	M0X0Z2	UniRef50_Q99832
F2DQB8	T-complex protein 1 subunit delta	cytoskeleton organization [GO:0007010]; gluconeogenesis [GO:0006094]; glycolytic process [GO:0006096]; proteasomal protein catabolic process [GO:0010498]; protein folding [GO:0006457]; response to salt stress [GO:0009651]	ATP binding [GO:0005524]	cytosol [GO:0005829]	Cluster: T-complex protein 1 subunit delta	Cluster: T-complex protein 1 subunit delta	333	539	IPR012717;IPR017998;IPR002194;IPR002423;IPR027409;IPR027413;IPR027410;	PF00118;	PS00750;PS00995;	534	57.438	F2DQB8	UniRef90_C5X0Z6	20	535	F2DQB8	UniRef50_P50991
M0X690	T-complex protein 1 subunit gamma	protein folding [GO:0006457]; rRNA processing [GO:0006364]	ATP binding [GO:0005524]	cytosol [GO:0005829]	#N/A	#N/A	#N/A	#N/A	IPR012719;IPR017998;IPR002194;IPR002423;IPR027409;IPR027413;IPR027410;	PF00118;	PS00750;PS00751;PS00995;	558	61.001	#N/A	#N/A	#N/A	#N/A	#N/A	#N/A
M0XM18	Uncharacterized protein	galactose metabolic process [GO:0006012]	ATP binding [GO:0005524]; galactokinase activity [GO:0004335]	cytosol [GO:0005829]	Cluster: Uncharacterized protein	Cluster: Galactokinase	132	496	IPR000705;IPR019741;IPR019539;IPR013750;IPR006204;IPR006203;IPR006206;IPR020568;IPR014721;	PF10509;PF08544;PF00288;	PS00106;PS00627;	512	55.008	M0XM18	UniRef90_M0XM18	10	512	M0XM18	UniRef50_Q9SEE5
M0VM20	Uncharacterized protein	GMP biosynthetic process [GO:0006177]; protein import into nucleus [GO:0006606]; pyrimidine ribonucleotide biosynthetic process [GO:0009220]; RNA methylation [GO:0001510]	ATP binding [GO:0005524]; GMP synthase (glutamine-hydrolyzing) activity [GO:0003922]; pyrophosphatase activity [GO:0016462]	cytosol [GO:0005829]	Cluster: Uncharacterized protein	Cluster: GMP synthase [glutamine-hydrolyzing]	210	520	IPR029062;IPR017926;IPR001674;IPR004739;IPR025777;IPR014729;	PF00117;PF00958;	PS51273;PS51553;	510	55.376	M0VM20	UniRef90_M0VM20	3	510	M0VM20	UniRef50_Q987R3
M0UKU7	Uncharacterized protein	nucleotide biosynthetic process [GO:0009165]; tryptophanyl-tRNA aminoacylation [GO:0006436]	ATP binding [GO:0005524]; tryptophan-tRNA ligase activity [GO:0004830]	cytosol [GO:0005829]	Cluster: Uncharacterized protein	Cluster: Putative uncharacterized protein	5	369	IPR001412;IPR002305;IPR014729;IPR002306;	PF00579;	PS00178;	300	34.16	M0UKU7	UniRef90_M0UKU7	3	300	M0UKU7	UniRef50_D8T3F6
M0UXC9	Uncharacterized protein	protein folding [GO:0006457]; response to endoplasmic reticulum stress [GO:0034976]; response to heat [GO:0009408]; response to high light intensity [GO:0009644]; response to hydrogen peroxide [GO:0042542]	ATPase activator activity [GO:0001671]	cytosol [GO:0005829]	Cluster: Uncharacterized protein	Cluster: Putative uncharacterized protein	39	438	IPR015310;	PF09229;		294	31.856	M0UXC9	UniRef90_M0UXC9	3	294	M0UXC9	UniRef50_A2YW01
M0X3E3	Uncharacterized protein		catalytic activity [GO:0003824]; NAD binding [GO:0051287]	cytosol [GO:0005829]	Cluster: GDP-mannose 3,5-epimerase	Cluster: GDP-mannose 3,5-epimerase	200	377	IPR001509;IPR016040;	PF01370;		371	41.964	M0X3E3	UniRef90_Q93VR3	143	377	M0X3E3	UniRef50_Q93VR3
M0XKM9	Uncharacterized protein	cell death [GO:0008219]; chlorophyll catabolic process [GO:0015996]; homogentisate catabolic process [GO:1902000]; tyrosine catabolic process [GO:0006572]	fumarylacetoacetase activity [GO:0004334]	cytosol [GO:0005829]	Cluster: Uncharacterized protein	Cluster: At1g12050/F12F1_8	127	421	IPR005959;IPR011234;IPR015377;	PF01557;PF09298;		426	46.825	M0XKM9	UniRef90_I1HYC8	7	425	M0XKM9	UniRef50_Q8RW90
M0XPV3	Glucose-6-phosphate isomerase (EC 5.3.1.9)	defense response to fungus, incompatible interaction [GO:0009817]; flavonoid biosynthetic process [GO:0009813]; gluconeogenesis [GO:0006094]; glycolytic process [GO:0006096]; response to sucrose [GO:0009744]; response to UV-B [GO:0010224]	glucose-6-phosphate isomerase activity [GO:0004347]	cytosol [GO:0005829]	Cluster: Glucose-6-phosphate isomerase	Cluster: Glucose-6-phosphate isomerase	6	449	IPR001672;IPR023096;IPR018189;	PF00342;	PS00765;PS00174;PS51463;	449	50.029	M0XPV3	UniRef90_M0XPV3	1	449	M0XPV3	UniRef50_M0XPV3
M0VEY4	Homoserine dehydrogenase (EC 1.1.1.3)	isoleucine biosynthetic process [GO:0009097]; methionine biosynthetic process [GO:0009086]; threonine biosynthetic process [GO:0009088]	homoserine dehydrogenase activity [GO:0004412]; NADP binding [GO:0050661]	cytosol [GO:0005829]	#N/A	#N/A	#N/A	#N/A	IPR005106;IPR001342;IPR019811;IPR022697;IPR016040;	PF00742;PF03447;	PS01042;	440	46.555	#N/A	#N/A	#N/A	#N/A	#N/A	#N/A
F2CWX2	Predicted protein (Uncharacterized protein)	isopentenyl diphosphate biosynthetic process, methylerythritol 4-phosphate pathway [GO:0019288]; methylglyoxal catabolic process to D-lactate via S-lactoyl-glutathione [GO:0019243]; protein targeting to vacuole [GO:0006623]	hydroxyacylglutathione hydrolase activity [GO:0004416]	cytosol [GO:0005829]	Cluster: Predicted protein	#N/A	#N/A	#N/A	IPR032282;IPR017782;IPR001279;	PF16123;		258	28.609	F2CWX2	UniRef90_F2CWX2	4	258	#N/A	#N/A
M0VFJ8	Uncharacterized protein	cell proliferation [GO:0008283]; DNA methylation [GO:0006306]; DNA replication [GO:0006260]; histone H3-K9 methylation [GO:0051567]; leukotriene biosynthetic process [GO:0019370]	metallopeptidase activity [GO:0008237]; zinc ion binding [GO:0008270]	cytosol [GO:0005829]	Cluster: Leukotriene A-4 hydrolase homolog	Cluster: Leukotriene A-4 hydrolase homolog	96	611	IPR016024;IPR001930;IPR015211;IPR014782;	PF09127;PF01433;		514	57.684	M0VFJ8	UniRef90_Q84TA3	19	611	M0VFJ8	UniRef50_Q84TA3
F2CPN8	Predicted protein (Uncharacterized protein)		NAD binding [GO:0051287]; oxidoreductase activity, acting on the CH-OH group of donors, NAD or NADP as acceptor [GO:0016616]	cytosol [GO:0005829]	Cluster: Predicted protein	Cluster: Glyoxylate/hydroxypyruvate reductase A HPR2	216	313	IPR006139;IPR006140;IPR016040;	PF00389;PF02826;		318	34.679	F2CPN8	UniRef90_F2CPN8	4	318	F2CPN8	UniRef50_Q9CA90
M0Z2X9	Uncharacterized protein	para-aminobenzoic acid metabolic process [GO:0046482]	nitronate monooxygenase activity [GO:0018580]	cytosol [GO:0005829]	Cluster: Uncharacterized protein	#N/A	#N/A	#N/A	IPR013785;IPR004136;	PF03060;		337	36.431	M0Z2X9	UniRef90_I1I815	6	333	#N/A	#N/A
F2CXB2	Predicted protein (Uncharacterized protein)	cellular aldehyde metabolic process [GO:0006081]; chlorophyll catabolic process [GO:0015996]; ethylene-activated signaling pathway [GO:0009873]; response to auxin [GO:0009733]; response to carbohydrate [GO:0009743]; response to superoxide [GO:0000303]	oxidoreductase activity, acting on the aldehyde or oxo group of donors, NAD or NADP as acceptor [GO:0016620]	cytosol [GO:0005829]	Cluster: Uncharacterized protein	Cluster: Aldehyde dehydrogenase family 7 member B4	74	508	IPR016161;IPR016163;IPR029510;IPR016162;IPR015590;	PF00171;	PS00687;	509	54.375	F2CXB2	UniRef90_I1IQG6	14	511	F2CXB2	UniRef50_Q9SYG7
M0VT27	Peptidyl-prolyl cis-trans isomerase	methionine biosynthetic process [GO:0009086]; protein folding [GO:0006457]; RNA splicing, via endonucleolytic cleavage and ligation [GO:0000394]	peptidyl-prolyl cis-trans isomerase activity [GO:0003755]	cytosol [GO:0005829]	Cluster: Peptidyl-prolyl cis-trans isomerase	Cluster: Peptidyl-prolyl cis-trans isomerase	6	200	IPR023566;IPR001179;	PF00254;	PS50059;	112	12.046	M0VT27	UniRef90_W5GWD7	3	195	M0VT27	UniRef50_I1IEY7
M0Z4F0	Uncharacterized protein	cell redox homeostasis [GO:0045454]; pollen tube growth [GO:0009860]; pollen tube guidance [GO:0010183]; regulation of pollen tube growth [GO:0080092]	protein-disulfide reductase activity [GO:0047134]	cytosol [GO:0005829]	Cluster: Uncharacterized protein	#N/A	#N/A	#N/A	IPR011424;IPR012336;IPR017937;	PF07649;PF13905;	PS00194;PS51352;	577	63.539	M0Z4F0	UniRef90_M0Z4F0	4	577	#N/A	#N/A
M0W5P1	Uncharacterized protein	hydrogen peroxide biosynthetic process [GO:0050665]; L-lysine catabolic process [GO:0019477]; protein desumoylation [GO:0016926]; response to fructose [GO:0009750]; response to sucrose [GO:0009744]; vegetative to reproductive phase transition of meristem [GO:0010228]	saccharopine dehydrogenase (NADP+, L-lysine-forming) activity [GO:0047130]	cytosol [GO:0005829]	Cluster: Uncharacterized protein	Cluster: Alpha-aminoadipic semialdehyde synthase	134	1064	IPR007886;IPR007698;IPR007545;IPR016040;IPR032095;IPR005097;	PF05222;PF04455;PF16653;PF03435;		1050	115.623	M0W5P1	UniRef90_M0W5P1	9	1050	M0W5P1	UniRef50_Q9SMZ4
M0XNN4	Adenylyl cyclase-associated protein	actin cytoskeleton organization [GO:0030036]; anthocyanin accumulation in tissues in response to UV light [GO:0043481]; cell tip growth [GO:0009932]; cell wall organization [GO:0071555]; glucose catabolic process [GO:0006007]; multidimensional cell growth [GO:0009825]; polysaccharide biosynthetic process [GO:0000271]; regulation of hormone levels [GO:0010817]; root hair elongation [GO:0048767]		cytosol [GO:0005829]	Cluster: Adenylyl cyclase-associated protein	Cluster: Cyclase-associated protein 1	168	476	IPR001837;IPR013912;IPR013992;IPR017901;IPR016098;IPR018106;IPR006599;	PF08603;PF01213;	PS51329;PS01088;	560	60.58	M0XNN4	UniRef90_M0XNN4	5	560	M0XNN4	UniRef50_O65902
F2EBB9	Predicted protein (Uncharacterized protein)			cytosol [GO:0005829]	Cluster: Predicted protein	#N/A	#N/A	#N/A	IPR002589;	PF01661;	PS51154;	200	21.366	F2EBB9	UniRef90_F2EBB9	2	200	#N/A	#N/A
M0W1W4	Uncharacterized protein			cytosol [GO:0005829]	Cluster: Uncharacterized protein	Cluster: FAM10 family protein At4g22670	78	441	IPR006636;IPR013026;IPR011990;IPR013105;IPR019734;	PF13414;PF07719;	PS50005;PS50293;	455	47.533	M0W1W4	UniRef90_M0W1W4	5	455	M0W1W4	UniRef50_Q93YR3
M0XN93	Uncharacterized protein			cytosol [GO:0005829]	Cluster: Uncharacterized protein	Cluster: F11F12.1 protein	63	208	IPR003323;	PF02338;	PS50802;	208	23.107	M0XN93	UniRef90_M0XN93	2	208	M0XN93	UniRef50_Q9LPT6
F2EJQ4	Eukaryotic translation initiation factor 3 subunit K (eIF3k) (eIF-3 p25)	formation of translation preinitiation complex [GO:0001731]; regulation of translational initiation [GO:0006446]; rRNA processing [GO:0006364]	ribosome binding [GO:0043022]; translation initiation factor activity [GO:0003743]	cytosol [GO:0005829]; eukaryotic 43S preinitiation complex [GO:0016282]; eukaryotic 48S preinitiation complex [GO:0033290]; eukaryotic translation initiation factor 3 complex [GO:0005852]	Cluster: Eukaryotic translation initiation factor 3 subunit K	#N/A	#N/A	#N/A	IPR016024;IPR009374;IPR016020;IPR011991;			226	25.868	F2EJQ4	UniRef90_Q94HF1	20	226	#N/A	#N/A
M0YZX5	Uncharacterized protein	cullin deneddylation [GO:0010388]; photomorphogenesis [GO:0009640]	translation initiation factor activity [GO:0003743]	cytosol [GO:0005829]; eukaryotic translation initiation factor 3 complex [GO:0005852]	#N/A	#N/A	#N/A	#N/A	IPR027524;			179	20.752	#N/A	#N/A	#N/A	#N/A	#N/A	#N/A
M0WK44	Peptidyl-prolyl cis-trans isomerase (EC 5.2.1.8)	protein folding [GO:0006457]; RNA methylation [GO:0001510]; rRNA processing [GO:0006364]; signal transduction [GO:0007165]	cyclosporin A binding [GO:0016018]; peptidyl-prolyl cis-trans isomerase activity [GO:0003755]	cytosol [GO:0005829]; Golgi apparatus [GO:0005794]; mitochondrion [GO:0005739]	Cluster: Peptidyl-prolyl cis-trans isomerase	Cluster: Peptidyl-prolyl cis-trans isomerase CYP19-3	174	176	IPR029000;IPR024936;IPR020892;IPR002130;	PF00160;	PS00170;PS50072;	176	18.545	M0WK44	UniRef90_M0WK44	3	176	M0WK44	UniRef50_Q38867
M0X7N8	Uncharacterized protein	chloroplast-nucleus signaling pathway [GO:0010019]; negative regulation of chlorophyll biosynthetic process [GO:1902325]; nucleocytoplasmic transport [GO:0006913]; red or far-red light signaling pathway [GO:0010017]	protein serine/threonine phosphatase activity [GO:0004722]; tetrapyrrole binding [GO:0046906]	cytosol [GO:0005829]; integral component of endoplasmic reticulum membrane [GO:0030176]; nuclear envelope [GO:0005635]; plasmodesma [GO:0009506]	Cluster: Uncharacterized protein	#N/A	#N/A	#N/A	IPR004843;IPR029052;IPR013235;IPR006186;IPR011236;IPR013026;IPR011990;	PF00149;PF08321;	PS50293;	391	44.109	M0X7N8	UniRef90_I1HD36	10	483	#N/A	#N/A
M0WD89	Uncharacterized protein	heme biosynthetic process [GO:0006783]; nucleoside metabolic process [GO:0009116]; pyrimidine ribonucleotide biosynthetic process [GO:0009220]	magnesium ion binding [GO:0000287]; ribose phosphate diphosphokinase activity [GO:0004749]	cytosol [GO:0005829]; integral component of membrane [GO:0016021]; plasma membrane [GO:0005886]; plasmodesma [GO:0009506]	Cluster: Uncharacterized protein	Cluster: Ribose-phosphate pyrophosphokinase 3, chloroplastic	28	409	IPR029099;IPR000836;IPR029057;IPR005946;	PF00156;PF13793;		417	45.483	M0WD89	UniRef90_M0WD89	2	417	M0WD89	UniRef50_Q8S2E5
M0YQ39	Uncharacterized protein	embryo development [GO:0009790]; pollen germination [GO:0009846]		cytosol [GO:0005829]; membrane [GO:0016020]; nucleus [GO:0005634]	Cluster: Eukaryotic translation initiation factor 3 subunit F	Cluster: Eukaryotic translation initiation factor 3 subunit F	125	293	IPR024969;	PF13012;		149	16.562	M0YQ39	UniRef90_J3M366	4	284	M0YQ39	UniRef50_O04202
F2CWP9	Predicted protein (Uncharacterized protein)	cellular response to DNA damage stimulus [GO:0006974]; cytoskeleton organization [GO:0007010]; fatty acid beta-oxidation [GO:0006635]; gluconeogenesis [GO:0006094]; glycolytic process [GO:0006096]; Golgi organization [GO:0007030]; hyperosmotic response [GO:0006972]; leaf senescence [GO:0010150]; photorespiration [GO:0009853]; pollen development [GO:0009555]; post-embryonic root development [GO:00…	peptide receptor activity [GO:0001653]	cytosol [GO:0005829]; membrane [GO:0016020]; nucleus [GO:0005634]; proteasome regulatory particle, base subcomplex [GO:0008540]	#N/A	Cluster: 26S proteasome non-ATPase regulatory subunit 4 homolog	184	386	IPR027040;IPR003903;IPR002035;	PF02809;PF13519;	PS50330;PS50234;	399	42.007	#N/A	#N/A	#N/A	#N/A	F2CWP9	UniRef50_P55034
M0W5Z0	Uncharacterized protein	cullin deneddylation [GO:0010388]; cytoskeleton organization [GO:0007010]; gluconeogenesis [GO:0006094]; histone lysine methylation [GO:0034968]; photomorphogenesis [GO:0009640]; proteasomal protein catabolic process [GO:0010498]; protein folding [GO:0006457]; pyrimidine ribonucleotide biosynthetic process [GO:0009220]; regulation of flower development [GO:0009909]; RNA methylation [GO:0001510]	ATP binding [GO:0005524]	cytosol [GO:0005829]; membrane [GO:0016020]; plasmodesma [GO:0009506]	Cluster: Uncharacterized protein	Cluster: T-complex protein 1 subunit theta	135	549	IPR012721;IPR017998;IPR002194;IPR002423;IPR027409;IPR027413;IPR027410;	PF00118;	PS00750;PS00751;	540	57.959	M0W5Z0	UniRef90_M0W5Z0	3	540	M0W5Z0	UniRef50_Q94K05
M0VWF4	Uncharacterized protein	cytoskeleton organization [GO:0007010]; gluconeogenesis [GO:0006094]; intracellular protein transport [GO:0006886]; jasmonic acid biosynthetic process [GO:0009695]; proteasomal protein catabolic process [GO:0010498]; response to fungus [GO:0009620]; response to jasmonic acid [GO:0009753]; response to wounding [GO:0009611]		cytosol [GO:0005829]; membrane [GO:0016020]; plasmodesma [GO:0009506]	#N/A	#N/A	#N/A	#N/A	IPR011989;IPR016024;IPR005043;IPR013713;	PF03378;PF08506;		737	81.782	#N/A	#N/A	#N/A	#N/A	#N/A	#N/A
M0W5D9	Uncharacterized protein	glucose catabolic process [GO:0006007]; intracellular protein transport [GO:0006886]; protein N-linked glycosylation [GO:0006487]; vesicle-mediated transport [GO:0016192]		cytosol [GO:0005829]; membrane coat [GO:0030117]; plasmodesma [GO:0009506]	Cluster: Uncharacterized protein	#N/A	#N/A	#N/A	IPR017109;IPR011989;IPR016024;IPR002553;	PF01602;		954	103.67	M0W5D9	UniRef90_I1HUJ6	4	971	#N/A	#N/A
F2CTJ0	Predicted protein (Uncharacterized protein)	cytoskeleton organization [GO:0007010]; gluconeogenesis [GO:0006094]; microtubule-based process [GO:0007017]; proteasomal protein catabolic process [GO:0010498]	GTPase activity [GO:0003924]; GTP binding [GO:0005525]; structural constituent of cytoskeleton [GO:0005200]	cytosol [GO:0005829]; microtubule [GO:0005874]; plasma membrane [GO:0005886]	Cluster: Tubulin alpha-6 chain	Cluster: Tubulin alpha-1A chain	2522	451	IPR002452;IPR013838;IPR008280;IPR000217;IPR018316;IPR023123;IPR017975;IPR003008;	PF00091;PF03953;	PS00227;PS00228;	449	49.929	F2CTJ0	UniRef90_P29511	397	450	F2CTJ0	UniRef50_Q71U36
M0WT98	Eukaryotic translation initiation factor 6 (eIF-6)	embryo development ending in seed dormancy [GO:0009793]; mature ribosome assembly [GO:0042256]; ribosomal large subunit biogenesis [GO:0042273]	ribosomal large subunit binding [GO:0043023]; ribosome binding [GO:0043022]; translation initiation factor activity [GO:0003743]	cytosol [GO:0005829]; nucleolus [GO:0005730]	Cluster: Eukaryotic translation initiation factor 6-2	Cluster: Eukaryotic translation initiation factor 6-2	123	245	IPR002769;	PF01912;		245	26.498	M0WT98	UniRef90_Q9M060	75	245	M0WT98	UniRef50_Q9M060
M0XQV8	Uncharacterized protein	protein glycosylation [GO:0006486]	aspartic-type endopeptidase activity [GO:0004190]	cytosol [GO:0005829]; nucleus [GO:0005634]	Cluster: Uncharacterized protein	Cluster: At3g13235	128	414	IPR019103;IPR021109;IPR015940;IPR009060;IPR029071;IPR000626;	PF09668;PF00627;PF00240;	PS50030;PS50053;	409	44.609	M0XQV8	UniRef90_I1HYF1	6	410	M0XQV8	UniRef50_Q1EBV4
M0XI76	Uncharacterized protein	carbohydrate metabolic process [GO:0005975]; photoreactive repair [GO:0000719]; response to UV [GO:0009411]	isomerase activity [GO:0016853]	cytosol [GO:0005829]; nucleus [GO:0005634]	Cluster: Uncharacterized protein	Cluster: Uncharacterized protein	6	188	IPR013096;IPR014710;IPR011051;IPR003500;	PF07883;		197	21.657	M0XI76	UniRef90_M0XI76	2	197	M0XI76	UniRef50_J3L0U9
M0VU98	Uncharacterized protein	cullin deneddylation [GO:0010388]; fatty acid beta-oxidation [GO:0006635]; glycolytic process [GO:0006096]; Golgi organization [GO:0007030]; hyperosmotic response [GO:0006972]; N-terminal protein myristoylation [GO:0006499]; photomorphogenesis [GO:0009640]; photorespiration [GO:0009853]; proteasome core complex assembly [GO:0080129]; proteasome-mediated ubiquitin-dependent protein catabolic proce…		cytosol [GO:0005829]; nucleus [GO:0005634]	Cluster: Uncharacterized protein	Cluster: 26S proteasome non-ATPase regulatory subunit 14	370	310	IPR000555;IPR024969;	PF01398;PF13012;		351	38.957	M0VU98	UniRef90_M0VU98	3	351	M0VU98	UniRef50_O00487
F2CWC9	Predicted protein (Uncharacterized protein)	calcium ion transport [GO:0006816]; Golgi organization [GO:0007030]; response to salt stress [GO:0009651]	glycolipid binding [GO:0051861]; glycolipid transporter activity [GO:0017089]	cytosol [GO:0005829]; plasma membrane [GO:0005886]	Cluster: Predicted protein	Cluster: Glycolipid transfer protein 1	81	202	IPR014830;	PF08718;		202	22.631	F2CWC9	UniRef90_F2CWC9	19	202	F2CWC9	UniRef50_O22797
M0XNM8	Uncharacterized protein	protein folding [GO:0006457]; rRNA processing [GO:0006364]	ATP binding [GO:0005524]	cytosol [GO:0005829]; plasma membrane [GO:0005886]; plasmodesma [GO:0009506]	Cluster: T-complex protein 1 subunit epsilon	Cluster: T-complex protein 1 subunit epsilon	230	535	IPR017998;IPR002194;IPR002423;IPR027409;IPR027413;IPR027410;	PF00118;	PS00750;PS00751;PS00995;	366	40.515	M0XNM8	UniRef90_P54411	9	535	M0XNM8	UniRef50_O04450
M0V752	Obg-like ATPase 1	gluconeogenesis [GO:0006094]; glycolytic process [GO:0006096]; protein targeting to vacuole [GO:0006623]; response to salt stress [GO:0009651]	ATPase activity [GO:0016887]; ATP binding [GO:0005524]; GTP binding [GO:0005525]; ribosomal large subunit binding [GO:0043023]; ribosome binding [GO:0043022]	cytosol [GO:0005829]; plasmodesma [GO:0009506]	Cluster: Obg-like ATPase 1	Cluster: Obg-like ATPase 1	821	396	IPR004396;IPR012675;IPR013029;IPR031167;IPR006073;IPR027417;IPR012676;IPR023192;	PF01926;PF06071;	PS51710;	394	44.283	M0V752	UniRef90_Q6Z1J6	15	394	M0V752	UniRef50_Q9NTK5
M0VT33	Uncharacterized protein			cytosol [GO:0005829]; plasmodesma [GO:0009506]	Cluster: Uncharacterized protein	Cluster: Uncharacterized protein	1	267	IPR013535;	PF08324;	PS51396;	267	29.325	M0VT33	UniRef90_M0VT33	1	267	M0VT33	UniRef50_M0VT33
F2DT12	Signal recognition particle subunit SRP68 (SRP68)	SRP-dependent cotranslational protein targeting to membrane [GO:0006614]	7S RNA binding [GO:0008312]; endoplasmic reticulum signal peptide binding [GO:0030942]; signal recognition particle binding [GO:0005047]	cytosol [GO:0005829]; signal recognition particle, endoplasmic reticulum targeting [GO:0005786]	Cluster: Signal recognition particle subunit SRP68	Cluster: Signal recognition particle subunit SRP68	107	605	IPR026258;	PF16969;		601	68.211	F2DT12	UniRef90_I1HYD6	2	603	F2DT12	UniRef50_Q9FH46
M0UIN4	Uncharacterized protein	fatty acid beta-oxidation [GO:0006635]; glucuronoxylan metabolic process [GO:0010413]; protein import into peroxisome matrix [GO:0016558]; xylan biosynthetic process [GO:0045492]	aminopeptidase activity [GO:0004177]; metallopeptidase activity [GO:0008237]; zinc ion binding [GO:0008270]	cytosol [GO:0005829]; vacuolar membrane [GO:0005774]	Cluster: Uncharacterized protein	Cluster: Uncharacterized protein	6	400	IPR001948;IPR023358;	PF02127;		400	44.169	M0UIN4	UniRef90_M0UIN4	1	400	M0UIN4	UniRef50_M0UIN4
M0WYK5	40S ribosomal protein SA	ribosomal small subunit assembly [GO:0000028]; translation [GO:0006412]	structural constituent of ribosome [GO:0003735]	cytosolic small ribosomal subunit [GO:0022627]	Cluster: 40S ribosomal protein SA	#N/A	#N/A	#N/A	IPR032281;IPR001865;IPR018130;IPR027498;IPR005707;IPR023591;	PF16122;PF00318;	PS00963;	304	32.923	M0WYK5	UniRef90_Q8H3I3	34	305	#N/A	#N/A
F2CWX0	Predicted protein (Uncharacterized protein)	protein folding [GO:0006457]	calcium ion binding [GO:0005509]	endoplasmic reticulum [GO:0005783]	Cluster: Calreticulin	Cluster: Calreticulin-3	393	424	IPR001580;IPR018124;IPR009169;IPR009033;IPR013320;	PF00262;	PS00803;PS00804;PS00805;	419	47.631	F2CWX0	UniRef90_Q9SLY8	23	424	F2CWX0	UniRef50_O04153
M0V195	Uncharacterized protein	protein folding [GO:0006457]	calcium ion binding [GO:0005509]	endoplasmic reticulum [GO:0005783]	Cluster: Uncharacterized protein	Cluster: Calreticulin-3	393	424	IPR001580;IPR018124;IPR009169;IPR009033;IPR013320;	PF00262;	PS00803;PS00804;PS00805;	433	48.839	M0V195	UniRef90_M0V195	3	433	M0V195	UniRef50_O04153
M0YUL6	Uncharacterized protein	protein folding [GO:0006457]	calcium ion binding [GO:0005509]	endoplasmic reticulum [GO:0005783]	Cluster: Uncharacterized protein	Cluster: Calnexin (Fragment)	11	428	IPR001580;IPR018124;IPR009033;IPR013320;	PF00262;	PS00803;PS00804;PS00805;	421	48.179	M0YUL6	UniRef90_M0YUL6	1	421	M0YUL6	UniRef50_Q41798
M0V2B6	Uncharacterized protein	gibberellic acid mediated signaling pathway [GO:0009740]	heme binding [GO:0020037]; iron ion binding [GO:0005506]; monooxygenase activity [GO:0004497]; oxidoreductase activity, acting on paired donors, with incorporation or reduction of molecular oxygen [GO:0016705]	endoplasmic reticulum [GO:0005783]	Cluster: Ent-kaurene oxidase	Cluster: Ent-kaurene oxidase, chloroplastic	224	509	IPR001128;IPR017972;IPR002401;	PF00067;	PS00086;	408	47.077	M0V2B6	UniRef90_G8AD57	14	511	M0V2B6	UniRef50_Q93ZB2
M0VY64	Uncharacterized protein		oxidoreductase activity, acting on a sulfur group of donors, disulfide as acceptor [GO:0016671]; protein disulfide isomerase activity [GO:0003756]	endoplasmic reticulum [GO:0005783]	Cluster: Uncharacterized protein	#N/A	#N/A	#N/A	IPR007266;	PF04137;		341	39.112	M0VY64	UniRef90_M0VY64	1	341	#N/A	#N/A
F2D284	Protein disulfide-isomerase (EC 5.3.4.1)	cell redox homeostasis [GO:0045454]	protein disulfide isomerase activity [GO:0003756]	endoplasmic reticulum [GO:0005783]	Cluster: Protein disulfide-isomerase	Cluster: Protein disulfide isomerase-like 1-1	273	501	IPR005788;IPR005792;IPR012336;IPR017937;IPR013766;	PF00085;	PS00194;PS51352;	513	56.429	F2D284	UniRef90_P80284	33	513	F2D284	UniRef50_Q9XI01
F2CT86	Predicted protein (Uncharacterized protein)	intracellular protein transport [GO:0006886]; vesicle-mediated transport [GO:0016192]	GTP binding [GO:0005525]	endoplasmic reticulum [GO:0005783]; Golgi apparatus [GO:0005794]	#N/A	Cluster: GTP-binding protein SAR1A	240	193	IPR027417;IPR005225;IPR006689;IPR006687;	PF00025;	PS51422;	193	22.062	#N/A	#N/A	#N/A	#N/A	F2CT86	UniRef50_O04834
F2D6L7	Nicalin	N-terminal protein myristoylation [GO:0006499]; photorespiration [GO:0009853]; protein processing [GO:0016485]; regulation of signal transduction [GO:0009966]		endoplasmic reticulum [GO:0005783]; Golgi apparatus [GO:0005794]; integral component of membrane [GO:0016021]; mitochondrion [GO:0005739]; plasma membrane [GO:0005886]; plasmodesma [GO:0009506]; vacuolar membrane [GO:0005774]	Cluster: Nicalin	#N/A	#N/A	#N/A	IPR016574;IPR008710;	PF05450;		555	60.661	F2D6L7	UniRef90_I1I092	5	555	#N/A	#N/A
M0VTU0	Uncharacterized protein	response to endoplasmic reticulum stress [GO:0034976]; systemic acquired resistance [GO:0009627]		endoplasmic reticulum [GO:0005783]; Golgi apparatus [GO:0005794]; integral component of membrane [GO:0016021]; plasmodesma [GO:0009506]; vacuolar membrane [GO:0005774]	Cluster: Uncharacterized protein	Cluster: Uncharacterized protein	1	108	IPR008856;			108	11.692	M0VTU0	UniRef90_M0VTU0	1	108	M0VTU0	UniRef50_M0VTU0
M0WW19	Xylose isomerase (EC 5.3.1.5)	D-xylose metabolic process [GO:0042732]; pentose-phosphate shunt [GO:0006098]	metal ion binding [GO:0046872]; xylose isomerase activity [GO:0009045]	endoplasmic reticulum [GO:0005783]; Golgi apparatus [GO:0005794]; vacuolar membrane [GO:0005774]	Cluster: Xylose isomerase	Cluster: Xylose isomerase	171	477	IPR013022;IPR013452;IPR001998;		PS51415;	479	53.414	M0WW19	UniRef90_Q40082	61	479	M0WW19	UniRef50_Q9FKK7
F2DA79	Aminoacylase-1 (EC 3.5.1.14) (N-acyl-L-amino-acid amidohydrolase)	cysteine biosynthetic process [GO:0019344]; methionine biosynthetic process [GO:0009086]; RNA splicing, via endonucleolytic cleavage and ligation [GO:0000394]	aminoacylase activity [GO:0004046]; metal ion binding [GO:0046872]; metallopeptidase activity [GO:0008237]	endoplasmic reticulum [GO:0005783]; Golgi apparatus [GO:0005794]; vacuole [GO:0005773]	Cluster: Aminoacylase-1	Cluster: Aminoacylase-1	217	433	IPR001261;IPR010159;IPR002933;IPR011650;	PF07687;PF01546;	PS00758;PS00759;	449	49.476	F2DA79	UniRef90_F2DA79	2	449	F2DA79	UniRef50_F4JTK8
F2DGG1	Predicted protein (Uncharacterized protein)	protein folding [GO:0006457]	calcium ion binding [GO:0005509]	endoplasmic reticulum [GO:0005783]; integral component of membrane [GO:0016021]	Cluster: Uncharacterized protein	Cluster: Calnexin homolog 1	207	530	IPR001580;IPR018124;IPR009033;IPR013320;	PF00262;	PS00803;PS00804;PS00805;	535	60.031	F2DGG1	UniRef90_M7ZHF0	8	529	F2DGG1	UniRef50_P29402
M0WQS0	Uncharacterized protein	intracellular protein transport [GO:0006886]		endoplasmic reticulum [GO:0005783]; integral component of membrane [GO:0016021]	Cluster: Uncharacterized protein	Cluster: Uncharacterized protein	158	218	IPR008417;	PF05529;		197	21.538	M0WQS0	UniRef90_M0WQS0	5	197	M0WQS0	UniRef50_A9P867
M0WW64	Uncharacterized protein			endoplasmic reticulum [GO:0005783]; integral component of membrane [GO:0016021]	Cluster: Uncharacterized protein	#N/A	#N/A	#N/A				232	24.168	M0WW64	UniRef90_M0WW64	2	232	#N/A	#N/A
M0UZB9	Uncharacterized protein	cell redox homeostasis [GO:0045454]; double fertilization forming a zygote and endosperm [GO:0009567]; embryo development ending in seed dormancy [GO:0009793]; embryo sac development [GO:0009553]; gluconeogenesis [GO:0006094]; glycolytic process [GO:0006096]; pollen tube development [GO:0048868]; response to salt stress [GO:0009651]; systemic acquired resistance [GO:0009627]	isomerase activity [GO:0016853]	endoplasmic reticulum [GO:0005783]; plant-type cell wall [GO:0009505]; vacuolar membrane [GO:0005774]	Cluster: Protein disulfide isomerase family protein 4-1	Cluster: Protein disulfide-isomerase like 2-1	129	361	IPR005788;IPR011679;IPR012336;IPR017937;IPR013766;	PF07749;PF00085;	PS00194;PS51352;	367	40.19	M0UZB9	UniRef90_D8L9B3	5	367	M0UZB9	UniRef50_O22263
F2DQZ9	Predicted protein (Uncharacterized protein)		acid phosphatase activity [GO:0003993]	endoplasmic reticulum [GO:0005783]; vacuolar membrane [GO:0005774]	Cluster: Predicted protein	Cluster: At1g09870/F21M12_26	167	487	IPR000560;IPR029033;IPR016274;	PF00328;	PS00616;	517	58.168	F2DQZ9	UniRef90_F2DQZ9	11	517	F2DQZ9	UniRef50_Q941B2
M0V5G3	Uncharacterized protein			endoplasmic reticulum membrane [GO:0005789]	Cluster: Uncharacterized protein	Cluster: Uncharacterized protein	2	151	IPR000535;IPR008962;IPR016763;	PF00635;	PS50202;	135	14.701	M0V5G3	UniRef90_M0V5G3	1	135	M0V5G3	UniRef50_W5HLX5
M0VSW0	Dolichyl-diphosphooligosaccharide--protein glycosyltransferase subunit 1 (EC 2.4.99.18)	cellulose biosynthetic process [GO:0030244]; methionine biosynthetic process [GO:0009086]; N-terminal protein myristoylation [GO:0006499]; protein glycosylation [GO:0006486]; RNA splicing, via endonucleolytic cleavage and ligation [GO:0000394]	dolichyl-diphosphooligosaccharide-protein glycotransferase activity [GO:0004579]	endoplasmic reticulum membrane [GO:0005789]; integral component of membrane [GO:0016021]	Cluster: Dolichyl-diphosphooligosaccharide--protein glycosyltransferase subunit 1	Cluster: Dolichyl-diphosphooligosaccharide--protein glycosyltransferase subunit 1A	103	615	IPR007676;	PF04597;		114	13.071	M0VSW0	UniRef90_I1HA65	8	612	M0VSW0	UniRef50_Q0DJC5
M0XJR1	Protein ROOT HAIR DEFECTIVE 3 homolog (EC 3.6.5.-) (Protein SEY1 homolog)		GTPase activity [GO:0003924]; GTP binding [GO:0005525]	endoplasmic reticulum membrane [GO:0005789]; integral component of membrane [GO:0016021]	Cluster: Protein ROOT HAIR DEFECTIVE 3 homolog	Cluster: Protein ROOT HAIR DEFECTIVE 3	195	802	IPR030386;IPR027417;IPR008803;	PF05879;	PS51715;	804	90.061	M0XJR1	UniRef90_I1HNT0	3	806	M0XJR1	UniRef50_P93042
M0Z968	Dolichyl-diphosphooligosaccharide--protein glycosyltransferase subunit 1 (EC 2.4.99.18)	protein glycosylation [GO:0006486]	dolichyl-diphosphooligosaccharide-protein glycotransferase activity [GO:0004579]	endoplasmic reticulum membrane [GO:0005789]; integral component of membrane [GO:0016021]; plant-type cell wall [GO:0009505]; plasma membrane [GO:0005886]; vacuolar membrane [GO:0005774]	Cluster: Dolichyl-diphosphooligosaccharide--protein glycosyltransferase subunit 1	Cluster: Dolichyl-diphosphooligosaccharide--protein glycosyltransferase subunit 1B	112	464	IPR007676;	PF04597;		481	53.036	M0Z968	UniRef90_M0Z968	6	481	M0Z968	UniRef50_Q9ZUA0
M0VFP1	Uncharacterized protein	protein targeting to vacuole [GO:0006623]; vacuole organization [GO:0007033]; vesicle-mediated transport [GO:0016192]		endosome [GO:0005768]; integral component of membrane [GO:0016021]; SNARE complex [GO:0031201]	Cluster: Uncharacterized protein	Cluster: Vesicle-associated membrane protein 727	38	240	IPR011012;IPR010908;IPR001388;	PF13774;PF00957;	PS50859;PS00417;PS50892;	242	27.712	M0VFP1	UniRef90_B4FK20	11	241	M0VFP1	UniRef50_Q9M376
F2CS01	Eukaryotic translation initiation factor 3 subunit B (eIF3b) (eIF-3-eta) (eIF3 p110)	formation of translation preinitiation complex [GO:0001731]; regulation of translational initiation [GO:0006446]	nucleotide binding [GO:0000166]; translation initiation factor activity [GO:0003743]	eukaryotic 43S preinitiation complex [GO:0016282]; eukaryotic 48S preinitiation complex [GO:0033290]; eukaryotic translation initiation factor 3 complex [GO:0005852]	#N/A	Cluster: Eukaryotic translation initiation factor 3 subunit B	141	712	IPR011400;IPR012677;IPR000504;IPR013979;IPR015943;	PF08662;PF00076;	PS50102;	721	83.367	#N/A	#N/A	#N/A	#N/A	F2CS01	UniRef50_Q9C5Z1
M0XQ49	Eukaryotic translation initiation factor 3 subunit A (eIF3a) (Eukaryotic translation initiation factor 3 subunit 10)	formation of translation preinitiation complex [GO:0001731]; regulation of translational initiation [GO:0006446]	translation initiation factor activity [GO:0003743]	eukaryotic 43S preinitiation complex [GO:0016282]; eukaryotic 48S preinitiation complex [GO:0033290]; eukaryotic translation initiation factor 3 complex [GO:0005852]	Cluster: Eukaryotic translation initiation factor 3 subunit A	Cluster: Eukaryotic translation initiation factor 3 subunit A	165	987	IPR027512;IPR000717;	PF01399;		1011	116.939	M0XQ49	UniRef90_M0XQ49	10	1011	M0XQ49	UniRef50_Q9LD55
M0YIK4	Eukaryotic translation initiation factor 3 subunit C (eIF3c) (Eukaryotic translation initiation factor 3 subunit 8) (eIF3 p110)	formation of translation preinitiation complex [GO:0001731]; regulation of translational initiation [GO:0006446]	translation initiation factor activity [GO:0003743]	eukaryotic 43S preinitiation complex [GO:0016282]; eukaryotic 48S preinitiation complex [GO:0033290]; eukaryotic translation initiation factor 3 complex [GO:0005852]	#N/A	Cluster: Eukaryotic translation initiation factor 3 subunit C	157	900	IPR027516;IPR008905;IPR000717;IPR011991;	PF05470;PF01399;		927	104.854	#N/A	#N/A	#N/A	#N/A	M0YIK4	UniRef50_O49160
M0V8W2	Eukaryotic translation initiation factor 3 subunit D (eIF3d) (Eukaryotic translation initiation factor 3 subunit 7) (eIF-3-zeta)	formation of translation preinitiation complex [GO:0001731]; regulation of translational initiation [GO:0006446]	translation initiation factor activity [GO:0003743]	eukaryotic 43S preinitiation complex [GO:0016282]; eukaryotic 48S preinitiation complex [GO:0033290]; eukaryotic translation initiation factor 3 complex [GO:0005852]	Cluster: Eukaryotic translation initiation factor 3 subunit D	#N/A	#N/A	#N/A	IPR007783;	PF05091;		495	55.661	M0V8W2	UniRef90_I1HGC4	4	583	#N/A	#N/A
F2CRB4	Eukaryotic translation initiation factor 3 subunit I (eIF3i)	formation of translation preinitiation complex [GO:0001731]; regulation of translational initiation [GO:0006446]	translation initiation factor activity [GO:0003743]	eukaryotic 43S preinitiation complex [GO:0016282]; eukaryotic 48S preinitiation complex [GO:0033290]; eukaryotic translation initiation factor 3 complex [GO:0005852]	Cluster: Eukaryotic translation initiation factor 3 subunit I	Cluster: Eukaryotic translation initiation factor 3 subunit I	42	328	IPR027525;IPR020472;IPR015943;IPR001680;IPR019775;IPR017986;	PF00400;	PS00678;PS50082;PS50294;	326	36.183	F2CRB4	UniRef90_I1IKI5	6	326	F2CRB4	UniRef50_Q38884
F2DX89	Eukaryotic translation initiation factor 3 subunit J (eIF3j)	formation of translation preinitiation complex [GO:0001731]; regulation of translational initiation [GO:0006446]	translation initiation factor activity [GO:0003743]	eukaryotic 43S preinitiation complex [GO:0016282]; eukaryotic 48S preinitiation complex [GO:0033290]; eukaryotic translation initiation factor 3 complex [GO:0005852]	Cluster: Eukaryotic translation initiation factor 3 subunit J	#N/A	#N/A	#N/A	IPR023194;IPR013906;	PF08597;		230	25.679	F2DX89	UniRef90_W5GP85	6	250	#N/A	#N/A
M0VS36	Eukaryotic translation initiation factor 3 subunit L (eIF3l)	formation of translation preinitiation complex [GO:0001731]; regulation of translational initiation [GO:0006446]	translation initiation factor activity [GO:0003743]	eukaryotic 43S preinitiation complex [GO:0016282]; eukaryotic 48S preinitiation complex [GO:0033290]; eukaryotic translation initiation factor 3 complex [GO:0005852]	Cluster: Eukaryotic translation initiation factor 3 subunit L	#N/A	#N/A	#N/A	IPR019382;	PF10255;		522	60.977	M0VS36	UniRef90_C5XJP4	12	521	#N/A	#N/A
M0X7Y4	Eukaryotic translation initiation factor 3 subunit M (eIF3m)	formation of translation preinitiation complex [GO:0001731]; regulation of translational initiation [GO:0006446]	translation initiation factor activity [GO:0003743]	eukaryotic 43S preinitiation complex [GO:0016282]; eukaryotic 48S preinitiation complex [GO:0033290]; eukaryotic translation initiation factor 3 complex [GO:0005852]	Cluster: Eukaryotic translation initiation factor 3 subunit M	#N/A	#N/A	#N/A	IPR027528;IPR000717;IPR011991;	PF01399;		414	45.682	M0X7Y4	UniRef90_M0X7Y4	6	414	#N/A	#N/A
F2EG53	Predicted protein (Uncharacterized protein)		translation elongation factor activity [GO:0003746]	eukaryotic translation elongation factor 1 complex [GO:0005853]	Cluster: Elongation factor 1-beta	Cluster: Elongation factor 1-beta 2	79	224	IPR010987;IPR014717;IPR001326;IPR014038;	PF00736;	PS00824;PS00825;	218	23.282	F2EG53	UniRef90_P29546	5	216	F2EG53	UniRef50_Q9SCX3
M0YVB7	Uncharacterized protein		translation elongation factor activity [GO:0003746]	eukaryotic translation elongation factor 1 complex [GO:0005853]	Cluster: Uncharacterized protein	Cluster: Elongation factor 1-delta 1	73	231	IPR010987;IPR014717;IPR001326;IPR014038;	PF00736;	PS00825;	226	24.561	M0YVB7	UniRef90_I1GSE3	6	227	M0YVB7	UniRef50_P48006
F2DX84	Predicted protein (Uncharacterized protein)		translation initiation factor activity [GO:0003743]	eukaryotic translation initiation factor 2 complex [GO:0005850]	Cluster: Uncharacterized protein	#N/A	#N/A	#N/A	IPR012340;IPR022967;IPR003029;IPR024055;IPR024054;IPR011488;	PF07541;PF00575;	PS50126;	338	37.755	F2DX84	UniRef90_M7YIE3	1	344	#N/A	#N/A
F2DPA5	Predicted protein (Uncharacterized protein)	vesicle docking involved in exocytosis [GO:0006904]		exocyst [GO:0000145]	Cluster: Os01g0351300 protein	Cluster: Exocyst complex component SEC15B	133	787	IPR007225;	PF04091;		806	88.296	F2DPA5	UniRef90_Q8S213	24	800	F2DPA5	UniRef50_F4JHH5
F2D6Z5	Peroxidase (EC 1.11.1.7)	hydrogen peroxide catabolic process [GO:0042744]; response to oxidative stress [GO:0006979]	heme binding [GO:0020037]; metal ion binding [GO:0046872]; peroxidase activity [GO:0004601]	extracellular region [GO:0005576]	Cluster: Peroxidase	Cluster: Peroxidase	14	313	IPR010255;IPR002016;IPR000823;IPR019794;IPR019793;	PF00141;	PS00435;PS00436;PS50873;	313	32.838	F2D6Z5	UniRef90_Q5I3F4	12	313	F2D6Z5	UniRef50_Q5I3F4
F2E8K5	Peroxidase (EC 1.11.1.7)	hydrogen peroxide catabolic process [GO:0042744]; response to oxidative stress [GO:0006979]	heme binding [GO:0020037]; metal ion binding [GO:0046872]; peroxidase activity [GO:0004601]	extracellular region [GO:0005576]	Cluster: Peroxidase	#N/A	#N/A	#N/A	IPR010255;IPR002016;IPR000823;IPR019794;IPR019793;	PF00141;	PS00435;PS00436;PS50873;	313	32.178	F2E8K5	UniRef90_F2E8K5	2	313	#N/A	#N/A
M0ZE97	Peroxidase (EC 1.11.1.7)	hydrogen peroxide catabolic process [GO:0042744]; response to oxidative stress [GO:0006979]	heme binding [GO:0020037]; metal ion binding [GO:0046872]; peroxidase activity [GO:0004601]	extracellular region [GO:0005576]	Cluster: Peroxidase	Cluster: Peroxidase	58	314	IPR010255;IPR002016;IPR000823;IPR019794;IPR019793;	PF00141;	PS00435;PS00436;PS50873;	347	37.101	M0ZE97	UniRef90_M0ZE97	2	347	M0ZE97	UniRef50_Q5Z8H7
F2DSE0	Predicted protein (Uncharacterized protein)		manganese ion binding [GO:0030145]; nutrient reservoir activity [GO:0045735]	extracellular region [GO:0005576]	Cluster: Germin GS2 (Fragment)	Cluster: Germin-like protein subfamily 1 member 20	682	222	IPR006045;IPR001929;IPR019780;IPR014710;IPR011051;	PF00190;	PS00725;	226	24.721	F2DSE0	UniRef90_P28526	22	13	F2DSE0	UniRef50_P92996
F2DZ99	Predicted protein (Uncharacterized protein)		manganese ion binding [GO:0030145]; nutrient reservoir activity [GO:0045735]	extracellular region [GO:0005576]	Cluster: Oxalate oxidase 1	Cluster: Oxalate oxidase 1	51	201	IPR006045;IPR001929;IPR019780;IPR014710;IPR011051;	PF00190;	PS00725;	224	23.479	F2DZ99	UniRef90_P45850	49	201	F2DZ99	UniRef50_P45850
F2E570	Predicted protein (Uncharacterized protein)	carbohydrate metabolic process [GO:0005975]; cell wall organization [GO:0071555]	polygalacturonase activity [GO:0004650]	extracellular region [GO:0005576]	Cluster: Predicted protein	#N/A	#N/A	#N/A	IPR000743;IPR006626;IPR012334;IPR011050;	PF00295;		378	41.576	F2E570	UniRef90_F2E570	5	378	#N/A	#N/A
M0XP66	Uncharacterized protein	carbohydrate metabolic process [GO:0005975]; cell wall organization [GO:0071555]	polygalacturonase activity [GO:0004650]	extracellular region [GO:0005576]	Cluster: Uncharacterized protein	Cluster: Probable polygalacturonase	143	491	IPR000743;IPR006626;IPR012334;IPR011050;	PF00295;		488	51.63	M0XP66	UniRef90_M0XP66	5	488	M0XP66	UniRef50_A7PZL3
M0XZI2	Uncharacterized protein	carbohydrate metabolic process [GO:0005975]; cell wall organization [GO:0071555]	polygalacturonase activity [GO:0004650]	extracellular region [GO:0005576]	Cluster: Uncharacterized protein	Cluster: Uncharacterized protein	25	417	IPR000743;IPR006626;IPR012334;IPR011050;	PF00295;	PS00502;	409	43.223	M0XZI2	UniRef90_M0XZI2	1	409	M0XZI2	UniRef50_K4A047
M0YTG0	Uncharacterized protein		protein binding [GO:0005515]	extracellular region [GO:0005576]	Cluster: Uncharacterized protein	Cluster: Os07g0119800 protein	54	143	IPR007493;	PF04398;		168	18.673	M0YTG0	UniRef90_M0X9E3	4	138	M0YTG0	UniRef50_Q8LHY4
M0W4X5	Uncharacterized protein		serine-type endopeptidase inhibitor activity [GO:0004867]	extracellular region [GO:0005576]	Cluster: Putative protease inhibitor	Cluster: Putative protease inhibitor	3	89	IPR000877;			89	9.421	M0W4X5	UniRef90_Q40036	2	89	M0W4X5	UniRef50_Q40036
M0Y075	Uncharacterized protein		serine-type endopeptidase inhibitor activity [GO:0004867]	extracellular region [GO:0005576]	Cluster: Uncharacterized protein	#N/A	#N/A	#N/A	IPR000877;	PF00228;	PS00281;	179	19.19	M0Y075	UniRef90_M0Y075	1	179	#N/A	#N/A
M0ZEL6	Uncharacterized protein		serine-type endopeptidase inhibitor activity [GO:0004867]	extracellular region [GO:0005576]	Cluster: Uncharacterized protein	Cluster: Uncharacterized protein	1	66	IPR000877;	PF00228;		66	7.257	M0ZEL6	UniRef90_M0ZEL6	1	66	M0ZEL6	UniRef50_M0ZEL6
M0YKC6	Uncharacterized protein	sexual reproduction [GO:0019953]		extracellular region [GO:0005576]	Cluster: Expansin protein	Cluster: Expansin-B1	142	269	IPR007118;IPR007112;IPR007117;IPR005795;IPR009009;	PF03330;PF01357;	PS50843;PS50842;	317	34.55	M0YKC6	UniRef90_Q14F61	9	264	M0YKC6	UniRef50_P58738
M0YQS0	Uncharacterized protein	sexual reproduction [GO:0019953]		extracellular region [GO:0005576]	Cluster: Uncharacterized protein	Cluster: Putative expansin-B14	128	273	IPR007118;IPR007112;IPR007117;IPR005795;IPR009009;	PF03330;PF01357;	PS50843;PS50842;	265	27.822	M0YQS0	UniRef90_M0YQS0	3	265	M0YQS0	UniRef50_Q6H677
F2DMI6	Predicted protein (Uncharacterized protein)			extracellular region [GO:0005576]	Cluster: Pathogenesis-related protein PRB1-3	Cluster: Pathogenesis-related protein 1	334	161	IPR001283;IPR018244;IPR014044;IPR002413;	PF00188;	PS01009;PS01010;	164	17.44	F2DMI6	UniRef90_P35793	24	164	F2DMI6	UniRef50_Q9ZNS4
M0WCG6	Uncharacterized protein			extracellular region [GO:0005576]	Cluster: Pathogenesis-related protein PRB1-3	Cluster: Pathogenesis-related protein 1	334	161	IPR001283;IPR018244;IPR014044;IPR002413;	PF00188;	PS01009;PS01010;	85	9.328	M0WCG6	UniRef90_P35793	24	164	M0WCG6	UniRef50_Q9ZNS4
F2EI31	Predicted protein (Uncharacterized protein)	type I hypersensitivity [GO:0016068]	serine-type endopeptidase inhibitor activity [GO:0004867]	extracellular space [GO:0005615]	Cluster: Alpha-amylase inhibitor BDAI-1	Cluster: Alpha-amylase inhibitor BDAI-1	3	152	IPR016309;IPR002411;IPR006106;IPR006105;IPR016140;IPR013771;	PF00234;	PS00426;	154	16.618	F2EI31	UniRef90_P13691	3	152	F2EI31	UniRef50_P13691
M0UYA9	Uncharacterized protein	type I hypersensitivity [GO:0016068]	serine-type endopeptidase inhibitor activity [GO:0004867]	extracellular space [GO:0005615]	Cluster: Alpha-amylase inhibitor BMAI-1 (Fragment)	Cluster: Alpha-amylase inhibitor BMAI-1 (Fragment)	14	146	IPR016309;IPR002411;IPR006106;IPR006105;IPR016140;IPR013771;	PF00234;	PS00426;	164	17.766	M0UYA9	UniRef90_P16968	2	146	M0UYA9	UniRef50_P16968
M0UEE6	Uncharacterized protein			extracellular space [GO:0005615]	Cluster: Serpin-Z4	Cluster: Serpin-ZX	89	391	IPR023795;IPR023796;IPR000215;	PF00079;	PS00284;	400	43.22	M0UEE6	UniRef90_P06293	2	399	M0UEE6	UniRef50_Q9S7T8
M0Z714	Uncharacterized protein			extracellular space [GO:0005615]	#N/A	Cluster: Uncharacterized protein (Fragment)	3	265	IPR023795;IPR023796;IPR000215;	PF00079;	PS00284;	260	28.803	#N/A	#N/A	#N/A	#N/A	M0Z714	UniRef50_A0A022RU10
M0Z9Q3	Uncharacterized protein			extracellular space [GO:0005615]	#N/A	Cluster: Uncharacterized protein (Fragment)	3	265	IPR023795;IPR023796;IPR000215;	PF00079;	PS00284;	260	28.814	#N/A	#N/A	#N/A	#N/A	M0Z9Q3	UniRef50_A0A022RU10
M0WRS6	Uncharacterized protein	cellulose biosynthetic process [GO:0030244]; protein N-linked glycosylation [GO:0006487]; rRNA processing [GO:0006364]		Golgi apparatus [GO:0005794]; integral component of membrane [GO:0016021]; mitochondrion [GO:0005739]; oligosaccharyltransferase complex [GO:0008250]; plant-type cell wall [GO:0009505]; plasma membrane [GO:0005886]; plasmodesma [GO:0009506]; vacuolar membrane [GO:0005774]	Cluster: Uncharacterized protein	Cluster: Dolichyl-diphosphooligosaccharide--protein glycosyltransferase subunit 2	135	691	IPR008814;	PF05817;		688	74.519	M0WRS6	UniRef90_M0WRS6	6	688	M0WRS6	UniRef50_Q93Z16
F2CXI5	Dolichyl-diphosphooligosaccharide--protein glycosyltransferase 48 kDa subunit (Oligosaccharyl transferase 48 kDa subunit) (EC 2.4.99.18)	cellulose biosynthetic process [GO:0030244]; cell wall modification [GO:0042545]; Golgi vesicle transport [GO:0048193]; plant-type cell wall organization [GO:0009664]; protein N-linked glycosylation via asparagine [GO:0018279]; RNA methylation [GO:0001510]; unidimensional cell growth [GO:0009826]	transferase activity, transferring glycosyl groups [GO:0016757]	Golgi apparatus [GO:0005794]; integral component of membrane [GO:0016021]; nucleolus [GO:0005730]; oligosaccharyltransferase complex [GO:0008250]; plant-type cell wall [GO:0009505]; plasmodesma [GO:0009506]; vacuolar membrane [GO:0005774]	Cluster: Dolichyl-diphosphooligosaccharide--protein glycosyltransferase 48 kDa subunit	Cluster: Dolichyl-diphosphooligosaccharide--protein glycosyltransferase 48 kDa subunit	128	437	IPR005013;	PF03345;		438	48.043	F2CXI5	UniRef90_I1H2P4	6	438	F2CXI5	UniRef50_Q944K2
M0UKN4	NADH-cytochrome b5 reductase (EC 1.6.2.2)	glycolytic process [GO:0006096]; Golgi organization [GO:0007030]; hyperosmotic response [GO:0006972]; response to cadmium ion [GO:0046686]; response to temperature stimulus [GO:0009266]; water transport [GO:0006833]	copper ion binding [GO:0005507]; cytochrome-b5 reductase activity, acting on NAD(P)H [GO:0004128]	Golgi apparatus [GO:0005794]; mitochondrial intermembrane space [GO:0005758]; plant-type cell wall [GO:0009505]	Cluster: NADH-cytochrome b5 reductase	#N/A	#N/A	#N/A	IPR017927;IPR001709;IPR001834;IPR008333;IPR001433;IPR017938;	PF00970;PF00175;	PS51384;	269	29.775	M0UKN4	UniRef90_I1HCH9	6	311	#N/A	#N/A
M0V5H1	Uncharacterized protein	chloroplast organization [GO:0009658]; embryonic morphogenesis [GO:0048598]; ovule development [GO:0048481]; protein import into chloroplast stroma [GO:0045037]		integral component of chloroplast outer membrane [GO:0031359]; Toc complex [GO:0010006]; vacuolar membrane [GO:0005774]	Cluster: Protein TOC75, chloroplastic	Cluster: Protein TOC75-3, chloroplastic	139	818	IPR000184;	PF01103;		625	68.95	M0V5H1	UniRef90_Q84Q83	16	817	M0V5H1	UniRef50_Q9STE8
M0WME5	Plasma membrane ATPase (EC 3.6.3.6)	ATP biosynthetic process [GO:0006754]	ATP binding [GO:0005524]; hydrogen-exporting ATPase activity, phosphorylative mechanism [GO:0008553]; metal ion binding [GO:0046872]	integral component of membrane [GO:0016021]	Cluster: Plasma membrane ATPase	Cluster: ATPase 4, plasma membrane-type	187	960	IPR004014;IPR023299;IPR018303;IPR023298;IPR008250;IPR023214;IPR006534;IPR001757;	PF00690;PF00122;	PS00154;	962	105.943	M0WME5	UniRef90_Q8L6I3	35	956	M0WME5	UniRef50_Q9SU58
M0Z2H5	Plasma membrane ATPase (EC 3.6.3.6)	ATP biosynthetic process [GO:0006754]	ATP binding [GO:0005524]; hydrogen-exporting ATPase activity, phosphorylative mechanism [GO:0008553]; metal ion binding [GO:0046872]	integral component of membrane [GO:0016021]	Cluster: Plasma membrane ATPase	#N/A	#N/A	#N/A	IPR004014;IPR023299;IPR018303;IPR023298;IPR008250;IPR023214;IPR006534;IPR001757;	PF00690;PF00122;	PS00154;	951	104.636	M0Z2H5	UniRef90_Q7XPY2	36	951	#N/A	#N/A
M0X3G6	Uncharacterized protein		ATP binding [GO:0005524]; hydrolase activity [GO:0016787]; metal ion binding [GO:0046872]	integral component of membrane [GO:0016021]	#N/A	Cluster: Calcium-transporting ATPase 1, endoplasmic reticulum-type	177	1061	IPR006068;IPR004014;IPR023299;IPR018303;IPR023298;IPR008250;IPR023214;IPR001757;	PF00689;PF00690;PF00122;	PS00154;	1062	115.868	#N/A	#N/A	#N/A	#N/A	M0X3G6	UniRef50_P92939
M0WFR0	Uncharacterized protein		ATPase activity, coupled to transmembrane movement of substances [GO:0042626]; ATP binding [GO:0005524]	integral component of membrane [GO:0016021]	Cluster: MDR-like ABC transporter	#N/A	#N/A	#N/A	IPR003593;IPR011527;IPR003439;IPR017871;IPR027417;	PF00664;PF00005;	PS50929;PS00211;PS50893;	631	69.092	M0WFR0	UniRef90_Q8GU81	23	1234	#N/A	#N/A
M0X8P1	Uncharacterized protein		ATPase activity, coupled to transmembrane movement of substances [GO:0042626]; ATP binding [GO:0005524]	integral component of membrane [GO:0016021]	Cluster: Uncharacterized protein	Cluster: ABC transporter B family member 4	660	1286	IPR003593;IPR011527;IPR003439;IPR017871;IPR027417;	PF00664;PF00005;	PS50929;PS00211;PS50893;	1217	132.121	M0X8P1	UniRef90_M0X8P1	10	1217	M0X8P1	UniRef50_O80725
M0UNJ0	Uncharacterized protein		calcium ion binding [GO:0005509]	integral component of membrane [GO:0016021]	Cluster: Uncharacterized protein	Cluster: Vacuolar-sorting receptor 1	201	623	IPR018097;IPR003137;	PF02225;	PS01187;	563	62.701	M0UNJ0	UniRef90_W5FK56	5	629	M0UNJ0	UniRef50_P93026
M0UR42	Uncharacterized protein		catalytic activity [GO:0003824]	integral component of membrane [GO:0016021]	Cluster: Uncharacterized protein	Cluster: Uncharacterized protein	4	465	IPR008928;IPR027414;	PF14498;		465	50.667	M0UR42	UniRef90_M0UR42	1	465	M0UR42	UniRef50_M0UR42
F2DMH9	Cellulose synthase-like CslF6 (Predicted protein) (Uncharacterized protein)	cellulose biosynthetic process [GO:0030244]; cell wall organization [GO:0071555]	cellulose synthase (UDP-forming) activity [GO:0016760]	integral component of membrane [GO:0016021]	Cluster: Cellulose synthase-like CslF6	Cluster: Probable mixed-linked glucan synthase 6	33	952	IPR005150;IPR029044;	PF03552;		947	105.069	F2DMH9	UniRef90_F2DMH9	11	947	F2DMH9	UniRef50_Q84UP7
M0V2U5	Amine oxidase (EC 1.4.3.-)	amine metabolic process [GO:0009308]	copper ion binding [GO:0005507]; primary amine oxidase activity [GO:0008131]; quinone binding [GO:0048038]	integral component of membrane [GO:0016021]	Cluster: Amine oxidase	Cluster: Primary amine oxidase	141	712	IPR000269;IPR015798;IPR016182;IPR015800;IPR015802;	PF01179;PF02727;PF02728;	PS01165;	764	84.444	M0V2U5	UniRef90_M0V2U5	3	764	M0V2U5	UniRef50_Q8H1H9
F2D1W8	Predicted protein (Uncharacterized protein)		flavin adenine dinucleotide binding [GO:0050660]; oxidoreductase activity, acting on CH-OH group of donors [GO:0016614]	integral component of membrane [GO:0016021]	Cluster: Uncharacterized protein	Cluster: Delta(24)-sterol reductase	156	561	IPR016169;IPR016166;IPR006094;	PF01565;	PS51387;	561	64.89	F2D1W8	UniRef90_W5HXG5	25	561	F2D1W8	UniRef50_Q39085
M0XIV0	Uncharacterized protein		heme binding [GO:0020037]; iron ion binding [GO:0005506]; monooxygenase activity [GO:0004497]; oxidoreductase activity, acting on paired donors, with incorporation or reduction of molecular oxygen [GO:0016705]	integral component of membrane [GO:0016021]	Cluster: Uncharacterized protein	Cluster: Sterol 14-demethylase	43	488	IPR001128;IPR017972;IPR002403;	PF00067;	PS00086;	490	55.459	M0XIV0	UniRef90_M0XIV0	3	490	M0XIV0	UniRef50_Q9SAA9
F2CW94	Predicted protein (Uncharacterized protein)		heme binding [GO:0020037]; metal ion binding [GO:0046872]	integral component of membrane [GO:0016021]	Cluster: Putative uncharacterized protein Sb03g047300	Cluster: Cytochrome b5 isoform B	65	134	IPR001199;IPR018506;	PF00173;	PS00191;PS50255;	139	15.36	F2CW94	UniRef90_C5XJD6	8	135	F2CW94	UniRef50_O48845
F2DAL6	Predicted protein (Uncharacterized protein)		heme binding [GO:0020037]; metal ion binding [GO:0046872]	integral component of membrane [GO:0016021]	Cluster: Predicted protein	Cluster: Cytochrome b5	14	135	IPR001199;IPR018506;	PF00173;	PS00191;PS50255;	134	14.849	F2DAL6	UniRef90_F2DAL6	3	134	F2DAL6	UniRef50_P49097
F2DJ62	Predicted protein (Uncharacterized protein)	proton transport [GO:0015992]	hydrogen-translocating pyrophosphatase activity [GO:0009678]; inorganic diphosphatase activity [GO:0004427]	integral component of membrane [GO:0016021]	Cluster: Pyrophosphate-energized membrane proton pump 3	Cluster: Pyrophosphate-energized membrane proton pump 2	143	802	IPR004131;	PF03030;		799	84.796	F2DJ62	UniRef90_M8AU05	8	824	F2DJ62	UniRef50_Q56ZN6
M0YQT9	Uncharacterized protein	proton transport [GO:0015992]	hydrogen-translocating pyrophosphatase activity [GO:0009678]; inorganic diphosphatase activity [GO:0004427]	integral component of membrane [GO:0016021]	Cluster: Uncharacterized protein	Cluster: Inorganic H pyrophosphatase family protein isoform 2 (Fragment)	11	543	IPR004131;	PF03030;		549	57.406	M0YQT9	UniRef90_M0YQT9	1	549	M0YQT9	UniRef50_A0A061F3N9
M0Z4S0	Uncharacterized protein		nutrient reservoir activity [GO:0045735]	integral component of membrane [GO:0016021]	#N/A	#N/A	#N/A	#N/A	IPR006044;IPR006045;IPR014710;IPR011051;	PF00190;		568	63.547	#N/A	#N/A	#N/A	#N/A	#N/A	#N/A
F2E8R9	Predicted protein (Uncharacterized protein)		oxidoreductase activity [GO:0016491]	integral component of membrane [GO:0016021]	Cluster: Predicted protein	Cluster: Predicted protein	13	367	IPR002198;IPR002347;IPR016040;IPR020904;	PF00106;	PS00061;	367	40.948	F2E8R9	UniRef90_F2E8R9	2	367	F2E8R9	UniRef50_F2E8R9
M0YYM8	Uncharacterized protein		oxidoreductase activity [GO:0016491]	integral component of membrane [GO:0016021]	Cluster: Uncharacterized protein	Cluster: 11-beta-hydroxysteroid dehydrogenase 1A	73	349	IPR002198;IPR002347;IPR016040;	PF00106;		349	38.496	M0YYM8	UniRef90_Q0GJJ2	5	349	M0YYM8	UniRef50_P0DKC5
M0Z5I3	Signal peptidase I (EC 3.4.21.89)	signal peptide processing [GO:0006465]	peptidase activity [GO:0008233]	integral component of membrane [GO:0016021]	Cluster: Signal peptidase I	Cluster: Signal peptidase I	110	180	IPR028360;IPR019759;IPR015927;IPR001733;	PF00717;		180	20.024	M0Z5I3	UniRef90_C5YXB8	19	180	M0Z5I3	UniRef50_Q9SSR2
M0VVN5	Uncharacterized protein		transferase activity, transferring acyl groups other than amino-acyl groups [GO:0016747]	integral component of membrane [GO:0016021]	Cluster: Uncharacterized protein	Cluster: 3-ketoacyl-CoA thiolase 2, peroxisomal	655	462	IPR016039;IPR020610;IPR020617;IPR020613;	PF02803;	PS00737;PS00099;	134	13.892	M0VVN5	UniRef90_I1IDX9	5	461	M0VVN5	UniRef50_Q56WD9
M0VXZ4	Uncharacterized protein	transmembrane transport [GO:0055085]	transporter activity [GO:0005215]	integral component of membrane [GO:0016021]	Cluster: Os02g0741800 protein	Cluster: Nucleobase-ascorbate transporter 7	436	538	IPR006043;	PF00860;		483	52.794	M0VXZ4	UniRef90_Q6Z7R7	37	538	M0VXZ4	UniRef50_Q0WPE9
M0W622	Uncharacterized protein	transmembrane transport [GO:0055085]	transporter activity [GO:0005215]	integral component of membrane [GO:0016021]	Cluster: Uncharacterized protein	Cluster: Uncharacterized protein	17	449	IPR006043;	PF00860;		410	44.139	M0W622	UniRef90_M0W622	2	410	M0W622	UniRef50_K7VPU8
D2KZ38	Predicted protein (Tonoplast intrinsic protein) (Uncharacterized protein)		transporter activity [GO:0005215]	integral component of membrane [GO:0016021]	Cluster: Uncharacterized protein	Cluster: Aquaporin TIP2-1	388	250	IPR023271;IPR000425;IPR022357;	PF00230;	PS00221;	250	25.77	D2KZ38	UniRef90_I1H9S4	15	250	D2KZ38	UniRef50_Q41951
D2KZ45	Predicted protein (Tonoplast intrinsic protein) (Uncharacterized protein)		transporter activity [GO:0005215]	integral component of membrane [GO:0016021]	Cluster: Uncharacterized protein	Cluster: Probable aquaporin TIP3-2	50	265	IPR023271;IPR000425;IPR022357;	PF00230;	PS00221;	263	27.566	D2KZ45	UniRef90_I1I511	6	265	D2KZ45	UniRef50_Q7XKI5
F2D616	Predicted protein (Uncharacterized protein)		transporter activity [GO:0005215]	integral component of membrane [GO:0016021]	Cluster: Aquaporin PIP1-1	Cluster: Aquaporin PIP1-1	281	286	IPR023271;IPR000425;IPR022357;	PF00230;	PS00221;	290	30.854	F2D616	UniRef90_Q41870	101	287	F2D616	UniRef50_P61837
F2E2K8	Predicted protein (Uncharacterized protein)		transporter activity [GO:0005215]	integral component of membrane [GO:0016021]	Cluster: Aquaporin PIP2-2	Cluster: Aquaporin PIP2-1	691	287	IPR023271;IPR000425;IPR022357;	PF00230;	PS00221;	290	30.344	F2E2K8	UniRef90_Q9ATM8	11	292	F2E2K8	UniRef50_P43286
F2EBU5	Predicted protein (Uncharacterized protein)		transporter activity [GO:0005215]	integral component of membrane [GO:0016021]	Cluster: Uncharacterized protein	Cluster: Probable aquaporin TIP3-2	50	265	IPR023271;IPR000425;IPR022357;	PF00230;	PS00221;	262	27	F2EBU5	UniRef90_M7Z4C0	5	265	F2EBU5	UniRef50_Q7XKI5
Q6E5A5	Plastidial ADP-glucose transporter (Uncharacterized protein)	carbohydrate transport [GO:0008643]; transmembrane transport [GO:0055085]		integral component of membrane [GO:0016021]	Cluster: Plastidial ADP-glucose transporter	Cluster: Adenine nucleotide transporter BT1, chloroplastic/mitochondrial	174	392	IPR002067;IPR018108;IPR023395;	PF00153;	PS50920;	425	45.437	Q6E5A5	UniRef90_Q6E5A5	2	425	Q6E5A5	UniRef50_Q9SUV1
F2D0V3	Predicted protein (Uncharacterized protein)	transmembrane transport [GO:0055085]		integral component of membrane [GO:0016021]	Cluster: 2-oxoglutarate/malate translocator (Clone OMT103), mitochondrial membrane-proso millet	Cluster: Putative uncharacterized protein Sb09g006480	68	308	IPR002067;IPR018108;IPR023395;	PF00153;	PS50920;	306	32.647	F2D0V3	UniRef90_Q53PA7	18	309	F2D0V3	UniRef50_C5YUN5
F2CYH7	Predicted protein (Uncharacterized protein)	transport [GO:0006810]		integral component of membrane [GO:0016021]	Cluster: Predicted protein	Cluster: Uncharacterized protein	1	249	IPR009038;IPR015720;	PF01105;	PS50866;	214	23.227	F2CYH7	UniRef90_F2CYH7	1	214	F2CYH7	UniRef50_J3MTQ2
M0VAM3	Uncharacterized protein	transport [GO:0006810]		integral component of membrane [GO:0016021]	Cluster: Uncharacterized protein	Cluster: Uncharacterized protein	3	166	IPR018108;IPR023395;	PF00153;	PS50920;	166	18.372	M0VAM3	UniRef90_M0VAM3	1	166	M0VAM3	UniRef50_M0VAM3
M0WJC3	Uncharacterized protein	transport [GO:0006810]		integral component of membrane [GO:0016021]	Cluster: Uncharacterized protein	Cluster: Emp24/gp25L/p24 family protein, expressed	31	232	IPR009038;IPR015720;	PF01105;	PS50866;	228	25.582	M0WJC3	UniRef90_I1GS07	5	215	M0WJC3	UniRef50_Q10KP5
M0WNH7	Uncharacterized protein	transport [GO:0006810]		integral component of membrane [GO:0016021]	Cluster: Uncharacterized protein	#N/A	#N/A	#N/A	IPR018108;IPR023395;	PF00153;	PS50920;	301	31.888	M0WNH7	UniRef90_I1IEU3	4	366	#N/A	#N/A
M0Y0K6	Uncharacterized protein	transport [GO:0006810]		integral component of membrane [GO:0016021]	Cluster: Putative uncharacterized protein Sb07g026110	Cluster: Putative uncharacterized protein Sb07g026110	23	214	IPR009038;IPR015720;	PF01105;	PS50866;	212	24.68	M0Y0K6	UniRef90_C5YHR6	21	214	M0Y0K6	UniRef50_C5YHR6
M0Z8R0	Uncharacterized protein	vesicle-mediated transport [GO:0016192]		integral component of membrane [GO:0016021]	Cluster: Uncharacterized protein	#N/A	#N/A	#N/A	IPR011012;IPR010908;IPR001388;	PF13774;PF00957;	PS50859;PS50892;	218	25.389	M0Z8R0	UniRef90_M0U3J2	11	218	#N/A	#N/A
F2CSZ1	Predicted protein (Uncharacterized protein)			integral component of membrane [GO:0016021]	Cluster: Predicted protein	Cluster: Putative uncharacterized protein Sb04g009370	34	312				312	33.46	F2CSZ1	UniRef90_F2CSZ1	5	312	F2CSZ1	UniRef50_C5XZG5
F2D350	Predicted protein (Uncharacterized protein)			integral component of membrane [GO:0016021]	Cluster: Predicted protein	#N/A	#N/A	#N/A	IPR003397;	PF02466;		144	14.973	F2D350	UniRef90_F2D350	2	144	#N/A	#N/A
F2D9B2	Predicted protein (Uncharacterized protein)			integral component of membrane [GO:0016021]	Cluster: Predicted protein	Cluster: OSJNBa0088K19.14 protein	24	524	IPR025423;	PF13664;		584	61.068	F2D9B2	UniRef90_F2D9B2	5	584	F2D9B2	UniRef50_Q7X7V8
F2E8C1	Predicted protein (Uncharacterized protein)			integral component of membrane [GO:0016021]	Cluster: Predicted protein	Cluster: Os09g0127700 protein	25	121				121	12.68	F2E8C1	UniRef90_F2E8C1	1	121	F2E8C1	UniRef50_Q6K3G5
M0UFB1	Uncharacterized protein			integral component of membrane [GO:0016021]	Cluster: Stress-inducible membrane pore protein	Cluster: Outer envelope pore protein 16-2, chloroplastic	76	178	IPR003397;	PF02466;		173	17.827	M0UFB1	UniRef90_Q93Z87	5	157	M0UFB1	UniRef50_Q0WMZ5
M0UL44	Uncharacterized protein			integral component of membrane [GO:0016021]	Cluster: Os02g0797700 protein	#N/A	#N/A	#N/A	IPR004240;	PF02990;		580	65.244	M0UL44	UniRef90_Q69R01	22	665	#N/A	#N/A
M0UQZ2	Uncharacterized protein			integral component of membrane [GO:0016021]	#N/A	Cluster: Putative UPF0496 protein 5	9	423	IPR007749;	PF05055;		383	42.597	#N/A	#N/A	#N/A	#N/A	M0UQZ2	UniRef50_Q7XFE1
M0V7M4	Uncharacterized protein			integral component of membrane [GO:0016021]	Cluster: Predicted protein	Cluster: Uncharacterized protein	125	453				400	45.372	M0V7M4	UniRef90_F2DRN8	4	454	M0V7M4	UniRef50_B4FUJ6
M0VKD9	Uncharacterized protein			integral component of membrane [GO:0016021]	Cluster: Uncharacterized protein	#N/A	#N/A	#N/A	IPR009009;			170	18.212	M0VKD9	UniRef90_M0VKD9	1	170	#N/A	#N/A
M0VQ86	Uncharacterized protein			integral component of membrane [GO:0016021]	Cluster: Uncharacterized protein	Cluster: Predicted protein	14	292				280	30.793	M0VQ86	UniRef90_M0VQ86	6	280	M0VQ86	UniRef50_A9STS0
M0W3C5	Uncharacterized protein			integral component of membrane [GO:0016021]	Cluster: Uncharacterized protein	#N/A	#N/A	#N/A	IPR006927;	PF04842;		700	77.318	M0W3C5	UniRef90_M0W3C5	5	700	#N/A	#N/A
M0W9V2	Uncharacterized protein			integral component of membrane [GO:0016021]	Cluster: Uncharacterized protein	Cluster: Uncharacterized protein	2	567	IPR000008;IPR004182;	PF00168;PF02893;	PS50004;	478	53.694	M0W9V2	UniRef90_M0W9V2	2	478	M0W9V2	UniRef50_V4TRT7
M0WE81	Uncharacterized protein			integral component of membrane [GO:0016021]	#N/A	#N/A	#N/A	#N/A				1785	200.808	#N/A	#N/A	#N/A	#N/A	#N/A	#N/A
M0X5N9	Uncharacterized protein			integral component of membrane [GO:0016021]	Cluster: Uncharacterized protein	Cluster: Caleosin-related family protein, putative	13	364	IPR007736;	PF05042;		297	33.579	M0X5N9	UniRef90_M0X5N9	4	297	M0X5N9	UniRef50_A0A061EME7
M0X871	Uncharacterized protein			integral component of membrane [GO:0016021]	Cluster: Uncharacterized protein	#N/A	#N/A	#N/A	IPR024969;	PF13012;		285	31.976	M0X871	UniRef90_M0X871	1	285	#N/A	#N/A
M0XHZ5	Uncharacterized protein			integral component of membrane [GO:0016021]	Cluster: Uncharacterized protein	Cluster: Outer envelope pore protein 16, chloroplastic	55	146	IPR003397;	PF02466;		144	15.059	M0XHZ5	UniRef90_M0XHZ5	4	144	M0XHZ5	UniRef50_Q41050
M0XZN2	Uncharacterized protein			integral component of membrane [GO:0016021]	Cluster: Uncharacterized protein	#N/A	#N/A	#N/A	IPR003397;	PF02466;		175	18.2	M0XZN2	UniRef90_I1H693	6	174	#N/A	#N/A
M0Y389	Uncharacterized protein			integral component of membrane [GO:0016021]	Cluster: Uncharacterized protein	#N/A	#N/A	#N/A	IPR008802;	PF05755;		287	30.317	M0Y389	UniRef90_M0Y389	3	287	#N/A	#N/A
M0YA06	Uncharacterized protein			integral component of membrane [GO:0016021]	Cluster: Uncharacterized protein	#N/A	#N/A	#N/A				215	22.616	M0YA06	UniRef90_M0YA06	5	215	#N/A	#N/A
M0YK14	Uncharacterized protein			integral component of membrane [GO:0016021]	Cluster: Uncharacterized protein	Cluster: Os02g0608400 protein	73	767	IPR011685;	PF07766;		659	75.038	M0YK14	UniRef90_W5C0D2	5	749	M0YK14	UniRef50_Q6K1Y0
M0YL44	Uncharacterized protein			integral component of membrane [GO:0016021]	Cluster: Predicted protein	Cluster: Glutamate carboxypeptidase 2	67	738	IPR003137;IPR007484;	PF02225;PF04389;		497	52.482	M0YL44	UniRef90_F2DV95	2	751	M0YL44	UniRef50_B6SP44
M0XPD1	Uncharacterized protein	cytokinin-activated signaling pathway [GO:0009736]; embryo sac development [GO:0009553]; phloem or xylem histogenesis [GO:0010087]; secondary growth [GO:0080117]	phosphorelay sensor kinase activity [GO:0000155]	integral component of membrane [GO:0016021]; intracellular [GO:0005622]; plasmodesma [GO:0009506]	Cluster: Uncharacterized protein	Cluster: Uncharacterized protein	3	1035	IPR011006;IPR003594;IPR005467;IPR003661;IPR004358;IPR001789;	PF02518;PF00512;PF00072;	PS50109;PS50110;	1035	111.254	M0XPD1	UniRef90_M0XPD1	1	1035	M0XPD1	UniRef50_M0XPD1
M0WZI8	Uncharacterized protein	transmembrane transport [GO:0055085]	transporter activity [GO:0005215]	integral component of membrane [GO:0016021]; mitochondrial inner membrane [GO:0005743]	Cluster: ADP,ATP carrier protein 1, mitochondrial	Cluster: ADP,ATP carrier protein 2, mitochondrial	115	385	IPR002113;IPR002067;IPR018108;IPR023395;	PF00153;	PS50920;	380	41.415	M0WZI8	UniRef90_P04709	25	387	M0WZI8	UniRef50_P40941
M0Y8I0	Uncharacterized protein	transmembrane transport [GO:0055085]	transporter activity [GO:0005215]	integral component of membrane [GO:0016021]; mitochondrial inner membrane [GO:0005743]	Cluster: Uncharacterized protein	Cluster: ADP,ATP carrier protein 1, mitochondrial	111	381	IPR002113;IPR002067;IPR018108;IPR023395;	PF00153;	PS50920;	378	41.339	M0Y8I0	UniRef90_M0Y8I0	7	378	M0Y8I0	UniRef50_P31167
M0XWK0	Uncharacterized protein	mitochondrial transport [GO:0006839]		integral component of membrane [GO:0016021]; mitochondrial membrane [GO:0031966]	Cluster: Uncharacterized protein	Cluster: Uncharacterized protein	4	400	IPR002030;IPR018108;IPR023395;	PF00153;	PS50920;	400	42.804	M0XWK0	UniRef90_M0XWK0	3	400	M0XWK0	UniRef50_M0XWK0
M0Z2H7	Uncharacterized protein		hydrolase activity, acting on acid anhydrides, catalyzing transmembrane movement of substances [GO:0016820]	integral component of membrane [GO:0016021]; mitochondrion [GO:0005739]	Cluster: Putative ATP synthase protein YMF19	#N/A	#N/A	#N/A	IPR009455;IPR003319;	PF06449;PF02326;		156	18.036	M0Z2H7	UniRef90_P43650	62	156	#N/A	#N/A
F2E8X4	Oleosin			integral component of membrane [GO:0016021]; monolayer-surrounded lipid storage body [GO:0012511]	Cluster: Oleosin	Cluster: Oleosin	16	158	IPR000136;	PF01277;	PS00811;	167	16.945	F2E8X4	UniRef90_F2E8X4	2	167	F2E8X4	UniRef50_Q6K2D2
M0WXP0	Oleosin			integral component of membrane [GO:0016021]; monolayer-surrounded lipid storage body [GO:0012511]	Cluster: Oleosin	#N/A	#N/A	#N/A	IPR000136;	PF01277;	PS00811;	159	16.215	M0WXP0	UniRef90_Q43770	4	158	#N/A	#N/A
M0WH63	Uncharacterized protein			integral component of membrane [GO:0016021]; monolayer-surrounded lipid storage body [GO:0012511]	Cluster: Oleosin	Cluster: Oleosin Zm-II	28	187	IPR000136;	PF01277;		88	8.767	M0WH63	UniRef90_Q43769	6	184	M0WH63	UniRef50_P21641
M0WY94	Uncharacterized protein			integral component of membrane [GO:0016021]; monolayer-surrounded lipid storage body [GO:0012511]	Cluster: Uncharacterized protein	Cluster: Os01g0643900 protein	27	168	IPR000136;	PF01277;		168	17.692	M0WY94	UniRef90_M0WY94	1	168	M0WY94	UniRef50_Q5VP68
M0W8G2	Uncharacterized protein			integral component of membrane [GO:0016021]; plasma membrane [GO:0005886]; vacuole [GO:0005773]	Cluster: Uncharacterized protein	Cluster: Uncharacterized protein	1	796				796	88.246	M0W8G2	UniRef90_M0W8G2	1	796	M0W8G2	UniRef50_M0W8G2
M0XN08	Mitochondrial Rho GTPase (EC 3.6.5.-)	mitochondrion organization [GO:0007005]; small GTPase mediated signal transduction [GO:0007264]	calcium ion binding [GO:0005509]; GTPase activity [GO:0003924]; GTP binding [GO:0005525]	integral component of mitochondrial outer membrane [GO:0031307]	Cluster: Mitochondrial Rho GTPase	Cluster: Mitochondrial Rho GTPase	32	642	IPR011992;IPR018247;IPR013566;IPR013567;IPR002048;IPR020860;IPR021181;IPR027417;IPR001806;	PF08355;PF08356;PF00071;	PS00018;PS50222;PS51423;	642	71.331	M0XN08	UniRef90_M0XN08	3	642	M0XN08	UniRef50_Q6ATR5
M0Z6X1	Uncharacterized protein	peroxisome fission [GO:0016559]		integral component of peroxisomal membrane [GO:0005779]	Cluster: Uncharacterized protein	#N/A	#N/A	#N/A	IPR008733;	PF05648;		233	25.86	M0Z6X1	UniRef90_B4FCB9	7	235	#N/A	#N/A
M0UV92	Uncharacterized protein	cellular macromolecule catabolic process [GO:0044265]; embryo development ending in seed dormancy [GO:0009793]; fatty acid beta-oxidation [GO:0006635]; Golgi organization [GO:0007030]; protein import into peroxisome matrix [GO:0016558]; protein targeting to vacuole [GO:0006623]; short-chain fatty acid metabolic process [GO:0046459]; vacuole organization [GO:0007033]; vesicle-mediated transport [G…	acyl-CoA dehydrogenase activity [GO:0003995]; flavin adenine dinucleotide binding [GO:0050660]	intracellular [GO:0005622]	Cluster: Uncharacterized protein	Cluster: Acyl-coenzyme A oxidase 4, peroxisomal	146	436	IPR006089;IPR006091;IPR009075;IPR013786;IPR009100;	PF00441;PF02770;PF02771;	PS00073;	434	46.993	M0UV92	UniRef90_M0UV92	24	434	M0UV92	UniRef50_Q96329
M0Y2I6	Uncharacterized protein		aminopeptidase activity [GO:0004177]	intracellular [GO:0005622]	Cluster: Uncharacterized protein	Cluster: Uncharacterized protein	2	347	IPR008283;	PF02789;		337	34.513	M0Y2I6	UniRef90_M0Y2I6	1	337	M0Y2I6	UniRef50_A0A096QHS9
M0Z0X2	Uncharacterized protein	inositol trisphosphate metabolic process [GO:0032957]	ATP binding [GO:0005524]; inositol-1,3,4-trisphosphate 5-kinase activity [GO:0052726]; inositol-1,3,4-trisphosphate 6-kinase activity [GO:0052725]; inositol tetrakisphosphate 1-kinase activity [GO:0047325]; magnesium ion binding [GO:0000287]	intracellular [GO:0005622]	Cluster: Uncharacterized protein	Cluster: Inositol 1,3,4-trisphosphate 5/6-kinase 2 (Fragment)	2	287	IPR008656;	PF05770;		240	26.796	M0Z0X2	UniRef90_M0Z0X2	1	240	M0Z0X2	UniRef50_D3TKI7
F2CQ25	Predicted protein (Uncharacterized protein)	protein transport [GO:0015031]; small GTPase mediated signal transduction [GO:0007264]	GTP binding [GO:0005525]	intracellular [GO:0005622]	Cluster: Ras-related protein RAB1BV	Cluster: Isoform 2 of Ras-related protein Rab-8A	514	207	IPR027417;IPR005225;IPR001806;IPR003579;	PF00071;		214	23.673	F2CQ25	UniRef90_Q39433	149	215	F2CQ25	UniRef50_P61006-2
F2D5W7	Predicted protein (Uncharacterized protein)	protein transport [GO:0015031]; small GTPase mediated signal transduction [GO:0007264]	GTP binding [GO:0005525]	intracellular [GO:0005622]	Cluster: Ras-related protein Rab7	Cluster: Ras-related protein Rab-7a	146	207	IPR027417;IPR005225;IPR001806;IPR003579;	PF00071;		206	22.927	F2D5W7	UniRef90_Q40787	49	206	F2D5W7	UniRef50_P51149
F2DE60	Predicted protein (Uncharacterized protein)	protein transport [GO:0015031]; small GTPase mediated signal transduction [GO:0007264]	GTP binding [GO:0005525]	intracellular [GO:0005622]	Cluster: Ras-related protein Rab-2-A	Cluster: Ras-related protein Rab-2-A	124	209	IPR027417;IPR005225;IPR001806;IPR003579;	PF00071;		210	23.061	F2DE60	UniRef90_P49103	76	209	F2DE60	UniRef50_P49103
M0YAR4	Uncharacterized protein	protein transport [GO:0015031]; small GTPase mediated signal transduction [GO:0007264]	GTP binding [GO:0005525]	intracellular [GO:0005622]	#N/A	Cluster: Ras-related protein RABC2a	285	210	IPR027417;IPR005225;IPR001806;IPR003579;	PF00071;		216	23.87	#N/A	#N/A	#N/A	#N/A	M0YAR4	UniRef50_O49841
M0YMX2	Uncharacterized protein	protein transport [GO:0015031]; small GTPase mediated signal transduction [GO:0007264]	GTP binding [GO:0005525]	intracellular [GO:0005622]	Cluster: Ras-related protein RIC2	Cluster: GTP-binding protein ypt3	200	214	IPR027417;IPR005225;IPR001806;IPR003579;	PF00071;		217	23.938	M0YMX2	UniRef90_P40393	21	217	M0YMX2	UniRef50_P17610
F2E0U3	Predicted protein (Uncharacterized protein)	small GTPase mediated signal transduction [GO:0007264]	GTP binding [GO:0005525]	intracellular [GO:0005622]	Cluster: ADP-ribosylation factor 1	Cluster: ADP-ribosylation factor 1	681	181	IPR027417;IPR005225;IPR024156;IPR006689;	PF00025;	PS51417;	181	20.437	F2E0U3	UniRef90_P36397	179	181	F2E0U3	UniRef50_P84077
M0VLK1	Uncharacterized protein	small GTPase mediated signal transduction [GO:0007264]	GTP binding [GO:0005525]	intracellular [GO:0005622]	Cluster: ADP-ribosylation factor 2	#N/A	#N/A	#N/A	IPR027417;IPR005225;IPR024156;IPR006689;	PF00025;	PS51417;	301	34.048	M0VLK1	UniRef90_P51823	16	181	#N/A	#N/A
F2CQ27	Predicted protein (Uncharacterized protein)	intracellular protein transport [GO:0006886]; nucleocytoplasmic transport [GO:0006913]; small GTPase mediated signal transduction [GO:0007264]	GTPase activity [GO:0003924]; GTP binding [GO:0005525]	intracellular [GO:0005622]	Cluster: GTP-binding nuclear protein Ran-1	#N/A	#N/A	#N/A	IPR027417;IPR002041;IPR005225;IPR001806;	PF00071;	PS51418;	221	25.134	F2CQ27	UniRef90_P41916	122	221	#N/A	#N/A
M0XXY7	Uncharacterized protein	transport [GO:0006810]	nucleic acid binding [GO:0003676]; nucleotide binding [GO:0000166]	intracellular [GO:0005622]	Cluster: Uncharacterized protein	Cluster: Putative uncharacterized protein Sb04g020120	23	481	IPR002075;IPR032710;IPR018222;IPR012677;IPR000504;	PF02136;PF00076;	PS50177;PS50102;	398	42.226	M0XXY7	UniRef90_M0XXY8	4	422	M0XXY7	UniRef50_C5XSH4
F2DDK6	Predicted protein (Uncharacterized protein)	intracellular protein transport [GO:0006886]; nucleocytoplasmic transport [GO:0006913]	protein transporter activity [GO:0008565]	intracellular [GO:0005622]	Cluster: Putative uncharacterized protein Sb08g018670	#N/A	#N/A	#N/A	IPR011989;IPR016024;IPR001494;IPR027140;	PF03810;	PS50166;	872	95.964	F2DDK6	UniRef90_C5YPY1	31	872	#N/A	#N/A
M0XEJ4	Uncharacterized protein	intracellular protein transport [GO:0006886]; nucleocytoplasmic transport [GO:0006913]	protein transporter activity [GO:0008565]	intracellular [GO:0005622]	Cluster: Uncharacterized protein	Cluster: Uncharacterized protein	18	868	IPR011989;IPR016024;IPR001494;IPR027140;	PF03810;	PS50166;	868	95.704	M0XEJ4	UniRef90_I1IG42	17	868	M0XEJ4	UniRef50_I1IG42
F2E4V3	Predicted protein (Uncharacterized protein)	retrograde vesicle-mediated transport, Golgi to ER [GO:0006890]	structural molecule activity [GO:0005198]	intracellular [GO:0005622]	Cluster: Coatomer subunit epsilon-1	Cluster: Coatomer subunit epsilon-1	138	292	IPR006822;IPR011990;	PF04733;		287	31.665	F2E4V3	UniRef90_Q9MAX6	23	287	F2E4V3	UniRef50_Q9SA78
M0VVD3	Uncharacterized protein		transporter activity [GO:0005215]	intracellular [GO:0005622]	Cluster: Uncharacterized protein	Cluster: Uncharacterized protein	3	321	IPR001071;IPR001251;IPR011074;	PF00650;PF03765;	PS50191;	321	35.547	M0VVD3	UniRef90_M0VVD3	1	321	M0VVD3	UniRef50_M0VVD3
M0UX24	Ubiquitin carboxyl-terminal hydrolase (EC 3.4.19.12)	ubiquitin-dependent protein catabolic process [GO:0006511]	ubiquitin-specific protease activity [GO:0004843]	intracellular [GO:0005622]	Cluster: Ubiquitin carboxyl-terminal hydrolase	Cluster: Ubiquitin carboxyl-terminal hydrolase	7	111	IPR001578;	PF01088;		111	12.131	M0UX24	UniRef90_M0UX24	1	111	M0UX24	UniRef50_M0UX24
M0XU21	Uncharacterized protein	intracellular protein transport [GO:0006886]		intracellular [GO:0005622]	Cluster: Uncharacterized protein	#N/A	#N/A	#N/A	IPR000744;IPR011990;			249	27.959	M0XU21	UniRef90_I1I2L4	6	289	#N/A	#N/A
M0ZCD6	Uncharacterized protein	intracellular protein transport [GO:0006886]		intracellular [GO:0005622]	Cluster: Os03g0858100 protein	Cluster: Protein EXPORTIN 1A	186	1075	IPR011989;IPR016024;IPR014877;IPR013598;IPR001494;	PF08767;PF03810;PF08389;	PS50166;	1062	121.816	M0ZCD6	UniRef90_Q84M87	26	1070	M0ZCD6	UniRef50_Q9SMV6
M0XYY5	Uncharacterized protein	intracellular protein transport [GO:0006886]; vesicle-mediated transport [GO:0016192]		intracellular [GO:0005622]	Cluster: Uncharacterized protein	Cluster: Clathrin heavy chain	16	1363	IPR016024;IPR000547;IPR016341;IPR011990;	PF00637;	PS50236;	1076	122.999	M0XYY5	UniRef90_M0XYY7	4	1098	M0XYY5	UniRef50_W5M302
M0XSD4	Uncharacterized protein	intracellular transport [GO:0046907]		intracellular [GO:0005622]	Cluster: Uncharacterized protein	Cluster: Ran-binding protein 1 homolog b	25	217	IPR011993;IPR000156;	PF00638;	PS50196;	276	30.381	M0XSD4	UniRef90_M0XSD4	2	276	M0XSD4	UniRef50_Q8RWG8
M0ZCE0	Uncharacterized protein	intracellular transport [GO:0046907]		intracellular [GO:0005622]	Cluster: Uncharacterized protein	Cluster: Ran-binding protein 1 homolog a	167	228	IPR011993;IPR000156;	PF00638;	PS50196;	219	23.774	M0ZCE0	UniRef90_I1HKE4	4	224	M0ZCE0	UniRef50_Q9LMK7
M0X6I4	Uncharacterized protein	transport [GO:0006810]		intracellular [GO:0005622]	Cluster: Uncharacterized protein	#N/A	#N/A	#N/A	IPR002075;IPR032710;IPR018222;	PF02136;	PS50177;	123	13.452	M0X6I4	UniRef90_I1IRM0	5	123	#N/A	#N/A
M0ZFT1	Uncharacterized protein	transport [GO:0006810]		intracellular [GO:0005622]	Cluster: Uncharacterized protein	#N/A	#N/A	#N/A	IPR002075;IPR032710;IPR018222;	PF02136;	PS50177;	122	13.197	M0ZFT1	UniRef90_I1I8X8	2	122	#N/A	#N/A
M0UIC6	Uncharacterized protein	protein targeting to vacuole [GO:0006623]; response to molecule of fungal origin [GO:0002238]; response to stress [GO:0006950]		intracellular [GO:0005622]; plasma membrane [GO:0005886]	Cluster: Uncharacterized protein	#N/A	#N/A	#N/A	IPR014729;IPR006015;IPR006016;	PF00582;		78	8.287	M0UIC6	UniRef90_M8A1K3	9	166	#N/A	#N/A
M0VPN5	Uncharacterized protein	retrograde transport, endosome to Golgi [GO:0042147]	protein transporter activity [GO:0008565]	intracellular [GO:0005622]; retromer complex [GO:0030904]	Cluster: Uncharacterized protein	Cluster: Uncharacterized protein	1	167	IPR005378;	PF03635;		167	18.794	M0VPN5	UniRef90_M0VPN5	1	167	M0VPN5	UniRef50_M0VPN5
F2DKD7	Pyruvate dehydrogenase E1 component subunit alpha (EC 1.2.4.1)	acetyl-CoA biosynthetic process from pyruvate [GO:0006086]	pyruvate dehydrogenase (acetyl-transferring) activity [GO:0004739]	intracellular membrane-bounded organelle [GO:0043231]	#N/A	Cluster: Pyruvate dehydrogenase E1 component subunit alpha-1, mitochondrial	400	389	IPR001017;IPR017597;IPR029061;	PF00676;		392	43.295	#N/A	#N/A	#N/A	#N/A	F2DKD7	UniRef50_P52901
F2CT73	Predicted protein (Uncharacterized protein)	translation [GO:0006412]	RNA binding [GO:0003723]; structural constituent of ribosome [GO:0003735]	large ribosomal subunit [GO:0015934]	Cluster: 60S ribosomal protein L8-1	Cluster: 60S ribosomal protein L8-1	692	258	IPR012340;IPR022666;IPR014722;IPR002171;IPR023672;IPR022669;IPR022671;IPR014726;IPR008991;	PF00181;PF03947;	PS00467;	261	28.191	F2CT73	UniRef90_P46286	148	258	F2CT73	UniRef50_P46286
F2E390	Ribosomal protein	translation [GO:0006412]	RNA binding [GO:0003723]; structural constituent of ribosome [GO:0003735]	large ribosomal subunit [GO:0015934]	Cluster: Ribosomal protein	Cluster: Ribosomal protein	32	216	IPR002143;IPR023674;IPR028364;IPR016094;IPR016095;IPR023673;	PF00687;	PS01199;	216	24.558	F2E390	UniRef90_F2E390	4	216	F2E390	UniRef50_Q6ER67
M0Z1C9	Ribosomal protein	translation [GO:0006412]	RNA binding [GO:0003723]; structural constituent of ribosome [GO:0003735]	large ribosomal subunit [GO:0015934]	Cluster: Ribosomal protein	Cluster: Ribosomal protein	32	216	IPR002143;IPR023674;IPR028364;IPR016094;IPR016095;IPR023673;	PF00687;	PS01199;	216	24.621	M0Z1C9	UniRef90_K3XLV1	6	216	M0Z1C9	UniRef50_Q6ER67
F2D558	Predicted protein (Uncharacterized protein)	translation [GO:0006412]	structural constituent of ribosome [GO:0003735]	large ribosomal subunit [GO:0015934]	Cluster: 60S ribosomal protein L17-1	Cluster: 60S ribosomal protein L17-1	146	176	IPR001063;IPR018260;IPR005721;	PF00237;	PS00464;	170	19.495	F2D558	UniRef90_P35266	27	170	F2D558	UniRef50_Q93VI3
F2DBD1	Predicted protein (Uncharacterized protein)	translation [GO:0006412]	structural constituent of ribosome [GO:0003735]	large ribosomal subunit [GO:0015934]	Cluster: Uncharacterized protein	Cluster: 60S ribosomal protein L13a	407	206	IPR005822;IPR023563;IPR023564;IPR005755;	PF00572;	PS00783;	206	23.53	F2DBD1	UniRef90_I1H4D4	21	206	F2DBD1	UniRef50_O65055
F2DIT7	Predicted protein (Uncharacterized protein)	translation [GO:0006412]	structural constituent of ribosome [GO:0003735]	large ribosomal subunit [GO:0015934]	#N/A	#N/A	#N/A	#N/A	IPR001063;IPR018260;IPR005721;	PF00237;	PS00464;	172	19.705	#N/A	#N/A	#N/A	#N/A	#N/A	#N/A
M0UGX0	Uncharacterized protein	translation [GO:0006412]	structural constituent of ribosome [GO:0003735]	large ribosomal subunit [GO:0015934]	Cluster: Os07g0613200 protein	#N/A	#N/A	#N/A	IPR030878;IPR001196;IPR021131;	PF00828;	PS00475;	145	15.982	M0UGX0	UniRef90_Q8GSE9	17	146	#N/A	#N/A
M0XCF8	Uncharacterized protein	translation [GO:0006412]	structural constituent of ribosome [GO:0003735]	large ribosomal subunit [GO:0015934]	Cluster: Uncharacterized protein	Cluster: 60S ribosomal protein L13a	407	206	IPR005822;IPR023563;IPR023564;IPR005755;	PF00572;	PS00783;	206	23.585	M0XCF8	UniRef90_I1H4D4	21	206	M0XCF8	UniRef50_O65055
M0XMW5	Uncharacterized protein	cell wall macromolecule metabolic process [GO:0044036]; fatty acid metabolic process [GO:0006631]; regulation of hydrogen peroxide metabolic process [GO:0010310]; response to hypoxia [GO:0001666]; systemic acquired resistance, salicylic acid mediated signaling pathway [GO:0009862]; xylem development [GO:0010089]	acyl-[acyl-carrier-protein] desaturase activity [GO:0045300]	membrane [GO:0016020]	Cluster: Uncharacterized protein	#N/A	#N/A	#N/A	IPR005067;IPR009078;IPR012348;	PF03405;		378	42.389	M0XMW5	UniRef90_M0XMW5	2	378	#N/A	#N/A
M0X1N3	Phospholipase D (EC 3.1.4.4)	lipid catabolic process [GO:0016042]; phosphatidylcholine metabolic process [GO:0046470]	calcium ion binding [GO:0005509]; N-acylphosphatidylethanolamine-specific phospholipase D activity [GO:0070290]; phospholipase D activity [GO:0004630]	membrane [GO:0016020]	Cluster: Phospholipase D	Cluster: Phospholipase D alpha 1	397	810	IPR000008;IPR001736;IPR024632;IPR015679;IPR011402;	PF00168;PF12357;PF00614;	PS50035;	812	92.062	M0X1N3	UniRef90_W5D4Q6	9	812	M0X1N3	UniRef50_Q38882
Q8H1V3	Hypersensitive-induced reaction protein 1 (Uncharacterized protein)			membrane [GO:0016020]	Cluster: Uncharacterized protein	Cluster: Hypersensitive-induced response protein 3	205	285	IPR001107;IPR001972;	PF01145;		284	31.311	Q8H1V3	UniRef90_I1I6V9	8	284	Q8H1V3	UniRef50_Q9SRH6
Q8H1V5	Hypersensitive-induced reaction protein 2 (Predicted protein) (Uncharacterized protein)			membrane [GO:0016020]	Cluster: Os09g0361200 protein	Cluster: Hypersensitive-induced response protein 1	185	286	IPR001107;IPR001972;	PF01145;		284	31.284	Q8H1V5	UniRef90_Q0J2C0	12	317	Q8H1V5	UniRef50_Q9FM19
F2DB00	Predicted protein (Uncharacterized protein)			membrane [GO:0016020]	Cluster: Prohibitin	Cluster: Prohibitin-4, mitochondrial	139	279	IPR001107;IPR000163;	PF01145;		285	30.597	F2DB00	UniRef90_Q9M588	11	284	F2DB00	UniRef50_Q9LK25
F2E048	Predicted protein (Uncharacterized protein)			membrane [GO:0016020]	Cluster: Uncharacterized protein	#N/A	#N/A	#N/A	IPR001107;IPR000163;	PF01145;		289	31.954	F2E048	UniRef90_I1GL13	4	290	#N/A	#N/A
M0YB12	Uncharacterized protein			membrane [GO:0016020]	Cluster: Uncharacterized protein	Cluster: Os08g0158500 protein	30	377	IPR001107;IPR001972;	PF01145;		208	23.364	M0YB12	UniRef90_A0A096UW30	5	366	M0YB12	UniRef50_Q7EZD2
M0USC9	Aspartate aminotransferase (EC 2.6.1.1)	2-oxoglutarate metabolic process [GO:0006103]; aspartate metabolic process [GO:0006531]; ethylene biosynthetic process [GO:0009693]; fatty acid beta-oxidation [GO:0006635]; glutamate metabolic process [GO:0006536]; proteasome core complex assembly [GO:0080129]; proteasome-mediated ubiquitin-dependent protein catabolic process [GO:0043161]; response to cytokinin [GO:0009735]; response to misfolded…	L-aspartate:2-oxoglutarate aminotransferase activity [GO:0004069]; L-phenylalanine:2-oxoglutarate aminotransferase activity [GO:0080130]; pyridoxal phosphate binding [GO:0030170]	membrane [GO:0016020]; peroxisome [GO:0005777]	Cluster: Aspartate aminotransferase, cytoplasmic	Cluster: Aspartate aminotransferase 3, chloroplastic	259	449	IPR004839;IPR000796;IPR004838;IPR015424;IPR015421;	PF00155;	PS00105;	459	49.988	M0USC9	UniRef90_P37833	19	407	M0USC9	UniRef50_P46644
M0Z4U7	Uncharacterized protein	cellulose biosynthetic process [GO:0030244]; UDP-L-arabinose metabolic process [GO:0033356]	intramolecular transferase activity [GO:0016866]	membrane [GO:0016020]; plasmodesma [GO:0009506]	Cluster: Uncharacterized protein	Cluster: UDP-arabinopyranose mutase 1	381	357	IPR029044;IPR004901;	PF03214;		325	36.963	M0Z4U7	UniRef90_M1CAG8	31	365	M0Z4U7	UniRef50_Q9SRT9
M0UIA1	Uncharacterized protein	intracellular protein transport [GO:0006886]; vesicle-mediated transport [GO:0016192]	structural molecule activity [GO:0005198]	membrane coat [GO:0030117]	Cluster: Uncharacterized protein	Cluster: Uncharacterized protein	5	638	IPR006692;IPR017986;	PF04053;		629	70.33	M0UIA1	UniRef90_M0UIA4	4	626	M0UIA1	UniRef50_W5GGJ6
M0Y2A7	Uncharacterized protein	intracellular protein transport [GO:0006886]; vesicle-mediated transport [GO:0016192]	structural molecule activity [GO:0005198]	membrane coat [GO:0030117]	Cluster: Uncharacterized protein	Cluster: Uncharacterized protein	8	516	IPR006692;	PF04053;		464	52.285	M0Y2A7	UniRef90_M0Y2A8	4	467	M0Y2A7	UniRef50_K7M3V6
M0XJ12	Uncharacterized protein	microtubule-based process [GO:0007017]	GTPase activity [GO:0003924]; GTP binding [GO:0005525]; structural constituent of cytoskeleton [GO:0005200]	microtubule [GO:0005874]	Cluster: Tubulin beta-4 chain	#N/A	#N/A	#N/A	IPR002453;IPR008280;IPR000217;IPR018316;IPR023123;IPR017975;IPR003008;	PF00091;PF03953;	PS00227;	374	42.229	M0XJ12	UniRef90_P24636	730	444	#N/A	#N/A
F2D3T2	Predicted protein (Uncharacterized protein)		cytochrome-c oxidase activity [GO:0004129]	mitochondrial envelope [GO:0005740]	Cluster: Predicted protein	Cluster: Uncharacterized protein	2	163	IPR002124;	PF01215;	PS51359;	167	18.05	F2D3T2	UniRef90_F2D3T2	1	167	F2D3T2	UniRef50_K3ZFH4
F2EL27	Succinate dehydrogenase [ubiquinone] flavoprotein subunit, mitochondrial (EC 1.3.5.1)	electron transport chain [GO:0022900]; tricarboxylic acid cycle [GO:0006099]	flavin adenine dinucleotide binding [GO:0050660]; succinate dehydrogenase (ubiquinone) activity [GO:0008177]	mitochondrial inner membrane [GO:0005743]	Cluster: Succinate dehydrogenase [ubiquinone] flavoprotein subunit, mitochondrial	Cluster: Succinate dehydrogenase [ubiquinone] flavoprotein subunit, mitochondrial	231	664	IPR003953;IPR023753;IPR003952;IPR015939;IPR030664;IPR027477;IPR011281;IPR014006;	PF00890;PF02910;	PS00504;	619	67.967	F2EL27	UniRef90_I1H3W4	5	601	F2EL27	UniRef50_P31040
M0UTP1	Succinate dehydrogenase [ubiquinone] flavoprotein subunit, mitochondrial (EC 1.3.5.1)	electron transport chain [GO:0022900]; tricarboxylic acid cycle [GO:0006099]	flavin adenine dinucleotide binding [GO:0050660]; succinate dehydrogenase (ubiquinone) activity [GO:0008177]	mitochondrial inner membrane [GO:0005743]	Cluster: Succinate dehydrogenase [ubiquinone] flavoprotein subunit, mitochondrial	#N/A	#N/A	#N/A	IPR003953;IPR023753;IPR015939;IPR030664;IPR027477;IPR011281;IPR014006;	PF00890;PF02910;		533	59.225	M0UTP1	UniRef90_A0A0E0E784	8	652	#N/A	#N/A
F2DQW5	Cytochrome b-c1 complex subunit Rieske, mitochondrial (EC 1.10.2.2)		2 iron, 2 sulfur cluster binding [GO:0051537]; metal ion binding [GO:0046872]; ubiquinol-cytochrome-c reductase activity [GO:0008121]	mitochondrial inner membrane [GO:0005743]; respiratory chain [GO:0070469]	Cluster: Cytochrome b-c1 complex subunit Rieske, mitochondrial	Cluster: Cytochrome b-c1 complex subunit Rieske-2, mitochondrial	178	272	IPR017941;IPR014349;IPR005805;IPR006317;IPR004192;	PF00355;PF02921;	PS51296;	273	29.809	F2DQW5	UniRef90_I1IX66	5	272	F2DQW5	UniRef50_P51132
M0YSD4	GrpE protein homolog	protein folding [GO:0006457]	adenyl-nucleotide exchange factor activity [GO:0000774]	mitochondrial matrix [GO:0005759]	Cluster: GrpE protein homolog	Cluster: GrpE protein homolog	16	293	IPR000740;IPR013805;IPR009012;	PF01025;	PS01071;	252	27.952	M0YSD4	UniRef90_M0YSD4	1	252	M0YSD4	UniRef50_M4CFE3
M0WP19	Uncharacterized protein	iron-sulfur cluster assembly [GO:0016226]; methylglyoxal catabolic process to D-lactate via S-lactoyl-glutathione [GO:0019243]		mitochondrial matrix [GO:0005759]	Cluster: Uncharacterized protein	Cluster: Uncharacterized protein	11	255	IPR013977;IPR017703;	PF08669;		255	28.051	M0WP19	UniRef90_M0WP19	2	255	M0WP19	UniRef50_M0WP19
M0VJ84	Acetyltransferase component of pyruvate dehydrogenase complex (EC 2.3.1.12)	pyruvate metabolic process [GO:0006090]	dihydrolipoyllysine-residue acetyltransferase activity [GO:0004742]	mitochondrial matrix [GO:0005759]; pyruvate dehydrogenase complex [GO:0045254]	Cluster: Acetyltransferase component of pyruvate dehydrogenase complex	Cluster: Dihydrolipoyllysine-residue acetyltransferase component 2 of pyruvate dehydrogenase complex, mitochondrial	200	539	IPR003016;IPR001078;IPR000089;IPR023213;IPR004167;IPR006257;IPR011053;	PF00198;PF00364;PF02817;	PS50968;PS00189;	534	57.3	M0VJ84	UniRef90_M7ZMX4	4	601	M0VJ84	UniRef50_Q8RWN9
M0XUB1	Acetyltransferase component of pyruvate dehydrogenase complex (EC 2.3.1.12)	pyruvate metabolic process [GO:0006090]	dihydrolipoyllysine-residue acetyltransferase activity [GO:0004742]	mitochondrial matrix [GO:0005759]; pyruvate dehydrogenase complex [GO:0045254]	Cluster: Acetyltransferase component of pyruvate dehydrogenase complex	Cluster: Dihydrolipoyllysine-residue acetyltransferase component 2 of pyruvate dehydrogenase complex, mitochondrial	200	539	IPR003016;IPR001078;IPR000089;IPR023213;IPR004167;IPR006257;IPR011053;	PF00198;PF00364;PF02817;	PS50968;PS00189;	545	58.773	M0XUB1	UniRef90_M0XUB1	7	545	M0XUB1	UniRef50_Q8RWN9
F2D043	Predicted protein (Uncharacterized protein)		voltage-gated anion channel activity [GO:0008308]	mitochondrial outer membrane [GO:0005741]	Cluster: Mitochondrial outer membrane protein porin 3	Cluster: Mitochondrial outer membrane protein porin 1	53	274	IPR023614;IPR001925;IPR027246;	PF01459;	PS00558;	275	29.883	F2D043	UniRef90_Q7F4F8	16	275	F2D043	UniRef50_Q6K548
F2D8E6	Predicted protein (Uncharacterized protein)		voltage-gated anion channel activity [GO:0008308]	mitochondrial outer membrane [GO:0005741]	Cluster: Uncharacterized protein	Cluster: Mitochondrial outer membrane protein porin 5	72	277	IPR023614;IPR001925;IPR027246;	PF01459;	PS00558;	277	29.468	F2D8E6	UniRef90_I1H8G4	6	277	F2D8E6	UniRef50_Q84P97
M0XY72	Uncharacterized protein		voltage-gated anion channel activity [GO:0008308]	mitochondrial outer membrane [GO:0005741]	Cluster: Mitochondrial outer membrane porin	#N/A	#N/A	#N/A	IPR023614;IPR001925;IPR027246;	PF01459;	PS00558;	275	29.074	M0XY72	UniRef90_P46274	2	275	#N/A	#N/A
F2CUF1	Predicted protein (Uncharacterized protein)	transmembrane transport [GO:0055085]		mitochondrial outer membrane [GO:0005741]	Cluster: Voltage dependent anion channel (VDAC) (Fragment)	Cluster: Mitochondrial outer membrane protein porin 3	269	274	IPR023614;IPR027246;	PF01459;		290	30.625	F2CUF1	UniRef90_Q41590	4	273	F2CUF1	UniRef50_Q9SMX3
F2CWA1	Predicted protein (Uncharacterized protein)	ATP synthesis coupled proton transport [GO:0015986]	hydrogen ion transmembrane transporter activity [GO:0015078]	mitochondrial proton-transporting ATP synthase complex, coupling factor F(o) [GO:0000276]	Cluster: Uncharacterized protein	Cluster: Mitochondrial ATP synthase g subunit family protein	183	122	IPR006808;	PF04718;		122	13.853	F2CWA1	UniRef90_I1HP45	2	122	F2CWA1	UniRef50_D7MCL2
M0XNP9	Uncharacterized protein	photorespiration [GO:0009853]; proteasome core complex assembly [GO:0080129]; response to misfolded protein [GO:0051788]; response to oxidative stress [GO:0006979]; ubiquitin-dependent protein catabolic process [GO:0006511]	2 iron, 2 sulfur cluster binding [GO:0051537]; oxidoreductase activity [GO:0016491]; zinc ion binding [GO:0008270]	mitochondrial respiratory chain complex I [GO:0005747]	Cluster: Uncharacterized protein	Cluster: NADH:ubiquinone oxidoreductase 24 kD subunit	15	282	IPR002023;IPR012336;		PS01099;	211	23.342	M0XNP9	UniRef90_I1HHU0	3	282	M0XNP9	UniRef50_Q6V9B3
F2D4K0	Predicted protein (Uncharacterized protein)	cell growth [GO:0016049]; cell morphogenesis [GO:0000902]; Golgi vesicle transport [GO:0048193]; N-terminal protein myristoylation [GO:0006499]; photorespiration [GO:0009853]; proteasome core complex assembly [GO:0080129]; response to misfolded protein [GO:0051788]; ubiquitin-dependent protein catabolic process [GO:0006511]	4 iron, 4 sulfur cluster binding [GO:0051539]; FMN binding [GO:0010181]; NAD binding [GO:0051287]; NADH dehydrogenase (ubiquinone) activity [GO:0008137]	mitochondrial respiratory chain complex I [GO:0005747]	Cluster: NADH dehydrogenase [ubiquinone] flavoprotein 1, mitochondrial	Cluster: NADH dehydrogenase [ubiquinone] flavoprotein 1, mitochondrial	682	464	IPR001949;IPR011537;IPR011538;IPR019575;IPR019554;	PF01512;PF10589;PF10531;	PS00644;PS00645;	505	55.467	F2D4K0	UniRef90_Q9FNN5	78	486	F2D4K0	UniRef50_P49821
F2D5B1	Predicted protein (Uncharacterized protein)	photorespiration [GO:0009853]		mitochondrial respiratory chain complex I [GO:0005747]	Cluster: Uncharacterized protein	Cluster: NADH dehydrogenase [ubiquinone] 1 alpha subcomplex subunit 2	74	97	IPR016464;IPR007741;IPR012336;	PF05047;		95	10.711	F2D5B1	UniRef90_J3LWP6	12	99	F2D5B1	UniRef50_Q9FIJ2
M0VCC7	Uncharacterized protein	photorespiration [GO:0009853]; proteasome core complex assembly [GO:0080129]; response to misfolded protein [GO:0051788]; ubiquitin-dependent protein catabolic process [GO:0006511]		mitochondrial respiratory chain complex I [GO:0005747]	Cluster: Uncharacterized protein	Cluster: NADH dehydrogenase [ubiquinone] 1 alpha subcomplex subunit 9, mitochondrial	111	402	IPR016040;	PF13460;		315	34.869	M0VCC7	UniRef90_I1IDW6	7	412	M0VCC7	UniRef50_Q9SK66
M0Y0G7	Uncharacterized protein	photorespiration [GO:0009853]; proteasome core complex assembly [GO:0080129]; response to misfolded protein [GO:0051788]; ubiquitin-dependent protein catabolic process [GO:0006511]		mitochondrial respiratory chain complex II, succinate dehydrogenase complex (ubiquinone) [GO:0005749]; nucleus [GO:0005634]	Cluster: Uncharacterized protein	Cluster: Uncharacterized protein	9	245	IPR025397;	PF14290;		245	26.107	M0Y0G7	UniRef90_M0Y0G7	5	245	M0Y0G7	UniRef50_M0Y0G7
F2CWH1	Predicted protein (Uncharacterized protein)	photorespiration [GO:0009853]		mitochondrial respiratory chain complex II, succinate dehydrogenase complex (ubiquinone) [GO:0005749]; plastid [GO:0009536]; vacuolar membrane [GO:0005774]	Cluster: Uncharacterized protein	Cluster: Uncharacterized protein	22	141				141	15.711	F2CWH1	UniRef90_I1I0F9	8	141	F2CWH1	UniRef50_I1I0F9
M0X743	Cytochrome b-c1 complex subunit 7	mitochondrial electron transport, ubiquinol to cytochrome c [GO:0006122]		mitochondrial respiratory chain complex III [GO:0005750]	Cluster: Cytochrome b-c1 complex subunit 7	Cluster: Cytochrome b-c1 complex subunit 7-1	115	122	IPR003197;	PF02271;		126	14.841	M0X743	UniRef90_M0X743	3	126	M0X743	UniRef50_Q9SUU5
G9AYJ6	Isocitrate dehydrogenase [NAD] subunit, mitochondrial (EC 1.1.1.41)	tricarboxylic acid cycle [GO:0006099]	isocitrate dehydrogenase (NAD+) activity [GO:0004449]; magnesium ion binding [GO:0000287]; NAD binding [GO:0051287]	mitochondrion [GO:0005739]	Cluster: Isocitrate dehydrogenase [NAD] subunit, mitochondrial	Cluster: Isocitrate dehydrogenase [NAD] subunit 2, mitochondrial	332	369	IPR019818;IPR001804;IPR004434;IPR024084;	PF00180;	PS00470;	358	39.072	G9AYJ6	UniRef90_C5XH85	12	365	G9AYJ6	UniRef50_P28241
M0YQX5	Uncharacterized protein	chromatin silencing [GO:0006342]; cytokinesis by cell plate formation [GO:0000911]; DNA methylation [GO:0006306]; embryo development ending in seed dormancy [GO:0009793]; histone H3-K9 methylation [GO:0051567]; lipid storage [GO:0019915]; long-day photoperiodism, flowering [GO:0048574]; meristem structural organization [GO:0009933]; methionine biosynthetic process [GO:0009086]; microtubule cytosk…	RNA cap binding [GO:0000339]	nuclear cap binding complex [GO:0005846]	Cluster: Uncharacterized protein	Cluster: Uncharacterized protein	4	463	IPR016024;IPR027159;IPR016021;IPR015172;IPR015174;	PF09088;PF09090;		463	52.749	M0YQX5	UniRef90_M0YQX5	1	463	M0YQX5	UniRef50_M0YQX5
M0Y343	Uncharacterized protein	transport [GO:0006810]		nuclear pore [GO:0005643]	Cluster: Uncharacterized protein	#N/A	#N/A	#N/A	IPR007230;	PF04096;	PS51434;	908	93.998	M0Y343	UniRef90_M0Y343	6	908	#N/A	#N/A
M0VXR8	Uncharacterized protein	cell death [GO:0008219]; defense response [GO:0006952]; ethylene biosynthetic process [GO:0009693]; leaf senescence [GO:0010150]	nucleic acid binding [GO:0003676]; nucleotide binding [GO:0000166]	nucleolus [GO:0005730]	Cluster: Uncharacterized protein	Cluster: Heterogeneous nuclear ribonucleoprotein A2/B1-like	25	447	IPR012677;IPR000504;	PF00076;	PS50102;	441	44.061	M0VXR8	UniRef90_I1HPD5	6	448	M0VXR8	UniRef50_Q5ZDX8
M0URS7	Uncharacterized protein	cell cycle [GO:0007049]; cullin deneddylation [GO:0010388]; photomorphogenesis [GO:0009640]; protein import into nucleus [GO:0006606]; purine nucleotide biosynthetic process [GO:0006164]; pyrimidine ribonucleotide biosynthetic process [GO:0009220]; RNA methylation [GO:0001510]	transcription factor activity, sequence-specific DNA binding [GO:0003700]	nucleolus [GO:0005730]; plasma membrane [GO:0005886]	Cluster: Uncharacterized protein	Cluster: ERBB-3 BINDING PROTEIN 1	72	387	IPR004545;IPR001714;IPR000994;IPR011991;	PF00557;		394	43.374	M0URS7	UniRef90_M0URS7	6	394	M0URS7	UniRef50_M1CZC0
F2CQ90	Predicted protein (Uncharacterized protein)	ribosome biogenesis [GO:0042254]	RNA binding [GO:0003723]	nucleolus [GO:0005730]; ribonucleoprotein complex [GO:0030529]	Cluster: BnaA01g12190D protein	#N/A	#N/A	#N/A	IPR002415;IPR029064;IPR004038;IPR018492;IPR004037;	PF01248;	PS01082;	128	13.9	F2CQ90	UniRef90_A0A078H7X0	57	128	#N/A	#N/A
M0YN57	Histone H4	nucleosome assembly [GO:0006334]	DNA binding [GO:0003677]	nucleosome [GO:0000786]; nucleus [GO:0005634]	Cluster: Histone H4	Cluster: Histone H4	36	456	IPR009072;IPR001951;IPR019809;		PS00047;	88	9.74	M0YN57	UniRef90_F2E7L1	17	456	M0YN57	UniRef50_F2E7L1
F2CVZ1	Histone H2A		DNA binding [GO:0003677]	nucleosome [GO:0000786]; nucleus [GO:0005634]	#N/A	Cluster: Histone H2A	17	208	IPR009072;IPR002119;IPR007125;IPR032454;IPR032458;	PF00125;PF16211;	PS00046;	155	16.192	#N/A	#N/A	#N/A	#N/A	F2CVZ1	UniRef50_W5HJS1
M0V5G6	Histone H2A		DNA binding [GO:0003677]	nucleosome [GO:0000786]; nucleus [GO:0005634]	Cluster: Histone H2A	#N/A	#N/A	#N/A	IPR009072;IPR002119;IPR032454;	PF16211;		85	9.107	M0V5G6	UniRef90_W5E5L1	6	166	#N/A	#N/A
M0VEJ1	Histone H2A		DNA binding [GO:0003677]	nucleosome [GO:0000786]; nucleus [GO:0005634]	Cluster: Histone H2A.1	#N/A	#N/A	#N/A	IPR009072;IPR002119;IPR007125;IPR032454;IPR032458;	PF00125;PF16211;	PS00046;	141	15.072	M0VEJ1	UniRef90_P02275	35	146	#N/A	#N/A
M0WXS7	Histone H2A		DNA binding [GO:0003677]	nucleosome [GO:0000786]; nucleus [GO:0005634]	#N/A	Cluster: Histone H2A.2.1	27	151	IPR009072;IPR002119;IPR007125;IPR032454;IPR032458;	PF00125;PF16211;	PS00046;	159	17.055	#N/A	#N/A	#N/A	#N/A	M0WXS7	UniRef50_P02276
M0XI18	Histone H2A		DNA binding [GO:0003677]	nucleosome [GO:0000786]; nucleus [GO:0005634]	Cluster: Probable histone H2A variant 1	Cluster: Probable histone H2A variant 1	101	138	IPR009072;IPR002119;IPR007125;IPR032454;IPR032458;	PF00125;PF16211;	PS00046;	137	14.487	M0XI18	UniRef90_Q8H7Y8	63	138	M0XI18	UniRef50_Q8H7Y8
F2DQB4	Histone H2B		DNA binding [GO:0003677]	nucleosome [GO:0000786]; nucleus [GO:0005634]	Cluster: Histone H2B.3	Cluster: Histone H2B.6	395	150	IPR009072;IPR007125;IPR000558;	PF00125;	PS00357;	138	15.105	F2DQB4	UniRef90_Q43217	11	138	F2DQB4	UniRef50_O23629
M0VNZ3	Histone H3		DNA binding [GO:0003677]	nucleosome [GO:0000786]; nucleus [GO:0005634]	Cluster: Histone H3.3	Cluster: Histone H3.3	211	136	IPR009072;IPR007125;IPR000164;	PF00125;	PS00322;PS00959;	127	14.34	M0VNZ3	UniRef90_P59169	205	136	M0VNZ3	UniRef50_P59169
F2D884	Predicted protein (Uncharacterized protein)		ATP binding [GO:0005524]	nucleus [GO:0005634]	Cluster: Probable mediator of RNA polymerase II transcription subunit 37e	Cluster: Probable mediator of RNA polymerase II transcription subunit 37e	441	651	IPR018181;IPR029048;IPR029047;IPR013126;	PF00012;	PS00297;PS00329;PS01036;	647	71.122	F2D884	UniRef90_P22953	226	651	F2D884	UniRef50_P22953
M0UU36	Uncharacterized protein		ATP binding [GO:0005524]	nucleus [GO:0005634]	Cluster: Probable mediator of RNA polymerase II transcription subunit 37c	Cluster: Heat shock 70 kDa protein 1A	217	641	IPR018181;IPR029048;IPR029047;IPR013126;	PF00012;	PS00329;PS01036;	586	64.398	M0UU36	UniRef90_P22954	15	653	M0UU36	UniRef50_P0DMV8
M0WQY8	Uncharacterized protein		ATP binding [GO:0005524]	nucleus [GO:0005634]	Cluster: Probable mediator of RNA polymerase II transcription subunit 37e	Cluster: Probable mediator of RNA polymerase II transcription subunit 37e	441	651	IPR018181;IPR029048;IPR029047;IPR013126;	PF00012;	PS00297;PS00329;PS01036;	647	71.108	M0WQY8	UniRef90_P22953	226	651	M0WQY8	UniRef50_P22953
F2DQX5	Predicted protein (Uncharacterized protein) (Fragment)	nucleotide-excision repair [GO:0006289]; proteasome-mediated ubiquitin-dependent protein catabolic process [GO:0043161]	damaged DNA binding [GO:0003684]	nucleus [GO:0005634]	Cluster: Predicted protein (Fragment)	Cluster: Putative uncharacterized protein	11	403	IPR004806;IPR006636;IPR015940;IPR009060;IPR029071;IPR000626;IPR015360;	PF00627;PF00240;PF09280;	PS50030;PS50053;	420	43.738	F2DQX5	UniRef90_F2DQX5	1	420	F2DQX5	UniRef50_C0PQD9
F6IAY3	NAC transcription factor (Uncharacterized protein)	regulation of transcription, DNA-templated [GO:0006355]; transcription, DNA-templated [GO:0006351]	DNA binding [GO:0003677]	nucleus [GO:0005634]	Cluster: NAC transcription factor	Cluster: Uncharacterized protein	11	213	IPR003441;	PF02365;	PS51005;	217	24.442	F6IAY3	UniRef90_F6IAY3	1	217	F6IAY3	UniRef50_M1D6G0
M0VD44	Proliferating cell nuclear antigen	DNA replication [GO:0006260]; regulation of DNA replication [GO:0006275]	DNA binding [GO:0003677]; DNA polymerase processivity factor activity [GO:0030337]	nucleus [GO:0005634]	Cluster: Proliferating cell nuclear antigen	#N/A	#N/A	#N/A	IPR000730;IPR022649;IPR022648;	PF02747;PF00705;		196	21.75	M0VD44	UniRef90_Q00268	33	264	#N/A	#N/A
M0VM23	Uncharacterized protein	regulation of transcription, DNA-templated [GO:0006355]	histone acetyltransferase activity [GO:0004402]; transcription cofactor activity [GO:0003712]; zinc ion binding [GO:0008270]	nucleus [GO:0005634]	Cluster: Uncharacterized protein	#N/A	#N/A	#N/A	IPR031162;IPR013178;IPR019786;IPR011011;IPR001965;IPR013083;IPR000197;IPR000433;	PF08214;PF02135;	PS51727;PS01359;PS50134;PS01357;PS50135;	1288	144.303	M0VM23	UniRef90_M0VM23	9	1288	#N/A	#N/A
F2E4W4	E3 ubiquitin-protein ligase (EC 6.3.2.-)	multicellular organismal development [GO:0007275]; ubiquitin-dependent protein catabolic process [GO:0006511]	ligase activity [GO:0016874]; ubiquitin-protein transferase activity [GO:0004842]; zinc ion binding [GO:0008270]	nucleus [GO:0005634]	Cluster: E3 ubiquitin-protein ligase	Cluster: E3 ubiquitin-protein ligase	4	312	IPR018121;IPR013323;IPR004162;IPR008974;IPR013083;IPR013010;	PF03145;	PS51081;	312	32.927	F2E4W4	UniRef90_F2E4W4	1	312	F2E4W4	UniRef50_F2E4W4
F2E4X1	Predicted protein (Uncharacterized protein)		metal ion binding [GO:0046872]; nucleotide binding [GO:0000166]; RNA binding [GO:0003723]	nucleus [GO:0005634]	Cluster: Putative uncharacterized protein Sb03g030670	#N/A	#N/A	#N/A	IPR012677;IPR000504;IPR009145;IPR000571;	PF00642;	PS50102;PS50103;	281	32.735	F2E4X1	UniRef90_C5XG09	7	288	#N/A	#N/A
M0UQM5	Uncharacterized protein		nucleic acid binding [GO:0003676]	nucleus [GO:0005634]	Cluster: DNA damage-binding protein 1	Cluster: DNA damage-binding protein 1a	128	1088	IPR004871;IPR011047;IPR015943;	PF03178;		1090	121.885	M0UQM5	UniRef90_M7YQQ8	5	1189	M0UQM5	UniRef50_Q9M0V3
M0Z794	Uncharacterized protein		nucleic acid binding [GO:0003676]	nucleus [GO:0005634]	#N/A	Cluster: Splicing factor 3B subunit 3	399	1217	IPR004871;IPR015943;IPR017986;	PF03178;		1227	135.841	#N/A	#N/A	#N/A	#N/A	M0Z794	UniRef50_Q15393
M0YBM6	Uncharacterized protein	mRNA processing [GO:0006397]	nucleotide binding [GO:0000166]; RNA binding [GO:0003723]	nucleus [GO:0005634]	Cluster: Uncharacterized protein	Cluster: Uncharacterized protein	65	397	IPR012677;IPR000504;IPR006529;	PF00076;	PS50102;	369	39.993	M0YBM6	UniRef90_M0YBN0	5	389	M0YBM6	UniRef50_A0A0D2T1Q6
M0V7M1	Uncharacterized protein	regulation of transcription, DNA-templated [GO:0006355]	zinc ion binding [GO:0008270]	nucleus [GO:0005634]	#N/A	#N/A	#N/A	#N/A	IPR004330;IPR031052;IPR018289;IPR006564;IPR007527;	PF03101;PF10551;PF04434;	PS50966;	885	100.893	#N/A	#N/A	#N/A	#N/A	#N/A	#N/A
M0VVZ7	Uncharacterized protein	nucleosome assembly [GO:0006334]		nucleus [GO:0005634]	Cluster: Uncharacterized protein	Cluster: Uncharacterized protein	5	166	IPR002164;	PF00956;		166	19.069	M0VVZ7	UniRef90_M0VVZ7	1	166	M0VVZ7	UniRef50_M0VVZ7
M0ZC68	Uncharacterized protein	nucleosome assembly [GO:0006334]		nucleus [GO:0005634]	Cluster: Uncharacterized protein	Cluster: Nucleosome assembly protein 1;1	271	372	IPR002164;	PF00956;		341	38.732	M0ZC68	UniRef90_M0ZC68	4	341	M0ZC68	UniRef50_Q9SZI2
M0UGE2	Small ubiquitin-related modifier (SUMO)			nucleus [GO:0005634]	Cluster: Small ubiquitin-related modifier	Cluster: Ubiquitin-like modifier SUMO, putative	31	93	IPR022617;IPR029071;IPR000626;	PF11976;	PS50053;	102	11.186	M0UGE2	UniRef90_I1HUL5	3	104	M0UGE2	UniRef50_Q4WT20
M0YD17	Uncharacterized protein			nucleus [GO:0005634]	Cluster: Uncharacterized protein	Cluster: Cyclin-B1-5	88	449	IPR013763;IPR004367;IPR006671;	PF02984;PF00134;		425	47.358	M0YD17	UniRef90_M0YD18	7	430	M0YD17	UniRef50_Q0DH40
F2DP88	Small nuclear ribonucleoprotein-associated protein		RNA binding [GO:0003723]	nucleus [GO:0005634]; ribonucleoprotein complex [GO:0030529]	Cluster: Small nuclear ribonucleoprotein-associated protein	Cluster: Small nuclear ribonucleoprotein-associated protein B	9	274	IPR010920;IPR001163;IPR017131;	PF01423;		264	27.796	F2DP88	UniRef90_F2DP88	6	264	F2DP88	UniRef50_Q55A45
M0W8F6	Uncharacterized protein	tricarboxylic acid cycle [GO:0006099]	dihydrolipoyllysine-residue succinyltransferase activity [GO:0004149]	oxoglutarate dehydrogenase complex [GO:0045252]	Cluster: Uncharacterized protein	#N/A	#N/A	#N/A	IPR003016;IPR001078;IPR000089;IPR023213;IPR011053;IPR006255;	PF00198;PF00364;	PS50968;PS00189;	365	39.717	M0W8F6	UniRef90_C4JBX2	15	446	#N/A	#N/A
M0XSQ7	Uncharacterized protein	protein folding [GO:0006457]; response to high light intensity [GO:0009644]; response to hydrogen peroxide [GO:0042542]		peroxisomal matrix [GO:0005782]	Cluster: Uncharacterized protein	Cluster: Uncharacterized protein	29	139	IPR002068;IPR031107;IPR008978;	PF00011;	PS01031;	138	15.089	M0XSQ7	UniRef90_M0XSQ7	5	138	M0XSQ7	UniRef50_M4EH76
M0XLU6	Uncharacterized protein	cell redox homeostasis [GO:0045454]; glutathione metabolic process [GO:0006749]; toxin catabolic process [GO:0009407]	flavin adenine dinucleotide binding [GO:0050660]; glutathione-disulfide reductase activity [GO:0004362]; NADP binding [GO:0050661]	peroxisome [GO:0005777]	Cluster: Uncharacterized protein	Cluster: Glutathione reductase, chloroplastic	295	565	IPR023753;IPR016156;IPR006324;IPR004099;IPR012999;	PF07992;PF02852;	PS00076;	497	53.041	M0XLU6	UniRef90_I1IDS6	12	497	M0XLU6	UniRef50_P42770
F2DAC4	Predicted protein (Uncharacterized protein)	indoleacetic acid biosynthetic process [GO:0009684]; tryptophan catabolic process [GO:0006569]		peroxisome [GO:0005777]	Cluster: Predicted protein	Cluster: Uncharacterized protein	275	121	IPR001398;IPR014347;	PF01187;		115	12.087	F2DAC4	UniRef90_F2DAC4	9	115	F2DAC4	UniRef50_B6TSN0
M0VJW6	Enolase (EC 4.2.1.11)	glycolytic process [GO:0006096]	magnesium ion binding [GO:0000287]; phosphopyruvate hydratase activity [GO:0004634]	phosphopyruvate hydratase complex [GO:0000015]	Cluster: Enolase	#N/A	#N/A	#N/A	IPR000941;IPR020810;IPR029065;IPR020809;	PF00113;	PS00164;	197	21.867	M0VJW6	UniRef90_Q42971	66	446	#N/A	#N/A
M0VTQ6	Enolase (EC 4.2.1.11)	glycolytic process [GO:0006096]	magnesium ion binding [GO:0000287]; phosphopyruvate hydratase activity [GO:0004634]	phosphopyruvate hydratase complex [GO:0000015]	Cluster: Enolase	#N/A	#N/A	#N/A	IPR000941;IPR020810;IPR029065;IPR020809;	PF00113;	PS00164;	197	21.557	M0VTQ6	UniRef90_M0VTQ6	4	197	#N/A	#N/A
M0VJI5	Uncharacterized protein	glycolytic process [GO:0006096]	magnesium ion binding [GO:0000287]; phosphopyruvate hydratase activity [GO:0004634]	phosphopyruvate hydratase complex [GO:0000015]	Cluster: Uncharacterized protein	Cluster: Uncharacterized protein	30	103	IPR000941;IPR020810;IPR029065;	PF00113;		101	11.172	M0VJI5	UniRef90_M0VJI5	1	101	M0VJI5	UniRef50_A0A068U9J7
M0UZ48	Alpha-galactosidase (EC 3.2.1.22) (Melibiase)	leaf morphogenesis [GO:0009965]; maltose metabolic process [GO:0000023]; microtubule nucleation [GO:0007020]; positive regulation of catalytic activity [GO:0043085]; positive regulation of flower development [GO:0009911]; starch biosynthetic process [GO:0019252]	raffinose alpha-galactosidase activity [GO:0052692]	plant-type cell wall [GO:0009505]	Cluster: Alpha-galactosidase	Cluster: Alpha-galactosidase 2	94	396	IPR013785;IPR013780;IPR002241;IPR000111;IPR017853;	PF16499;	PS00512;	403	44.014	M0UZ48	UniRef90_M0UZ48	6	403	M0UZ48	UniRef50_Q8RX86
M0WIN4	Uncharacterized protein	cell wall modification [GO:0042545]; cytokinesis by cell plate formation [GO:0000911]; plant-type cell wall organization [GO:0009664]		plant-type cell wall [GO:0009505]; plasmodesma [GO:0009506]	Cluster: Uncharacterized protein	Cluster: Osmotin-like protein	99	252	IPR001938;	PF00314;	PS51367;	151	15.719	M0WIN4	UniRef90_A0A077RW06	3	250	M0WIN4	UniRef50_Q41350
M0X060	Uncharacterized protein	response to molecule of fungal origin [GO:0002238]; response to stress [GO:0006950]		plasma membrane [GO:0005886]	Cluster: Putative uncharacterized protein Sb04g034630	#N/A	#N/A	#N/A	IPR014729;IPR006015;IPR006016;	PF00582;		165	17.77	M0X060	UniRef90_C5XTI4	10	165	#N/A	#N/A
F2D351	Predicted protein (Uncharacterized protein)			plasma membrane [GO:0005886]	Cluster: Predicted protein	#N/A	#N/A	#N/A	IPR012340;			128	14.27	F2D351	UniRef90_F2D351	2	128	#N/A	#N/A
M0VAF1	Uncharacterized protein			plasma membrane [GO:0005886]	Cluster: Grain softness protein	Cluster: Arabinogalactan peptide	213	15	IPR016140;IPR013771;	PF00234;		190	21.344	M0VAF1	UniRef90_Q5ITG7	44	164	M0VAF1	UniRef50_P83184
M0WPG8	Uncharacterized protein			plasma membrane [GO:0005886]	Cluster: Uncharacterized protein	Cluster: Putative MO25-like protein At4g17270	230	343	IPR011989;IPR016024;IPR013878;	PF08569;		337	38.827	M0WPG8	UniRef90_M0WPG8	5	337	M0WPG8	UniRef50_Q9M0M4
M0Z9S4	Uncharacterized protein			plasma membrane [GO:0005886]	Cluster: Uncharacterized protein	Cluster: Fasciclin-like arabinogalactan protein 8	82	420	IPR000782;	PF02469;	PS50213;	430	44.34	M0Z9S4	UniRef90_M0Z9S4	5	430	M0Z9S4	UniRef50_O22126
M0YYY6	Uncharacterized protein	cellular response to cold [GO:0070417]; cellular response to heat [GO:0034605]; cellular response to unfolded protein [GO:0034620]; protein folding [GO:0006457]; response to arsenic-containing substance [GO:0046685]		plasma membrane [GO:0005886]; plasmodesma [GO:0009506]	Cluster: Uncharacterized protein	Cluster: Uncharacterized protein	5	304				304	34.286	M0YYY6	UniRef90_M0YYY6	3	304	M0YYY6	UniRef50_M0YYY6
M0XUK9	Uncharacterized protein	cellulose biosynthetic process [GO:0030244]; glucose catabolic process [GO:0006007]; response to fructose [GO:0009750]; response to glucose [GO:0009749]; response to sucrose [GO:0009744]	intramolecular transferase activity [GO:0016866]	plasmodesma [GO:0009506]	Cluster: Uncharacterized protein	Cluster: Probable UDP-arabinopyranose mutase 5	94	348	IPR004901;	PF03214;		348	38.874	M0XUK9	UniRef90_T1M2W9	9	414	M0XUK9	UniRef50_Q9FFD2
F2CYL7	Predicted protein (Uncharacterized protein)		nutrient reservoir activity [GO:0045735]	plasmodesma [GO:0009506]	Cluster: Predicted protein	Cluster: Putative uncharacterized protein Sb01g036140	18	533	IPR006045;IPR014710;IPR011051;	PF00190;		517	55.883	F2CYL7	UniRef90_F2CYL7	3	517	F2CYL7	UniRef50_C5X0T3
F2DQ10	Predicted protein (Uncharacterized protein)	regulation of protein catabolic process [GO:0042176]	enzyme regulator activity [GO:0030234]	proteasome complex [GO:0000502]	#N/A	Cluster: 26S proteasome non-ATPase regulatory subunit 2 homolog A	160	891	IPR016643;IPR011989;IPR016024;IPR002015;	PF01851;		898	98.122	#N/A	#N/A	#N/A	#N/A	F2DQ10	UniRef50_Q9SIV2
F2EHI9	Predicted protein (Uncharacterized protein)	regulation of protein catabolic process [GO:0042176]	enzyme regulator activity [GO:0030234]	proteasome complex [GO:0000502]	#N/A	#N/A	#N/A	#N/A	IPR013586;IPR013143;IPR000717;IPR011991;	PF01399;PF08375;		392	44.8	#N/A	#N/A	#N/A	#N/A	#N/A	#N/A
M0V064	Uncharacterized protein	regulation of protein catabolic process [GO:0042176]	enzyme regulator activity [GO:0030234]	proteasome complex [GO:0000502]	Cluster: Uncharacterized protein	#N/A	#N/A	#N/A	IPR016642;IPR011989;IPR016024;IPR002015;	PF01851;		1006	108.853	M0V064	UniRef90_W5BEV6	5	897	#N/A	#N/A
M0UZJ6	Uncharacterized protein	proteolysis involved in cellular protein catabolic process [GO:0051603]	threonine-type endopeptidase activity [GO:0004298]	proteasome core complex [GO:0005839]	Cluster: Uncharacterized protein	#N/A	#N/A	#N/A	IPR029055;IPR001353;	PF00227;		73	8.302	M0UZJ6	UniRef90_M7YVT8	3	371	#N/A	#N/A
M0X2N1	Uncharacterized protein	proteolysis [GO:0006508]		proteasome regulatory particle [GO:0005838]	#N/A	Cluster: 26S proteasome non-ATPase regulatory subunit 8 homolog A	115	267	IPR006746;			267	30.58	#N/A	#N/A	#N/A	#N/A	M0X2N1	UniRef50_Q9SGW3
M0Z2C1	ATP synthase subunit beta (EC 3.6.3.14)	ATP hydrolysis coupled proton transport [GO:0015991]; ATP synthesis coupled proton transport [GO:0015986]	ATP binding [GO:0005524]; proton-transporting ATP synthase activity, rotational mechanism [GO:0046933]	proton-transporting ATP synthase complex, catalytic core F(1) [GO:0045261]	Cluster: ATP synthase subunit beta	#N/A	#N/A	#N/A	IPR003593;IPR020003;IPR005722;IPR000793;IPR000194;IPR024034;IPR027417;	PF00006;PF00306;	PS00152;	418	45.149	M0Z2C1	UniRef90_M0Z2C1	4	418	#N/A	#N/A
F2CT57	Predicted protein (Uncharacterized protein)	ATP hydrolysis coupled proton transport [GO:0015991]	proton-transporting ATPase activity, rotational mechanism [GO:0046961]	proton-transporting two-sector ATPase complex, catalytic domain [GO:0033178]	Cluster: Uncharacterized protein	Cluster: V-type proton ATPase subunit E1	270	230	IPR002842;	PF01991;		227	26.261	F2CT57	UniRef90_Q2L9B8	7	227	F2CT57	UniRef50_Q39258
M0YAZ9	Uncharacterized protein	ATP hydrolysis coupled proton transport [GO:0015991]; ATP metabolic process [GO:0046034]	ATP binding [GO:0005524]; hydrolase activity, acting on acid anhydrides, catalyzing transmembrane movement of substances [GO:0016820]	proton-transporting V-type ATPase, V1 domain [GO:0033180]	Cluster: V-type proton ATPase subunit B1	Cluster: V-type proton ATPase subunit B1	206	486	IPR020003;IPR000793;IPR000194;IPR004100;IPR005723;IPR027417;IPR022879;	PF00006;PF00306;PF02874;	PS00152;	488	54.318	M0YAZ9	UniRef90_P11574	204	486	M0YAZ9	UniRef50_P11574
M0WE97	Uncharacterized protein	ATP hydrolysis coupled proton transport [GO:0015991]	hydrogen ion transmembrane transporter activity [GO:0015078]	proton-transporting V-type ATPase, V1 domain [GO:0033180]	Cluster: Uncharacterized protein	Cluster: Uncharacterized protein	12	240	IPR004907;	PF03223;		239	27.311	M0WE97	UniRef90_M0WE99	4	240	M0WE97	UniRef50_M0WE99
M0YUZ1	6,7-dimethyl-8-ribityllumazine synthase (DMRL synthase) (EC 2.5.1.78)	riboflavin biosynthetic process [GO:0009231]	transferase activity [GO:0016740]	riboflavin synthase complex [GO:0009349]	Cluster: 6,7-dimethyl-8-ribityllumazine synthase	Cluster: 6,7-dimethyl-8-ribityllumazine synthase	5	165	IPR002180;	PF00885;		154	16.38	M0YUZ1	UniRef90_M0YUZ1	3	154	M0YUZ1	UniRef50_W5BAP8
M0X9E2	Uncharacterized protein	ribosome biogenesis [GO:0042254]		ribonucleoprotein complex [GO:0030529]	Cluster: 60S ribosomal protein L7a	Cluster: 60S ribosomal protein L7a-1	322	257	IPR029064;IPR001921;IPR004038;IPR018492;IPR004037;	PF01248;	PS01082;	259	29.381	M0X9E2	UniRef90_P35685	65	258	M0X9E2	UniRef50_P49692
M0XCZ0	Uncharacterized protein	translation [GO:0006412]	5S rRNA binding [GO:0008097]; structural constituent of ribosome [GO:0003735]	ribosome [GO:0005840]	Cluster: Uncharacterized protein	#N/A	#N/A	#N/A	IPR005485;IPR025607;IPR005484;	PF14204;PF00861;		301	34.351	M0XCZ0	UniRef90_I1IKC7	9	302	#N/A	#N/A
F2EFD1	40S ribosomal protein S27	translation [GO:0006412]	metal ion binding [GO:0046872]; structural constituent of ribosome [GO:0003735]	ribosome [GO:0005840]	Cluster: 40S ribosomal protein S27-2	Cluster: 40S ribosomal protein S27-2	159	86	IPR000592;IPR023407;IPR011332;	PF01667;	PS01168;	86	9.569	F2EFD1	UniRef90_Q9M2F1	58	86	F2EFD1	UniRef50_Q9M2F1
M0Y5A1	40S ribosomal protein S24	translation [GO:0006412]	nucleotide binding [GO:0000166]; structural constituent of ribosome [GO:0003735]	ribosome [GO:0005840]	Cluster: 40S ribosomal protein S24	Cluster: 40S ribosomal protein S24-1	80	133	IPR012677;IPR012678;IPR001976;IPR018098;	PF01282;	PS00529;	132	15.232	M0Y5A1	UniRef90_Q6H541	27	138	M0Y5A1	UniRef50_Q9SS17
M0UU60	Uncharacterized protein	translation [GO:0006412]	nucleotide binding [GO:0000166]; structural constituent of ribosome [GO:0003735]	ribosome [GO:0005840]	#N/A	Cluster: 60S ribosomal protein L23a 1	167	147	IPR012677;IPR019985;IPR012678;IPR001014;IPR005633;IPR013025;	PF00276;PF03939;	PS00050;	152	16.853	#N/A	#N/A	#N/A	#N/A	M0UU60	UniRef50_P48162
F2DZY3	Predicted protein (Uncharacterized protein)	ribosome biogenesis [GO: 0042254]	RNA binding [GO:0003723]	ribosome [GO:0005840]	Cluster: Uncharacterized protein	Cluster: Nucleolar protein 56	206	580	IPR012974;IPR002687;IPR012976;	PF01798;PF08156;	PS51358;	540	60.127	F2DZY3	UniRef90_I1GVZ8	12	547	F2DZY3	UniRef50_Q9D6Z1
M0VKR5	Uncharacterized protein	translation [GO:0006412]	RNA binding [GO:0003723]; structural constituent of ribosome [GO:0003735]	ribosome [GO:0005840]	#N/A	Cluster: 40S ribosomal protein S4, Y isoform 1	438	263	IPR000876;IPR013845;IPR013843;IPR018199;IPR002942;	PF00900;PF08071;PF01479;	PS00528;PS50889;	151	17.505	#N/A	#N/A	#N/A	#N/A	M0VKR5	UniRef50_P22090
M0W5E8	Uncharacterized protein	translation [GO:0006412]	RNA binding [GO:0003723]; structural constituent of ribosome [GO:0003735]	ribosome [GO:0005840]	Cluster: 40S ribosomal protein S2, putative, expressed	#N/A	#N/A	#N/A	IPR014720;IPR000851;IPR013810;IPR018192;	PF00333;	PS00585;PS50881;	84	9.195	M0W5E8	UniRef90_Q84M35	33	274	#N/A	#N/A
M0YG96	Uncharacterized protein	translation [GO:0006412]	RNA binding [GO:0003723]; structural constituent of ribosome [GO:0003735]	ribosome [GO:0005840]	Cluster: Uncharacterized protein	Cluster: 40S ribosomal protein S18	136	152	IPR027437;IPR001892;IPR010979;IPR018269;	PF00416;	PS00646;PS50159;	152	17.628	M0YG96	UniRef90_J3MIX7	20	152	M0YG96	UniRef50_P34788
M0VD47	Uncharacterized protein	translation [GO:0006412]	rRNA binding [GO:0019843]; structural constituent of ribosome [GO:0003735]	ribosome [GO:0005840]	Cluster: Uncharacterized protein	#N/A	#N/A	#N/A	IPR000702;IPR020040;IPR002359;	PF00347;	PS00700;	189	21.293	M0VD47	UniRef90_M0VD47	9	189	#N/A	#N/A
M0VTY9	40S ribosomal protein S12	translation [GO:0006412]	structural constituent of ribosome [GO:0003735]	ribosome [GO:0005840]	Cluster: 40S ribosomal protein S12	#N/A	#N/A	#N/A	IPR029064;IPR004038;IPR000530;	PF01248;	PS01189;	144	15.356	M0VTY9	UniRef90_B6SKZ9	23	140	#N/A	#N/A
M0Y8U1	40S ribosomal protein S12	translation [GO:0006412]	structural constituent of ribosome [GO:0003735]	ribosome [GO:0005840]	Cluster: 40S ribosomal protein S12	#N/A	#N/A	#N/A	IPR029064;IPR004038;IPR000530;	PF01248;	PS01189;	143	15.295	M0Y8U1	UniRef90_Q9XHS0	3	143	#N/A	#N/A
F2CS23	40S ribosomal protein S21	translation [GO:0006412]	structural constituent of ribosome [GO:0003735]	ribosome [GO:0005840]	Cluster: 40S ribosomal protein S21	Cluster: 40S ribosomal protein S21	154	87	IPR001931;IPR018279;	PF01249;	PS00996;	82	9.125	F2CS23	UniRef90_Q7Y199	14	82	F2CS23	UniRef50_P05764
M0X1X4	40S ribosomal protein S6	translation [GO:0006412]	structural constituent of ribosome [GO:0003735]	ribosome [GO:0005840]	Cluster: 40S ribosomal protein S6	#N/A	#N/A	#N/A	IPR014401;IPR001377;IPR018282;	PF01092;	PS00578;	250	28.504	M0X1X4	UniRef90_O04014	27	251	#N/A	#N/A
F2DVU2	60S ribosomal protein L13	translation [GO:0006412]	structural constituent of ribosome [GO:0003735]	ribosome [GO:0005840]	#N/A	Cluster: 60S ribosomal protein L13	171	218	IPR001380;IPR018256;	PF01294;	PS01104;	208	24.129	#N/A	#N/A	#N/A	#N/A	F2DVU2	UniRef50_P41126
F2CSX2	60S ribosomal protein L18a	translation [GO:0006412]	structural constituent of ribosome [GO:0003735]	ribosome [GO:0005840]	Cluster: 60S ribosomal protein L18a	Cluster: 60S ribosomal protein L18a-1	33	178	IPR028877;IPR021138;IPR023573;	PF01775;		178	21.3	F2CSX2	UniRef90_I1HQ72	19	178	F2CSX2	UniRef50_Q8L7K0
F2DCK8	60S ribosomal protein L36	translation [GO:0006412]	structural constituent of ribosome [GO:0003735]	ribosome [GO:0005840]	Cluster: 60S ribosomal protein L36	#N/A	#N/A	#N/A	IPR000509;	PF01158;	PS01190;	112	12.516	F2DCK8	UniRef90_I1GLJ4	30	110	#N/A	#N/A
F2CQN1	Predicted protein (Uncharacterized protein)	translation [GO:0006412]	structural constituent of ribosome [GO:0003735]	ribosome [GO:0005840]	Cluster: Putative uncharacterized protein Sb07g027890	#N/A	#N/A	#N/A	IPR000054;IPR023621;	PF01198;		122	13.814	F2CQN1	UniRef90_C5YIT9	3	122	#N/A	#N/A
F2CR55	Predicted protein (Uncharacterized protein)	translation [GO:0006412]	structural constituent of ribosome [GO:0003735]	ribosome [GO:0005840]	Cluster: Uncharacterized protein	Cluster: 60S ribosomal protein L44	44	106	IPR000552;IPR011332;	PF00935;	PS01172;	105	12.103	F2CR55	UniRef90_M0XH89	7	172	F2CR55	UniRef50_O59870
F2CV33	Predicted protein (Uncharacterized protein)	translation [GO:0006412]	structural constituent of ribosome [GO:0003735]	ribosome [GO:0005840]	Cluster: Uncharacterized protein	Cluster: 60S ribosomal protein L23	43	140	IPR019972;IPR023571;IPR000218;	PF00238;	PS00049;	140	15.015	F2CV33	UniRef90_A0A059B283	16	211	F2CV33	UniRef50_P48158
F2CV88	Predicted protein (Uncharacterized protein)	translation [GO:0006412]	structural constituent of ribosome [GO:0003735]	ribosome [GO:0005840]	Cluster: Uncharacterized protein	Cluster: 40S ribosomal protein S26-3	54	130	IPR000892;	PF01283;	PS00733;	144	15.692	F2CV88	UniRef90_I1GLN7	5	140	F2CV88	UniRef50_Q9LYK9
F2CVW9	Predicted protein (Uncharacterized protein)	translation [GO:0006412]	structural constituent of ribosome [GO:0003735]	ribosome [GO:0005840]	Cluster: Uncharacterized protein	Cluster: Uncharacterized protein	27	90	IPR001209;	PF00253;		56	6.404	F2CVW9	UniRef90_W5G3R7	6	95	F2CVW9	UniRef50_B9IBU7
F2CWF9	Predicted protein (Uncharacterized protein)	translation [GO:0006412]	structural constituent of ribosome [GO:0003735]	ribosome [GO:0005840]	Cluster: Uncharacterized protein	#N/A	#N/A	#N/A	IPR012340;IPR000289;IPR028626;	PF01200;	PS00961;	65	7.464	F2CWF9	UniRef90_A0A0D9VPY1	15	1322	#N/A	#N/A
F2CZ65	Predicted protein (Uncharacterized protein)	translation [GO:0006412]	structural constituent of ribosome [GO:0003735]	ribosome [GO:0005840]	Cluster: Uncharacterized protein	Cluster: 60S ribosomal protein L28-1	165	143	IPR029004;IPR002672;	PF01778;		143	16.259	F2CZ65	UniRef90_I1HQT2	5	145	F2CZ65	UniRef50_O82204
F2D355	Predicted protein (Uncharacterized protein)	translation [GO:0006412]	structural constituent of ribosome [GO:0003735]	ribosome [GO:0005840]	Cluster: 40S ribosomal protein S16	Cluster: 40S ribosomal protein S16	117	149	IPR020568;IPR014721;IPR000754;IPR020574;	PF00380;	PS00360;	149	16.823	F2D355	UniRef90_A2ZB00	32	149	F2D355	UniRef50_A2ZB00
F2D3Q4	Predicted protein (Uncharacterized protein)	translation [GO:0006412]	structural constituent of ribosome [GO:0003735]	ribosome [GO:0005840]	Cluster: Putative uncharacterized protein Sb06g022580	#N/A	#N/A	#N/A	IPR014722;IPR002784;IPR008991;	PF01929;		134	15.446	F2D3Q4	UniRef90_C5YC29	16	135	#N/A	#N/A
F2D6F6	Predicted protein (Uncharacterized protein)	translation [GO:0006412]	structural constituent of ribosome [GO:0003735]	ribosome [GO:0005840]	Cluster: 60S ribosomal protein L37a	Cluster: 60S ribosomal protein L37a-2	48	92	IPR002674;IPR011331;IPR011332;	PF01780;		92	10.243	F2D6F6	UniRef90_Q5QM99	20	92	F2D6F6	UniRef50_Q8RXU5
F2DAK3	Predicted protein (Uncharacterized protein)	translation [GO:0006412]	structural constituent of ribosome [GO:0003735]	ribosome [GO:0005840]	Cluster: 60S ribosomal protein L6	#N/A	#N/A	#N/A	IPR000915;IPR014722;IPR008991;	PF01159;		219	24.372	F2DAK3	UniRef90_I1IB33	12	219	#N/A	#N/A
F2DSW5	Predicted protein (Uncharacterized protein)	translation [GO:0006412]	structural constituent of ribosome [GO:0003735]	ribosome [GO:0005840]	Cluster: Putative uncharacterized protein Sb04g029810	#N/A	#N/A	#N/A	IPR000054;IPR023621;	PF01198;		123	14.12	F2DSW5	UniRef90_C5XZV4	21	123	#N/A	#N/A
F2E2F1	Predicted protein (Uncharacterized protein)	translation [GO:0006412]	structural constituent of ribosome [GO:0003735]	ribosome [GO:0005840]	Cluster: Putative uncharacterized protein Sb01g019840	#N/A	#N/A	#N/A	IPR001147;IPR018259;IPR008991;	PF01157;	PS01171;	164	18.733	F2E2F1	UniRef90_C5WZD5	46	164	#N/A	#N/A
F2E556	Predicted protein (Uncharacterized protein)	translation [GO:0006412]	structural constituent of ribosome [GO:0003735]	ribosome [GO:0005840]	Cluster: Uncharacterized protein	Cluster: 40S ribosomal protein S16	155	146	IPR020568;IPR014721;IPR000754;IPR020574;	PF00380;	PS00360;	149	16.793	F2E556	UniRef90_W5FR38	3	209	F2E556	UniRef50_P62249
F2E598	Predicted protein (Uncharacterized protein)	translation [GO:0006412]	structural constituent of ribosome [GO:0003735]	ribosome [GO:0005840]	Cluster: Putative uncharacterized protein Sb07g025000	Cluster: Uncharacterized protein	27	153	IPR001266;IPR018277;IPR011991;	PF01090;	PS00628;	155	17.085	F2E598	UniRef90_C5YH46	13	145	F2E598	UniRef50_I1IIW0
F2E6K2	Predicted protein (Uncharacterized protein)	translation [GO:0006412]	structural constituent of ribosome [GO:0003735]	ribosome [GO:0005840]	Cluster: Os02g0503400 protein	#N/A	#N/A	#N/A	IPR001854;	PF00831;		123	14.281	F2E6K2	UniRef90_Q6K667	37	123	#N/A	#N/A
F2EAX5	Predicted protein (Uncharacterized protein)	translation [GO:0006412]	structural constituent of ribosome [GO:0003735]	ribosome [GO:0005840]	Cluster: Os07g0674200 protein	Cluster: Os07g0674200 protein	20	130	IPR002671;	PF01776;		129	14.375	F2EAX5	UniRef90_Q6YSX0	19	130	F2EAX5	UniRef50_Q6YSX0
F2EEU3	Predicted protein (Uncharacterized protein)	translation [GO:0006412]	structural constituent of ribosome [GO:0003735]	ribosome [GO:0005840]	Cluster: OSJNBa0070C17.19 protein	Cluster: OSJNBa0070C17.19 protein	23	170	IPR012340;IPR032440;IPR000266;IPR028333;IPR019979;	PF00366;PF16205;	PS00056;	159	17.816	F2EEU3	UniRef90_Q8H4T5	19	170	F2EEU3	UniRef50_Q8H4T5
F2EJZ0	Predicted protein (Uncharacterized protein)	translation [GO:0006412]	structural constituent of ribosome [GO:0003735]	ribosome [GO:0005840]	Cluster: Uncharacterized protein	Cluster: Putative 60S ribosomal protein L32'	224	135	IPR001515;	PF01655;		133	15.554	F2EJZ0	UniRef90_I1IRH7	20	133	F2EJZ0	UniRef50_P17932
M0X332	Ribosomal protein L15	translation [GO:0006412]	structural constituent of ribosome [GO:0003735]	ribosome [GO:0005840]	Cluster: Ribosomal protein L15	Cluster: 60S ribosomal protein L15	129	204	IPR024794;IPR000439;IPR020925;IPR012678;	PF00827;	PS01194;	204	24.397	M0X332	UniRef90_C5XAD5	22	204	M0X332	UniRef50_Q90YV2
F2D101	Ribosomal protein L19	translation [GO:0006412]	structural constituent of ribosome [GO:0003735]	ribosome [GO:0005840]	Cluster: Ribosomal protein L19	#N/A	#N/A	#N/A	IPR027547;IPR023638;IPR000196;IPR015972;IPR015974;	PF01280;	PS00526;	204	23.883	F2D101	UniRef90_Q84NX8	54	206	#N/A	#N/A
M0UFA2	Uncharacterized protein	translation [GO:0006412]	structural constituent of ribosome [GO:0003735]	ribosome [GO:0005840]	Cluster: 60S ribosomal protein L18	#N/A	#N/A	#N/A	IPR000039;IPR021131;IPR021132;		PS01106;	187	21.174	M0UFA2	UniRef90_Q6ZDW5	43	195	#N/A	#N/A
M0UFX2	Uncharacterized protein	translation [GO:0006412]	structural constituent of ribosome [GO:0003735]	ribosome [GO:0005840]	Cluster: Uncharacterized protein	Cluster: 60S ribosomal protein L11-1	190	182	IPR002132;IPR031309;IPR020929;IPR022803;IPR031310;	PF00281;PF00673;	PS00358;	180	20.708	M0UFX2	UniRef90_I1HZ38	9	180	M0UFX2	UniRef50_P42795
M0USD0	Uncharacterized protein	translation [GO:0006412]	structural constituent of ribosome [GO:0003735]	ribosome [GO:0005840]	Cluster: Uncharacterized protein	Cluster: Putative 60S ribosomal protein L32'	224	135	IPR001515;	PF01655;		133	15.67	M0USD0	UniRef90_I1IRH7	20	133	M0USD0	UniRef50_P17932
M0VD74	Uncharacterized protein	translation [GO:0006412]	structural constituent of ribosome [GO:0003735]	ribosome [GO:0005840]	#N/A	#N/A	#N/A	#N/A	IPR001780;IPR018266;IPR009000;	PF01247;	PS01105;	112	12.683	#N/A	#N/A	#N/A	#N/A	#N/A	#N/A
M0VIF1	Uncharacterized protein	translation [GO:0006412]	structural constituent of ribosome [GO:0003735]	ribosome [GO:0005840]	Cluster: 40S ribosomal protein S14	Cluster: 40S ribosomal protein S14	508	151	IPR001971;IPR018102;	PF00411;	PS00054;	151	16.367	M0VIF1	UniRef90_B4FKA4	13	151	M0VIF1	UniRef50_P13471
M0VW49	Uncharacterized protein	translation [GO:0006412]	structural constituent of ribosome [GO:0003735]	ribosome [GO:0005840]	Cluster: Ribosomal protein L3	Cluster: 60S ribosomal protein L3	522	387	IPR000597;IPR019926;IPR009000;	PF00297;	PS00474;	337	38.562	M0VW49	UniRef90_Q7X744	8	389	M0VW49	UniRef50_P14126
M0VYX8	Uncharacterized protein	translation [GO:0006412]	structural constituent of ribosome [GO:0003735]	ribosome [GO:0005840]	Cluster: Uncharacterized protein	Cluster: Uncharacterized protein (Fragment)	30	152	IPR000630;	PF00410;	PS00053;	130	14.79	M0VYX8	UniRef90_A0A0E0CKH1	11	165	M0VYX8	UniRef50_F1NXW3
M0W8I0	Uncharacterized protein	translation [GO:0006412]	structural constituent of ribosome [GO:0003735]	ribosome [GO:0005840]	Cluster: Ubiquitin-40S ribosomal protein S27a-1	Cluster: Ubiquitin-40S ribosomal protein S27a	92	156	IPR002906;IPR011332;	PF01599;		53	6.023	M0W8I0	UniRef90_P59271	165	156	M0W8I0	UniRef50_P62979
M0WQ74	Uncharacterized protein	translation [GO:0006412]	structural constituent of ribosome [GO:0003735]	ribosome [GO:0005840]	Cluster: 60S ribosomal protein L18	#N/A	#N/A	#N/A	IPR000039;IPR021131;IPR021132;		PS01106;	110	12.685	M0WQ74	UniRef90_J3M436	10	188	#N/A	#N/A
M0WY99	Uncharacterized protein	translation [GO:0006412]	structural constituent of ribosome [GO:0003735]	ribosome [GO:0005840]	Cluster: 40S ribosomal protein S7	#N/A	#N/A	#N/A	IPR000554;	PF01251;	PS00948;	192	22.226	M0WY99	UniRef90_Q9XET4	16	192	#N/A	#N/A
M0X0C6	Uncharacterized protein	translation [GO:0006412]	structural constituent of ribosome [GO:0003735]	ribosome [GO:0005840]	Cluster: Uncharacterized protein	Cluster: 60S ribosomal protein L3-1	275	389	IPR000597;IPR019926;IPR009000;	PF00297;	PS00474;	389	44.592	M0X0C6	UniRef90_K3ZIS5	7	389	M0X0C6	UniRef50_P17094
M0X7H3	Uncharacterized protein	translation [GO:0006412]	structural constituent of ribosome [GO:0003735]	ribosome [GO:0005840]	Cluster: Uncharacterized protein	#N/A	#N/A	#N/A	IPR001210;	PF00833;		143	16.476	M0X7H3	UniRef90_I1I4T0	7	145	#N/A	#N/A
M0XE20	Uncharacterized protein	translation [GO:0006412]	structural constituent of ribosome [GO:0003735]	ribosome [GO:0005840]	Cluster: 60S ribosomal protein L28-1	Cluster: Uncharacterized protein	27	193	IPR029004;IPR002672;	PF01778;		106	11.886	M0XE20	UniRef90_M7YVE5	6	197	M0XE20	UniRef50_A0A0D2SLH8
M0XF10	Uncharacterized protein	translation [GO:0006412]	structural constituent of ribosome [GO:0003735]	ribosome [GO:0005840]	Cluster: Uncharacterized protein	Cluster: Uncharacterized protein	5	190	IPR001593;IPR018281;	PF01015;	PS01191;	190	20.854	M0XF10	UniRef90_M0XF10	2	190	M0XF10	UniRef50_M0XF10
M0Y3Y0	Uncharacterized protein	translation [GO:0006412]	structural constituent of ribosome [GO:0003735]	ribosome [GO:0005840]	Cluster: 60S ribosomal protein L34	#N/A	#N/A	#N/A	IPR008195;IPR018065;	PF01199;	PS01145;	119	13.753	M0Y3Y0	UniRef90_P40590	86	120	#N/A	#N/A
M0Y706	Uncharacterized protein	translation [GO:0006412]	structural constituent of ribosome [GO:0003735]	ribosome [GO:0005840]	Cluster: Uncharacterized protein	Cluster: 60S ribosomal protein L10	59	220	IPR001197;IPR016180;IPR018255;	PF00252;	PS01257;	219	24.717	M0Y706	UniRef90_W4ZWJ3	4	237	M0Y706	UniRef50_P45633
M0YPS4	Uncharacterized protein	translation [GO:0006412]	structural constituent of ribosome [GO:0003735]	ribosome [GO:0005840]	Cluster: Uncharacterized protein	#N/A	#N/A	#N/A	IPR000911;IPR020783;IPR020785;IPR020784;	PF00298;PF03946;	PS00359;	165	17.648	M0YPS4	UniRef90_K3YW80	18	166	#N/A	#N/A
M0Z4I8	Uncharacterized protein	translation [GO:0006412]	structural constituent of ribosome [GO:0003735]	ribosome [GO:0005840]	Cluster: Uncharacterized protein	Cluster: Uncharacterized protein	10	225	IPR000589;IPR009068;	PF00312;	PS00362;	106	12.258	M0Z4I8	UniRef90_K3YJK4	6	225	M0Z4I8	UniRef50_K3YJK4
M0Z8B9	Uncharacterized protein	translation [GO:0006412]	structural constituent of ribosome [GO:0003735]	ribosome [GO:0005840]	#N/A	#N/A	#N/A	#N/A	IPR001593;	PF01015;		95	10.459	#N/A	#N/A	#N/A	#N/A	#N/A	#N/A
F2CQ57	Predicted protein (Uncharacterized protein)	translation [GO:0006412]	structural constituent of ribosome [GO:0003735]	ribosome [GO:0005840]	Cluster: Uncharacterized protein	Cluster: 40S ribosomal protein S10	40	183	IPR005326;	PF03501;		189	20.505	F2CQ57	UniRef90_M7YXZ5	5	234	F2CQ57	UniRef50_Q9AYP4
F2CUI5	Predicted protein (Uncharacterized protein)	translation [GO:0006412]	structural constituent of ribosome [GO:0003735]	ribosome [GO:0005840]	Cluster: 60S ribosomal protein L24	Cluster: 60S ribosomal protein L24-1	201	164	IPR000988;IPR023442;IPR023441;	PF01246;	PS01073;	162	18.4	F2CUI5	UniRef90_P50888	30	162	F2CUI5	UniRef50_Q42347
F2CW48	Predicted protein (Uncharacterized protein)	translation [GO:0006412]	structural constituent of ribosome [GO:0003735]	ribosome [GO:0005840]	Cluster: Uncharacterized protein	Cluster: 40S ribosomal protein S25	15	110	IPR004977;IPR011991;	PF03297;		108	12.068	F2CW48	UniRef90_B4FSL2	10	108	F2CW48	UniRef50_Q03409
F2D2Y2	Predicted protein (Uncharacterized protein)	translational elongation [GO:0006414]	structural constituent of ribosome [GO:0003735]	ribosome [GO:0005840]	#N/A	Cluster: 60S acidic ribosomal protein P3-2	68	120	IPR027534;			119	12.032	#N/A	#N/A	#N/A	#N/A	F2D2Y2	UniRef50_Q9LVC9
M0V315	Uncharacterized protein	translational elongation [GO:0006414]	structural constituent of ribosome [GO:0003735]	ribosome [GO:0005840]	Cluster: Uncharacterized protein	Cluster: 60S acidic ribosomal protein P2B	23	113	IPR027534;			113	11.504	M0V315	UniRef90_M0V315	7	113	M0V315	UniRef50_O24415
M0XWV5	Uncharacterized protein	translational elongation [GO:0006414]	structural constituent of ribosome [GO:0003735]	ribosome [GO:0005840]	Cluster: Uncharacterized protein	Cluster: 60S acidic ribosomal protein P1-alpha	608	106	IPR027534;IPR001859;			109	11.148	M0XWV5	UniRef90_I1I0I0	6	110	M0XWV5	UniRef50_P05318
M0YSB6	Uncharacterized protein	translational elongation [GO:0006414]	structural constituent of ribosome [GO:0003735]	ribosome [GO:0005840]	Cluster: Uncharacterized protein	Cluster: 60S acidic ribosomal protein P2B	23	113	IPR027534;			165	17.594	M0YSB6	UniRef90_M0YSB6	2	165	M0YSB6	UniRef50_O24415
F2DBD4	60S acidic ribosomal protein P0	ribosome biogenesis [GO:0042254]		ribosome [GO:0005840]	Cluster: 60S acidic ribosomal protein P0	Cluster: 60S acidic ribosomal protein P0	72	319	IPR030670;IPR001790;	PF00466;		320	34.55	F2DBD4	UniRef90_P41095	28	319	F2DBD4	UniRef50_O24573
F2D1H7	Predicted protein (Uncharacterized protein)			ribosome [GO:0005840]	Cluster: OSJNBa0035M09.3 protein	Cluster: 60S ribosomal protein L7	115	246	IPR018038;IPR016082;IPR012988;IPR005998;	PF00327;PF08079;	PS00634;	244	28.301	F2D1H7	UniRef90_Q7X8D0	28	250	F2D1H7	UniRef50_Q5ZJ56
M0VQH7	Uncharacterized protein	posttranscriptional gene silencing by RNA [GO:0035194]	transcription cofactor activity [GO:0003712]	RISC complex [GO:0016442]	Cluster: Uncharacterized protein	Cluster: Os02g0523500 protein	55	986	IPR016685;IPR030481;IPR016071;IPR002999;	PF00565;PF00567;	PS50830;PS50304;	989	108.625	M0VQH7	UniRef90_I1GPF5	8	987	M0VQH7	UniRef50_Q6H547
M0VE31	Uncharacterized protein	SRP-dependent cotranslational protein targeting to membrane [GO:0006614]	7S RNA binding [GO:0008312]	signal recognition particle [GO:0048500]	Cluster: Signal recognition particle 54 kDa protein 1	Cluster: Signal recognition particle 54 kDa protein	398	504	IPR004125;	PF02978;		201	22.294	M0VE31	UniRef90_P49968	10	497	M0VE31	UniRef50_P61011
M0Y6C1	Uncharacterized protein	SRP-dependent cotranslational protein targeting to membrane [GO:0006614]	7S RNA binding [GO:0008312]	signal recognition particle [GO:0048500]	Cluster: Signal recognition particle subunit SRP72	#N/A	#N/A	#N/A	IPR013699;IPR026270;IPR011990;	PF08492;		535	59.131	M0Y6C1	UniRef90_I1HU48	7	665	#N/A	#N/A
F2CQM2	Predicted protein (Uncharacterized protein)	RNA splicing [GO:0008380]		small nuclear ribonucleoprotein complex [GO:0030532]	Cluster: Uncharacterized protein	Cluster: Small nuclear ribonucleoprotein Sm D2	364	115	IPR010920;IPR001163;IPR027248;	PF01423;		107	12.224	F2CQM2	UniRef90_I1HVJ4	10	106	F2CQM2	UniRef50_O14036
F2CQY1	Predicted protein (Uncharacterized protein)	translation [GO:0006412]	RNA binding [GO:0003723]; structural constituent of ribosome [GO:0003735]	small ribosomal subunit [GO:0015935]	#N/A	#N/A	#N/A	#N/A	IPR004087;IPR015946;IPR004044;IPR009019;IPR001351;IPR018280;IPR005703;	PF07650;	PS50823;PS00548;	227	25.374	#N/A	#N/A	#N/A	#N/A	#N/A	#N/A
F2D0U3	Predicted protein (Uncharacterized protein)	translation [GO:0006412]	RNA binding [GO:0003723]; structural constituent of ribosome [GO:0003735]	small ribosomal subunit [GO:0015935]	Cluster: 40S ribosomal protein S15, putative, expressed	Cluster: 40S ribosomal protein S15-B	200	154	IPR002222;IPR020934;IPR023575;IPR005713;	PF00203;	PS00323;	154	17.403	F2D0U3	UniRef90_Q851P5	21	154	F2D0U3	UniRef50_Q9UTQ6
F2DUY9	Predicted protein (Uncharacterized protein)	translation [GO:0006412]	RNA binding [GO:0003723]; structural constituent of ribosome [GO:0003735]	small ribosomal subunit [GO:0015935]	#N/A	Cluster: 40S ribosomal protein S15	130	149	IPR002222;IPR020934;IPR023575;IPR005713;	PF00203;	PS00323;	153	17.177	#N/A	#N/A	#N/A	#N/A	F2DUY9	UniRef50_U5HD61
F2D702	Predicted protein (Uncharacterized protein)	translation [GO:0006412]	rRNA binding [GO:0019843]; structural constituent of ribosome [GO:0003735]	small ribosomal subunit [GO:0015935]	Cluster: Uncharacterized protein	#N/A	#N/A	#N/A	IPR022801;IPR005710;IPR001912;IPR002942;	PF00163;PF01479;	PS50889;	195	22.618	F2D702	UniRef90_W5B4J3	6	202	#N/A	#N/A
M0XW49	Uncharacterized protein	translation [GO:0006412]	rRNA binding [GO:0019843]; structural constituent of ribosome [GO:0003735]	small ribosomal subunit [GO:0015935]	Cluster: 40S ribosomal protein S9	Cluster: 40S ribosomal protein S9-A	293	197	IPR022801;IPR005710;IPR001912;IPR018079;IPR002942;	PF00163;PF01479;	PS00632;PS50889;	195	22.488	M0XW49	UniRef90_B6T7B2	15	194	M0XW49	UniRef50_O13516
F2D861	Predicted protein (Uncharacterized protein)	translation [GO:0006412]	structural constituent of ribosome [GO:0003735]	small ribosomal subunit [GO:0015935]	Cluster: 40S ribosomal protein S23-1	Cluster: 40S ribosomal protein S23-1	295	142	IPR012340;IPR006032;IPR005680;	PF00164;	PS00055;	142	15.66	F2D861	UniRef90_Q9SF35	84	142	F2D861	UniRef50_Q9SF35
F2EA93	Predicted protein (Uncharacterized protein)	translation [GO:0006412]	structural constituent of ribosome [GO:0003735]	small ribosomal subunit [GO:0015935]	Cluster: 40S ribosomal protein S20	#N/A	#N/A	#N/A	IPR001848;IPR027486;IPR005729;	PF00338;		127	14.058	F2EA93	UniRef90_M7ZI24	4	132	#N/A	#N/A
M0ZD22	Uncharacterized protein	translation [GO:0006412]	structural constituent of ribosome [GO:0003735]	small ribosomal subunit [GO:0015935]	Cluster: Uncharacterized protein	Cluster: 40S ribosomal protein S5	408	225	IPR000235;IPR005716;IPR023798;	PF00177;		128	14.117	M0ZD22	UniRef90_W5CKV1	4	162	M0ZD22	UniRef50_P26783
F2D6C1	Predicted protein (Uncharacterized protein)	arginine catabolic process to glutamate [GO:0019544]	pyridoxal phosphate binding [GO:0030170]; transaminase activity [GO:0008483]; zinc ion binding [GO:0008270]	vacuolar membrane [GO:0005774]	Cluster: Predicted protein	#N/A	#N/A	#N/A	IPR005814;IPR015424;IPR015421;IPR015422;	PF00202;	PS00600;	479	51.767	F2D6C1	UniRef90_F2D6C1	9	479	#N/A	#N/A
M0WC05	Uncharacterized protein	ATP hydrolysis coupled proton transport [GO:0015991]	proton-transporting ATPase activity, rotational mechanism [GO:0046961]	vacuolar proton-transporting V-type ATPase, V1 domain [GO:0000221]	Cluster: Putative V-type proton ATPase subunit H	#N/A	#N/A	#N/A	IPR011989;IPR016024;IPR004908;IPR011987;	PF11698;		455	51.685	M0WC05	UniRef90_M8A267	11	450	#N/A	#N/A
M0YQL4	Uncharacterized protein		serine-type carboxypeptidase activity [GO:0004185]	vacuole [GO:0005773]	Cluster: Uncharacterized protein	Cluster: Uncharacterized protein	3	214	IPR029058;IPR001563;	PF00450;		214	23.305	M0YQL4	UniRef90_M0YQL4	1	214	M0YQL4	UniRef50_M0YQL4
D2XV77	Uncharacterized protein (Universal stress protein 1561)	response to molecule of fungal origin [GO:0002238]; response to stress [GO:0006950]		vacuole [GO:0005773]	Cluster: Uncharacterized protein	Cluster: Putative uncharacterized protein Sb01g037580	31	176	IPR014729;IPR006015;IPR006016;	PF00582;		171	18.187	D2XV77	UniRef90_D2XV77	6	171	D2XV77	UniRef50_C5WMI1
F2CR67	Predicted protein (Uncharacterized protein)			Vacuole [GO:0005773]	Cluster: Predicted protein	Cluster: Os07g0189800 protein	35	226				219	24.308	F2CR67	UniRef90_F2CR67	4	219	F2CR67	UniRef50_Q6Z4D5
M0W7X8	Uncharacterized protein		transferase activity [GO:0016740]		Cluster: Uncharacterized protein	Cluster: Os01g0369700 protein	18	240	IPR010987;IPR004045;IPR004046;IPR012336;	PF00043;PF02798;	PS50405;PS50404;	298	33.371	M0W7X8	UniRef90_M0W7X8	1	298	M0W7X8	UniRef50_Q5ZC86
M0XGH1	Uncharacterized protein	electron transport chain [GO:0022900]	2 iron, 2 sulfur cluster binding [GO:0051537]; electron carrier activity [GO:0009055]; metal ion binding [GO:0046872]		Cluster: Uncharacterized protein	#N/A	#N/A	#N/A	IPR001041;IPR006058;IPR012675;IPR010241;	PF00111;	PS00197;PS51085;	153	15.985	M0XGH1	UniRef90_M0XGH3	5	174	#N/A	#N/A
M0YIZ9	Uncharacterized protein	leucine biosynthetic process [GO:0009098]	2-isopropylmalate synthase activity [GO:0003852]		Cluster: Uncharacterized protein	Cluster: 2-isopropylmalate synthase 2, chloroplastic	123	631	IPR013709;IPR002034;IPR013785;IPR005671;IPR000891;	PF00682;PF08502;	PS00815;PS50991;	627	67.382	M0YIZ9	UniRef90_I1IUJ8	5	633	M0YIZ9	UniRef50_Q9C550
M0UQC9	Uncharacterized protein	vitamin E biosynthetic process [GO:0010189]	2-methyl-6-phytyl-1,4-benzoquinone methyltransferase activity [GO:0051741]		Cluster: Gamma-tocopherol methyl transferase	Cluster: Tocopherol O-methyltransferase, chloroplastic	16	348	IPR013216;IPR025774;IPR029063;	PF08241;	PS51581;	317	34.262	M0UQC9	UniRef90_A7WK66	6	365	M0UQC9	UniRef50_Q9ZSK1
M0UX64	Uncharacterized protein		2,3-bisphosphoglycerate-independent phosphoglycerate mutase activity [GO:0046537]; metal ion binding [GO:0046872]		Cluster: 2,3-bisphosphoglycerate-independent phosphoglycerate mutase	Cluster: Cofactor-independent phosphoglycerate mutase	114	492	IPR017849;IPR017850;IPR006124;IPR004456;	PF01676;PF10143;		404	44.208	M0UX64	UniRef90_M7Z9Z5	2	491	M0UX64	UniRef50_F4JK17
F2D829	Uncharacterized protein	fatty acid metabolic process [GO:0006631]	3-hydroxyacyl-CoA dehydrogenase activity [GO:0003857]		Cluster: Uncharacterized protein	Cluster: Peroxisomal fatty acid beta-oxidation multifunctional protein MFP2	62	725	IPR006180;IPR006176;IPR006108;IPR008927;IPR013328;IPR029045;IPR001753;IPR018376;IPR016040;	PF00725;PF02737;PF00378;	PS00067;PS00166;	692	75.174	F2D829	UniRef90_I1HZH4	12	726	F2D829	UniRef50_Q9ZPI5
M0ZAJ1	Uncharacterized protein	cysteine biosynthetic process [GO:0019344]; isopentenyl diphosphate biosynthetic process, methylerythritol 4-phosphate pathway [GO:0019288]; microtubule nucleation [GO:0007020]; response to oxidative stress [GO:0006979]	3-hydroxybutyrate dehydrogenase activity [GO:0003858]; NAD binding [GO:0051287]		Cluster: Uncharacterized protein	Cluster: Uncharacterized protein	10	154	IPR008927;IPR013328;IPR029154;	PF14833;		154	16.339	M0ZAJ1	UniRef90_M0ZAJ1	3	154	M0ZAJ1	UniRef50_M0ZAJ1
M0UDP2	Uncharacterized protein		3-oxo-5beta-steroid:NADP+ delta4-oxidoreductase activity [GO:0047752]		Cluster: Uncharacterized protein	Cluster: 3-oxo-Delta(4,5)-steroid 5-beta-reductase	262	388	IPR016040;			404	44.922	M0UDP2	UniRef90_M0UDP2	6	404	M0UDP2	UniRef50_Q9STX2
M0Y4D4	Aconitate hydratase (Aconitase) (EC 4.2.1.3)		4 iron, 4 sulfur cluster binding [GO:0051539]; aconitate hydratase activity [GO:0003994]		#N/A	Cluster: Cytoplasmic aconitate hydratase	689	889	IPR015931;IPR015937;IPR001030;IPR015928;IPR015932;IPR006249;IPR018136;IPR000573;	PF00330;PF00694;	PS00450;PS01244;	903	98.241	#N/A	#N/A	#N/A	#N/A	M0Y4D4	UniRef50_P21399
M0YJE9	4-alpha-glucanotransferase (EC 2.4.1.25) (Amylomaltase) (Disproportionating enzyme)	glucose metabolic process [GO:0006006]; maltose catabolic process [GO:0000025]; starch catabolic process [GO:0005983]	4-alpha-glucanotransferase activity [GO:0004134]		Cluster: 4-alpha-glucanotransferase	Cluster: 4-alpha-glucanotransferase	4	323	IPR003385;IPR013781;IPR017853;	PF02446;		323	36.464	M0YJE9	UniRef90_M0YJE9	3	323	M0YJE9	UniRef50_M0YJE9
M0YB09	4-hydroxy-4-methyl-2-oxoglutarate aldolase (HMG aldolase) (EC 4.1.1.3) (EC 4.1.3.17) (Oxaloacetate decarboxylase)	regulation of RNA metabolic process [GO:0051252]	4-hydroxy-4-methyl-2-oxoglutarate aldolase activity [GO:0047443]; metal ion binding [GO:0046872]; oxaloacetate decarboxylase activity [GO:0008948]; ribonuclease inhibitor activity [GO:0008428]		Cluster: 4-hydroxy-4-methyl-2-oxoglutarate aldolase	Cluster: 4-hydroxy-4-methyl-2-oxoglutarate aldolase (Fragment)	11	268	IPR005493;IPR010203;	PF03737;		177	18.965	M0YB09	UniRef90_M0YB06	5	219	M0YB09	UniRef50_V7BTC2
M0WNE6	Uncharacterized protein	methionine biosynthetic process [GO:0009086]	5-methyltetrahydropteroyltriglutamate-homocysteine S-methyltransferase activity [GO:0003871]; zinc ion binding [GO:0008270]		#N/A	#N/A	#N/A	#N/A	IPR013215;IPR006276;IPR002629;	PF08267;PF01717;		766	84.442	#N/A	#N/A	#N/A	#N/A	#N/A	#N/A
M0Z2S8	Uncharacterized protein	methionine biosynthetic process [GO:0009086]	5-methyltetrahydropteroyltriglutamate-homocysteine S-methyltransferase activity [GO:0003871]; zinc ion binding [GO:0008270]		#N/A	#N/A	#N/A	#N/A	IPR013215;IPR006276;IPR002629;	PF08267;PF01717;		765	84.565	#N/A	#N/A	#N/A	#N/A	#N/A	#N/A
F2CS69	Predicted protein (Uncharacterized protein)	fructose 6-phosphate metabolic process [GO:0006002]	6-phosphofructokinase activity [GO:0003872]; ATP binding [GO:0005524]; diphosphate-fructose-6-phosphate 1-phosphotransferase activity [GO:0047334]		Cluster: Putative uncharacterized protein Sb10g008850	Cluster: Pyrophosphate--fructose 6-phosphate 1-phosphotransferase subunit beta 1	135	566	IPR022953;IPR013981;IPR011183;IPR000023;	PF00365;		560	60.621	F2CS69	UniRef90_C5Z7L1	8	565	F2CS69	UniRef50_Q8W4M5
F2DCT3	Predicted protein (Uncharacterized protein)	fructose 6-phosphate metabolic process [GO:0006002]	6-phosphofructokinase activity [GO:0003872]; ATP binding [GO:0005524]; diphosphate-fructose-6-phosphate 1-phosphotransferase activity [GO:0047334]		Cluster: Uncharacterized protein	Cluster: Pyrophosphate--fructose 6-phosphate 1-phosphotransferase subunit alpha 1	110	614	IPR022953;IPR013981;IPR011183;IPR000023;	PF00365;		616	67.156	F2DCT3	UniRef90_I1ID67	14	617	F2DCT3	UniRef50_Q9SYP2
F2DIF8	Predicted protein (Uncharacterized protein)		6-phosphofructokinase activity [GO:0003872]; ATP binding [GO:0005524]; diphosphate-fructose-6-phosphate 1-phosphotransferase activity [GO:0047334]		Cluster: Uncharacterized protein	#N/A	#N/A	#N/A	IPR013981;IPR011183;IPR000023;	PF00365;		622	67.874	F2DIF8	UniRef90_I1I3A0	7	617	#N/A	#N/A
M0VYC1	Uncharacterized protein	carbohydrate metabolic process [GO:0005975]; pentose-phosphate shunt [GO:0006098]	6-phosphogluconolactonase activity [GO:0017057]		Cluster: Uncharacterized protein	Cluster: Probable 6-phosphogluconolactonase 5, chloroplastic	39	325	IPR005900;IPR006148;	PF01182;		325	34.829	M0VYC1	UniRef90_M0VYC1	5	325	M0VYC1	UniRef50_Q84WW2
M0UXN7	Uncharacterized protein	branched-chain amino acid biosynthetic process [GO:0009082]	acetolactate synthase activity [GO:0003984]; amino acid binding [GO:0016597]		Cluster: Uncharacterized protein	#N/A	#N/A	#N/A	IPR004789;IPR019455;IPR002912;	PF10369;	PS51671;	181	19.849	M0UXN7	UniRef90_M0UXN7	1	181	#N/A	#N/A
M0WLS8	Uncharacterized protein	fatty acid biosynthetic process [GO:0006633]	acetyl-CoA carboxylase activity [GO:0003989]; ATP binding [GO:0005524]; biotin carboxylase activity [GO:0004075]; metal ion binding [GO:0046872]		Cluster: Acetyl-CoA carboxylase	#N/A	#N/A	#N/A	IPR013537;IPR011761;IPR013815;IPR013816;IPR005481;IPR011764;IPR005482;IPR000089;IPR000022;IPR005479;IPR029045;IPR011763;IPR016185;IPR011054;IPR011053;	PF08326;PF02785;PF00364;PF01039;PF00289;PF02786;	PS50975;PS50979;PS50968;PS50989;PS00867;	2311	255.451	M0WLS8	UniRef90_B2ZGK6	129	2311	#N/A	#N/A
M0VMH5	Uncharacterized protein		acid phosphatase activity [GO:0003993]; metal ion binding [GO:0046872]		Cluster: Purple acid phosphatase	#N/A	#N/A	#N/A	IPR029052;IPR008963;IPR015914;	PF16656;		375	41.461	M0VMH5	UniRef90_M8B2T8	5	605	#N/A	#N/A
M0YS04	Uncharacterized protein	fatty acid metabolic process [GO:0006631]	acyl-[acyl-carrier-protein] desaturase activity [GO:0045300]		Cluster: Uncharacterized protein	Cluster: Stearoyl-[acyl-carrier-protein] 9-desaturase, chloroplastic	204	396	IPR005067;IPR009078;IPR012348;	PF03405;		395	44.531	M0YS04	UniRef90_M7YQW7	3	482	M0YS04	UniRef50_P22337
M0XPJ4	Uncharacterized protein	response to symbiotic fungus [GO:0009610]; root hair elongation [GO:0048767]	acyl-CoA dehydrogenase activity [GO:0003995]; flavin adenine dinucleotide binding [GO:0050660]		Cluster: Uncharacterized protein	#N/A	#N/A	#N/A	IPR006091;IPR009075;IPR013786;IPR009100;	PF00441;PF02770;PF02771;		475	52.947	M0XPJ4	UniRef90_M0XPJ4	1	475	#N/A	#N/A
M0VNQ0	Uncharacterized protein		acyl-CoA dehydrogenase activity [GO:0003995]; flavin adenine dinucleotide binding [GO:0050660]		Cluster: Uncharacterized protein	Cluster: Uncharacterized protein	3	417	IPR029320;IPR006091;IPR009075;IPR013786;IPR009100;	PF02770;PF14749;		373	41.645	M0VNQ0	UniRef90_M0VNQ0	2	373	M0VNQ0	UniRef50_K7V7Z8
M0XLC4	Uncharacterized protein	purine ribonucleoside salvage [GO:0006166]	adenosine kinase activity [GO:0004001]		Cluster: Uncharacterized protein	Cluster: Adenosine kinase	312	362	IPR001805;IPR002173;IPR011611;IPR029056;	PF00294;	PS00584;	344	37.173	M0XLC4	UniRef90_I1IBR3	22	345	M0XLC4	UniRef50_P55263
M0ZB74	Uncharacterized protein	one-carbon metabolic process [GO:0006730]	adenosylhomocysteinase activity [GO:0004013]		Cluster: Adenosylhomocysteinase 1	Cluster: Adenosylhomocysteinase 1	303	485	IPR000043;IPR015878;IPR016040;IPR020082;	PF05221;PF00670;	PS00739;	291	31.989	M0ZB74	UniRef90_O23255	262	485	M0ZB74	UniRef50_O23255
F2DTH4	Predicted protein (Uncharacterized protein)		adenylate kinase activity [GO:0004017]; ATP binding [GO:0005524]		#N/A	Cluster: Adenylate kinase	205	240	IPR006259;IPR000850;IPR007862;IPR027417;	PF05191;	PS00113;	241	26.265	#N/A	#N/A	#N/A	#N/A	F2DTH4	UniRef50_Q9U915
M0W6K7	Uncharacterized protein		ADP binding [GO:0043531]		Cluster: Uncharacterized protein	Cluster: Uncharacterized protein	6	825	IPR032675;IPR002182;IPR027417;	PF00931;		949	106.762	M0W6K7	UniRef90_M0W6K7	2	949	M0W6K7	UniRef50_W5AWM7
M0Z3D6	Uncharacterized protein		ADP binding [GO:0043531]		Cluster: Uncharacterized protein	Cluster: Uncharacterized protein	4	1099	IPR032675;IPR002182;IPR027417;	PF00931;		1099	124.796	M0Z3D6	UniRef90_M0Z3D6	1	1099	M0Z3D6	UniRef50_M0Z3D6
M0Z699	Uncharacterized protein		ADP binding [GO:0043531]		Cluster: Uncharacterized protein	Cluster: Uncharacterized protein	36	922	IPR032675;IPR002182;IPR027417;	PF00931;		917	104.94	M0Z699	UniRef90_M0Z699	2	917	M0Z699	UniRef50_M0UL46
F2DEA0	Predicted protein (Uncharacterized protein)	photoperiodism, flowering [GO:0048573]	ADP-dependent NAD(P)H-hydrate dehydratase activity [GO:0052855]		#N/A	#N/A	#N/A	#N/A	IPR000631;IPR029056;	PF01256;	PS51383;	383	41.521	#N/A	#N/A	#N/A	#N/A	#N/A	#N/A
M0XTH6	Uncharacterized protein	alanyl-tRNA aminoacylation [GO:0006419]	alanine-tRNA ligase activity [GO:0004813]; ATP binding [GO:0005524]; nucleic acid binding [GO:0003676]		Cluster: Uncharacterized protein	Cluster: Alanine--tRNA ligase	125	1003	IPR018165;IPR018164;IPR003156;IPR018163;IPR009000;IPR012947;	PF02272;PF01411;PF07973;	PS50860;	524	56.182	M0XTH6	UniRef90_M0Z264	9	855	M0XTH6	UniRef50_P36428
M0V6I1	Uncharacterized protein	carbohydrate metabolic process [GO:0005975]	aldehyde-lyase activity [GO:0016832]; NAD binding [GO:0051287]; oxidoreductase activity [GO:0016491]; zinc ion binding [GO:0008270]		Cluster: Uncharacterized protein	Cluster: Uncharacterized protein	8	815	IPR008927;IPR013328;IPR013785;IPR010737;IPR031475;IPR000771;IPR029154;	PF17042;PF07005;PF01116;PF14833;		687	74.838	M0V6I1	UniRef90_M0V6I1	1	687	M0V6I1	UniRef50_A0A096TRZ5
M0Z0Z6	Uncharacterized protein		aldo-keto reductase (NADP) activity [GO:0004033]		Cluster: Uncharacterized protein	Cluster: Probable aldo-keto reductase 1	746	346	IPR001395;IPR023210;	PF00248;		341	37.77	M0Z0Z6	UniRef90_M0Z0Z6	5	341	M0Z0Z6	UniRef50_C6TBN2
M0WGK7	Aldose 1-epimerase (EC 5.1.3.3) (Galactose mutarotase)	hexose metabolic process [GO:0019318]	aldose 1-epimerase activity [GO:0004034]; carbohydrate binding [GO:0030246]		Cluster: Aldose 1-epimerase	Cluster: Aldose 1-epimerase	62	378	IPR015443;IPR008183;IPR011013;IPR014718;	PF01263;		363	39.038	M0WGK7	UniRef90_M0WGK7	3	363	M0WGK7	UniRef50_Q69JW7
M0Y4B9	Aldose 1-epimerase (EC 5.1.3.3) (Galactose mutarotase)	hexose metabolic process [GO:0019318]	aldose 1-epimerase activity [GO:0004034]; carbohydrate binding [GO:0030246]		Cluster: Aldose 1-epimerase	Cluster: Aldose 1-epimerase	62	378	IPR015443;IPR008183;IPR011013;IPR014718;	PF01263;		372	39.646	M0Y4B9	UniRef90_M0Y4B9	4	372	M0Y4B9	UniRef50_Q69JW7
M0YXN7	Aldose 1-epimerase (EC 5.1.3.3) (Galactose mutarotase)	hexose metabolic process [GO:0019318]	aldose 1-epimerase activity [GO:0004034]; carbohydrate binding [GO:0030246]		Cluster: Aldose 1-epimerase	Cluster: Aldose 1-epimerase	105	341	IPR015443;IPR008183;IPR011013;IPR014718;	PF01263;		335	36.473	M0YXN7	UniRef90_M7Y780	6	335	M0YXN7	UniRef50_Q9LVH6
M0XE88	Uncharacterized protein	oxidation-reduction process [GO:0055114]	amino acid binding [GO:0016597]; NAD binding [GO:0051287]		Cluster: Predicted protein	Cluster: D-3-phosphoglycerate dehydrogenase 1, chloroplastic	184	603	IPR002912;IPR029009;IPR029753;IPR029752;IPR006140;IPR016040;	PF02826;PF01842;	PS51671;PS00065;PS00671;	435	45.838	M0XE88	UniRef90_F2D807	2	617	M0XE88	UniRef50_O49485
M0X2F9	Uncharacterized protein	valyl-tRNA aminoacylation [GO:0006438]	aminoacyl-tRNA editing activity [GO:0002161]; ATP binding [GO:0005524]; valine-tRNA ligase activity [GO:0004832]		Cluster: Uncharacterized protein	Cluster: Valine--tRNA ligase, mitochondrial 1	163	1108	IPR001412;IPR002300;IPR013155;IPR014729;IPR009080;IPR009008;IPR002303;	PF08264;PF00133;	PS00178;	1059	120.232	M0X2F9	UniRef90_M0X2F9	2	1059	M0X2F9	UniRef50_P93736
M0Y8C4	Uncharacterized protein	tRNA aminoacylation for protein translation [GO:0006418]	aminoacyl-tRNA ligase activity [GO:0004812]; ATP binding [GO:0005524]		Cluster: Leucyl-tRNA synthetase, cytoplasmic	Cluster: Leucine--tRNA ligase, cytoplasmic	169	1091	IPR002300;IPR013155;IPR014729;IPR009080;	PF08264;PF00133;		573	65.203	M0Y8C4	UniRef90_M7ZI57	14	1243	M0Y8C4	UniRef50_F4I116
M0US35	Uncharacterized protein		aspartic-type endopeptidase activity [GO:0004190]		Cluster: Uncharacterized protein	#N/A	#N/A	#N/A	IPR001461;IPR001969;IPR021109;IPR032799;IPR032861;	PF14541;PF14543;	PS00141;	412	44.477	M0US35	UniRef90_M0US35	8	412	#N/A	#N/A
M0W9B2	Uncharacterized protein		aspartic-type endopeptidase activity [GO:0004190]		Cluster: Uncharacterized protein	Cluster: Uncharacterized protein	4	453	IPR001461;IPR021109;IPR032799;IPR032861;	PF14541;PF14543;		453	48.947	M0W9B2	UniRef90_M0W9B2	1	453	M0W9B2	UniRef50_M0W9B2
M0WUE1	Uncharacterized protein		aspartic-type endopeptidase activity [GO:0004190]		Cluster: Uncharacterized protein	Cluster: Uncharacterized protein	2	445	IPR001461;IPR021109;IPR032799;IPR032861;	PF14541;PF14543;		445	48.317	M0WUE1	UniRef90_M0WUE1	2	445	M0WUE1	UniRef50_M0WUE1
M0X173	Uncharacterized protein	defense response to bacterium, incompatible interaction [GO:0009816]; protein folding [GO:0006457]	ATP binding [GO:0005524]		Cluster: Heat shock protein 83	Cluster: Heat shock protein HSP 90-alpha	217	732	IPR003594;IPR019805;IPR001404;IPR020575;IPR020568;	PF02518;PF00183;	PS00298;	716	81.687	M0X173	UniRef90_P51819	60	703	M0X173	UniRef50_P07900
F2E9D5	Predicted protein (Uncharacterized protein)	heat acclimation [GO:0010286]; protein folding [GO:0006457]	ATP binding [GO:0005524]		Cluster: Predicted protein	Cluster: Putative uncharacterized protein Sb01g042680	25	639	IPR018181;IPR029047;IPR013126;	PF00012;	PS01036;	580	62.611	F2E9D5	UniRef90_F2E9D5	5	580	F2E9D5	UniRef50_C5WSQ6
M0WFD2	Uncharacterized protein	protein folding [GO:0006457]	ATP binding [GO:0005524]		Cluster: Uncharacterized protein	Cluster: Stress-70 protein, mitochondrial	2780	679	IPR012725;IPR018181;IPR029048;IPR029047;IPR013126;	PF00012;	PS00297;PS00329;PS01036;	688	73.753	M0WFD2	UniRef90_I1IEN9	8	681	M0WFD2	UniRef50_P38646
M0WVW3	Uncharacterized protein	protein folding [GO:0006457]	ATP binding [GO:0005524]		Cluster: Uncharacterized protein	Cluster: Heat shock 70 kDa protein 7, chloroplastic	357	718	IPR012725;IPR018181;IPR029048;IPR029047;IPR013126;	PF00012;	PS00329;PS01036;	621	66.299	M0WVW3	UniRef90_M0WVW3	12	621	M0WVW3	UniRef50_Q9LTX9
M0XNU3	Uncharacterized protein	protein folding [GO:0006457]	ATP binding [GO:0005524]		Cluster: Putative uncharacterized protein	Cluster: Stress-70 protein, mitochondrial	2780	679	IPR012725;IPR018181;IPR029048;IPR029047;IPR013126;	PF00012;	PS00297;PS00329;PS01036;	674	72.342	M0XNU3	UniRef90_A2XA53	9	635	M0XNU3	UniRef50_P38646
M0X093	Uncharacterized protein	protein folding [GO:0006457]	ATP binding [GO:0005524]		Cluster: Dnak-type molecular chaperone Bip	#N/A	#N/A	#N/A	IPR018181;IPR029048;IPR029047;IPR013126;	PF00012;	PS00297;PS00329;PS01036;	665	73.146	M0X093	UniRef90_Q6Z7B0	24	665	#N/A	#N/A
M0YSB2	Uncharacterized protein	protein folding [GO:0006457]	ATP binding [GO:0005524]		Cluster: Heat shock cognate 70 kDa protein	Cluster: 78 kDa glucose-regulated protein	710	654	IPR018181;IPR029048;IPR029047;IPR013126;	PF00012;	PS00297;PS00329;PS01036;	652	71.147	M0YSB2	UniRef90_P09189	223	651	M0YSB2	UniRef50_P11021
M0YT62	Uncharacterized protein	protein folding [GO:0006457]	ATP binding [GO:0005524]		Cluster: Chaperone protein ClpB1	Cluster: Chaperone protein ClpB1	1318	911	IPR003593;IPR003959;IPR001270;IPR018368;IPR028299;IPR027417;	PF00004;PF07724;	PS00870;PS00871;	558	62.272	M0YT62	UniRef90_Q6F2Y7	38	912	M0YT62	UniRef50_P42730
M0Z979	Uncharacterized protein	protein folding [GO:0006457]	ATP binding [GO:0005524]		Cluster: Predicted protein (Fragment)	Cluster: Putative T-complex protein 11	2	758	IPR008862;	PF05794;		855	92.859	M0Z979	UniRef90_F2ECZ3	5	797	M0Z979	UniRef50_Q6ZI81
M0V5E8	Uncharacterized protein	protein folding [GO:0006457]; response to stress [GO:0006950]	ATP binding [GO:0005524]		Cluster: Heat shock protein 90-2	Cluster: Heat shock protein HSP 90-beta	860	724	IPR001404;IPR020568;	PF00183;		430	49.649	M0V5E8	UniRef90_P55737	215	699	M0V5E8	UniRef50_P08238
M0YSS4	Uncharacterized protein	protein folding [GO:0006457]; response to stress [GO:0006950]	ATP binding [GO:0005524]		Cluster: Heat shock protein 90-2	Cluster: Heat shock protein HSP 90-beta	860	724	IPR001404;IPR020568;	PF00183;		430	49.621	M0YSS4	UniRef90_P55737	215	699	M0YSS4	UniRef50_P08238
M0WFE2	Uncharacterized protein	protein metabolic process [GO:0019538]	ATP binding [GO:0005524]		Cluster: Chaperone protein ClpB1	Cluster: Chaperone protein ClpB1	1318	911	IPR003593;IPR003959;IPR019489;IPR004176;IPR001270;IPR018368;IPR028299;IPR027417;	PF00004;PF07724;PF02861;PF10431;	PS00870;PS00871;	914	100.782	M0WFE2	UniRef90_Q6F2Y7	38	912	M0WFE2	UniRef50_P42730
F2E797	Predicted protein (Uncharacterized protein)		ATP binding [GO:0005524]		Cluster: ATP-citrate synthase alpha chain protein 2	Cluster: ATP-citrate synthase alpha chain protein 2	68	423	IPR013650;IPR013816;IPR032263;IPR016102;	PF08442;PF16114;		423	46.799	F2E797	UniRef90_Q2QZ86	60	423	F2E797	UniRef50_Q2QZ86
M0UN32	Uncharacterized protein		ATP binding [GO:0005524]		#N/A	#N/A	#N/A	#N/A	IPR018181;IPR029048;IPR029047;IPR013126;	PF00012;	PS00329;PS01036;	474	52.25	#N/A	#N/A	#N/A	#N/A	#N/A	#N/A
M0VEB2	Uncharacterized protein		ATP binding [GO:0005524]		Cluster: Uncharacterized protein	Cluster: Uncharacterized protein (Fragment)	8	569	IPR029047;IPR013126;	PF00012;		540	59.281	M0VEB2	UniRef90_M0VEB2	2	540	M0VEB2	UniRef50_V4K7P5
M0VFU4	Uncharacterized protein		ATP binding [GO:0005524]		Cluster: Uncharacterized protein	Cluster: Heat shock 70 kDa protein 14	211	831	IPR029048;IPR029047;IPR013126;	PF00012;		835	92.679	M0VFU4	UniRef90_M7ZQL9	5	841	M0VFU4	UniRef50_Q9S7C0
M0VTF2	Uncharacterized protein		ATP binding [GO:0005524]		Cluster: Uncharacterized protein	#N/A	#N/A	#N/A	IPR018181;IPR013126;	PF00012;	PS00297;PS00329;PS01036;	572	61.886	M0VTF2	UniRef90_M0VTF2	1	572	#N/A	#N/A
M0W7A5	Uncharacterized protein		ATP binding [GO:0005524]		Cluster: Heat shock cognate 70 kDa protein	Cluster: 78 kDa glucose-regulated protein	710	654	IPR018181;IPR029048;IPR029047;IPR013126;	PF00012;	PS00297;PS00329;PS01036;	657	71.889	M0W7A5	UniRef90_P09189	223	651	M0W7A5	UniRef50_P11021
M0XZ33	Uncharacterized protein		ATP binding [GO:0005524]		Cluster: Uncharacterized protein	#N/A	#N/A	#N/A	IPR003593;IPR003959;IPR003960;IPR027417;	PF00004;	PS00674;	840	93.499	M0XZ33	UniRef90_M0XZ33	12	840	#N/A	#N/A
M0YXG0	Uncharacterized protein		ATP binding [GO:0005524]		Cluster: Uncharacterized protein (Fragment)	#N/A	#N/A	#N/A	IPR003593;IPR009010;IPR003959;IPR003960;IPR004201;IPR029067;IPR003338;IPR027417;	PF00004;PF02933;PF02359;	PS00674;	626	69.356	M0YXG0	UniRef90_A0A022R2Q6	5	675	#N/A	#N/A
M0ZB49	Uncharacterized protein		ATP binding [GO:0005524]		Cluster: Uncharacterized protein	Cluster: 26S protease regulatory subunit 6A	665	439	IPR003593;IPR003959;IPR003960;IPR027417;	PF00004;	PS00674;	250	27.5	M0ZB49	UniRef90_A0A096Q783	6	449	M0ZB49	UniRef50_P17980
M0XKG5	DNA helicase (EC 3.6.4.12)		ATP binding [GO:0005524]; ATP-dependent 5'-3' DNA helicase activity [GO:0043141]		Cluster: DNA helicase	Cluster: DNA helicase	81	465	IPR003593;IPR027417;IPR027238;IPR010339;	PF06068;		475	51.795	M0XKG5	UniRef90_C5XCF8	29	480	M0XKG5	UniRef50_A0A077ZRZ6
M0UHE0	Uncharacterized protein		ATP binding [GO:0005524]; ATP-dependent helicase activity [GO:0008026]; nucleic acid binding [GO:0003676]		Cluster: Putative RNA helicase	Cluster: Putative RNA helicase	23	698	IPR002464;IPR011709;IPR007502;IPR014001;IPR001650;IPR027417;	PF04408;PF00271;PF07717;	PS00690;PS51192;PS51194;	697	77.847	M0UHE0	UniRef90_Q69TI7	20	698	M0UHE0	UniRef50_Q69TI7
M0UP71	Uncharacterized protein		ATP binding [GO:0005524]; calcium ion binding [GO:0005509]; protein kinase activity [GO:0004672]		Cluster: Putative calcium-dependent protein kinase	Cluster: Calcium-dependent protein kinase 21	445	531	IPR011992;IPR018247;IPR002048;IPR011009;IPR000719;IPR017441;IPR002290;IPR008271;	PF13499;PF00069;	PS00018;PS50222;PS00107;PS50011;PS00108;	520	58.635	M0UP71	UniRef90_Q6KCK6	15	518	M0UP71	UniRef50_Q9ZSA2
F2D1J8	Succinyl-CoA ligase subunit beta (EC 6.2.1.-)	gluconeogenesis [GO:0006094]; glycolytic process [GO:0006096]; methylglyoxal catabolic process to D-lactate via S-lactoyl-glutathione [GO:0019243]; photorespiration [GO:0009853]; proteasome core complex assembly [GO:0080129]; response to misfolded protein [GO:0051788]; response to salt stress [GO:0009651]; ubiquitin-dependent protein catabolic process [GO:0006511]	ATP binding [GO:0005524]; copper ion binding [GO:0005507]; ligase activity [GO:0016874]		Cluster: Succinyl-CoA ligase [ADP-forming] subunit beta, mitochondrial	Cluster: Succinyl-CoA ligase [ADP-forming] subunit beta, mitochondrial	76	417	IPR011761;IPR013650;IPR013815;IPR013816;IPR005811;IPR017866;IPR005809;IPR016102;	PF08442;PF00549;	PS50975;PS01217;	422	45.119	F2D1J8	UniRef90_Q6K9N6	23	422	F2D1J8	UniRef50_Q84LB6
F2E5S3	Predicted protein (Uncharacterized protein)	cysteinyl-tRNA aminoacylation [GO:0006423]	ATP binding [GO:0005524]; cysteine-tRNA ligase activity [GO:0004817]		Cluster: Predicted protein	Cluster: Uncharacterized protein	35	561	IPR015803;IPR024909;IPR014729;IPR032678;IPR009080;	PF01406;		563	63.682	F2E5S3	UniRef90_F2E5S3	3	563	F2E5S3	UniRef50_C0PHQ1
F2DZN2	Diacylglycerol kinase (DAG kinase) (EC 2.7.1.107)	protein kinase C-activating G-protein coupled receptor signaling pathway [GO:0007205]	ATP binding [GO:0005524]; diacylglycerol kinase activity [GO:0004143]		Cluster: Diacylglycerol kinase	Cluster: Diacylglycerol kinase 6	6	466	IPR000756;IPR001206;IPR016961;IPR016064;	PF00609;PF00781;	PS50146;	502	55.485	F2DZN2	UniRef90_F2DZN2	4	502	F2DZN2	UniRef50_F4JKI3
M0UNQ7	Uncharacterized protein	folic acid-containing compound biosynthetic process [GO:0009396]	ATP binding [GO:0005524]; formate-tetrahydrofolate ligase activity [GO:0004329]		Cluster: Putative uncharacterized protein Sb02g026140	Cluster: Putative uncharacterized protein Sb02g026140	15	751	IPR000559;IPR020628;IPR027417;	PF01268;	PS00721;PS00722;	639	68.025	M0UNQ7	UniRef90_C5X255	10	751	M0UNQ7	UniRef50_C5X255
M0UL10	Glutamine synthetase (EC 6.3.1.2)	glutamine biosynthetic process [GO:0006542]	ATP binding [GO:0005524]; glutamate-ammonia ligase activity [GO:0004356]		Cluster: Glutamine synthetase cytosolic isozyme 1-1	Cluster: Glutamine synthetase cytosolic isozyme 1-1	422	356	IPR008147;IPR014746;IPR008146;IPR027303;IPR027302;	PF00120;PF03951;	PS00180;PS00181;	326	35.95	M0UL10	UniRef90_P14656	63	356	M0UL10	UniRef50_P14656
F2EDJ3	Predicted protein (Uncharacterized protein)	glycerol metabolic process [GO:0006071]	ATP binding [GO:0005524]; glycerone kinase activity [GO:0004371]		#N/A	Cluster: Putative 3,4-dihydroxy-2-butanone kinase	100	594	IPR012734;IPR004006;IPR004007;	PF02733;PF02734;	PS51481;PS51480;	594	61.933	#N/A	#N/A	#N/A	#N/A	F2EDJ3	UniRef50_O04059
F2D2Z0	Predicted protein (Uncharacterized protein)		ATP binding [GO:0005524]; helicase activity [GO:0004386]; nucleic acid binding [GO:0003676]		Cluster: Eukaryotic initiation factor 4A-2	Cluster: Eukaryotic initiation factor 4A-III	505	411	IPR011545;IPR014001;IPR001650;IPR027417;IPR000629;IPR014014;	PF00270;PF00271;	PS00039;PS51192;PS51194;PS51195;	414	46.945	F2D2Z0	UniRef90_P41377	183	412	F2D2Z0	UniRef50_P38919
M0UFK7	Uncharacterized protein		ATP binding [GO:0005524]; helicase activity [GO:0004386]; nucleic acid binding [GO:0003676]		Cluster: DEAD-box ATP-dependent RNA helicase 15	#N/A	#N/A	#N/A	IPR011545;IPR014001;IPR001650;IPR027417;IPR014014;	PF00270;PF00271;	PS51192;PS51194;PS51195;	428	48.355	M0UFK7	UniRef90_Q56XG6	89	427	#N/A	#N/A
M0WR91	Uncharacterized protein		ATP binding [GO:0005524]; helicase activity [GO:0004386]; nucleic acid binding [GO:0003676]		Cluster: Uncharacterized protein	Cluster: DEAD-box ATP-dependent RNA helicase 2	633	408	IPR011545;IPR014001;IPR001650;IPR027417;IPR000629;IPR014014;	PF00270;PF00271;	PS00039;PS51192;PS51194;PS51195;	412	46.223	M0WR91	UniRef90_M0WR91	10	412	M0WR91	UniRef50_Q94A52
M0X5Z1	Uncharacterized protein		ATP binding [GO:0005524]; helicase activity [GO:0004386]; nucleic acid binding [GO:0003676]		Cluster: Eukaryotic initiation factor 4A-2	Cluster: Eukaryotic initiation factor 4A-III	505	411	IPR011545;IPR014001;IPR001650;IPR027417;IPR000629;IPR014014;	PF00270;PF00271;	PS00039;PS51192;PS51194;PS51195;	414	46.984	M0X5Z1	UniRef90_P41377	183	412	M0X5Z1	UniRef50_P38919
F2CVK7	Predicted protein (Uncharacterized protein)		ATP binding [GO:0005524]; inositol pentakisphosphate 2-kinase activity [GO:0035299]		Cluster: Predicted protein	Cluster: Uncharacterized protein	12	526	IPR009286;	PF06090;		454	50.116	F2CVK7	UniRef90_F2CVK7	4	454	F2CVK7	UniRef50_A0A096SIH6
M0VEV6	Uncharacterized protein	pyruvate metabolic process [GO:0006090]	ATP binding [GO:0005524]; kinase activity [GO:0016301]; pyruvate, phosphate dikinase activity [GO:0050242]		Cluster: Uncharacterized protein	Cluster: Uncharacterized protein	5	402	IPR013815;IPR013816;IPR002192;IPR010121;	PF01326;		390	42.817	M0VEV6	UniRef90_M0VEV7	4	402	M0VEV6	UniRef50_M0VEV7
F2DMN9	Predicted protein (Uncharacterized protein)	DNA endoreduplication [GO:0042023]; proteasome assembly [GO:0043248]; proteasome-mediated ubiquitin-dependent protein catabolic process [GO:0043161]; regulation of unidimensional cell growth [GO:0051510]; response to misfolded protein [GO:0051788]	ATP binding [GO:0005524]; ligase activity [GO:0016874]		#N/A	Cluster: Ubiquitin-conjugating enzyme E2 D3	943	147	IPR000608;IPR023313;IPR016135;	PF00179;	PS00183;PS50127;	148	16.565	#N/A	#N/A	#N/A	#N/A	F2DMN9	UniRef50_P61077
F2DFQ4	Predicted protein (Uncharacterized protein)		ATP binding [GO:0005524]; ligase activity [GO:0016874]		Cluster: Ubiquitin-conjugating enzyme E2 35	Cluster: Ubiquitin-conjugating enzyme E2 35	574	153	IPR000608;IPR023313;IPR016135;	PF00179;	PS00183;PS50127;	153	17.19	F2DFQ4	UniRef90_Q94A97	84	153	F2DFQ4	UniRef50_Q94A97
F2DQX9	Predicted protein (Uncharacterized protein)		ATP binding [GO:0005524]; ligase activity [GO:0016874]		Cluster: Uncharacterized protein	Cluster: Nedd8-conjugating enzyme Ubc12	85	181	IPR000608;IPR023313;IPR016135;	PF00179;	PS00183;PS50127;	183	20.673	F2DQX9	UniRef90_I1IPC9	10	183	F2DQX9	UniRef50_Q9VSF3
F2E1V1	Predicted protein (Uncharacterized protein)		ATP binding [GO:0005524]; ligase activity [GO:0016874]		Cluster: Uncharacterized protein	Cluster: Ubiquitin-conjugating enzyme E2 N	270	151	IPR000608;IPR023313;IPR016135;	PF00179;	PS00183;PS50127;	153	17.287	F2E1V1	UniRef90_K3ZXP5	10	153	F2E1V1	UniRef50_P35128
M0X6E2	Uncharacterized protein		ATP binding [GO:0005524]; ligase activity [GO:0016874]		Cluster: Uncharacterized protein	Cluster: Uncharacterized protein	7	259	IPR000608;IPR023313;IPR016135;	PF00179;	PS00183;PS50127;	259	28.603	M0X6E2	UniRef90_M0X6E2	2	259	M0X6E2	UniRef50_M0X6E2
M0V6X6	Uncharacterized protein	tRNA aminoacylation [GO:0043039]	ATP binding [GO:0005524]; ligase activity, forming aminoacyl-tRNA and related compounds [GO:0016876]		Cluster: Uncharacterized protein	Cluster: Uncharacterized protein	3	327	IPR012675;IPR004095;IPR012676;IPR018163;IPR012947;	PF02824;PF07973;		272	30.316	M0V6X6	UniRef90_M0V6X6	1	272	M0V6X6	UniRef50_W5DW14
M0ZAM5	S-adenosylmethionine synthase (EC 2.5.1.6)	one-carbon metabolic process [GO:0006730]; S-adenosylmethionine biosynthetic process [GO:0006556]	ATP binding [GO:0005524]; metal ion binding [GO:0046872]; methionine adenosyltransferase activity [GO:0004478]		Cluster: S-adenosylmethionine synthase 2	Cluster: S-adenosylmethionine synthase 1	3815	393	IPR022631;IPR022630;IPR022629;IPR022628;IPR002133;IPR022636;	PF02773;PF02772;PF00438;	PS00376;PS00377;	396	43.158	M0ZAM5	UniRef90_Q96552	164	393	M0ZAM5	UniRef50_P23686
M0WFV2	Uncharacterized protein		ATP binding [GO:0005524]; nucleic acid binding [GO:0003676]		Cluster: Uncharacterized protein	Cluster: Uncharacterized protein	8	365	IPR011545;IPR014001;IPR027417;IPR014014;	PF00270;	PS51192;PS51195;	355	37.106	M0WFV2	UniRef90_M0WFV7	6	365	M0WFV2	UniRef50_M0WFV7
F2CXV3	Nucleoside diphosphate kinase (EC 2.7.4.6)	CTP biosynthetic process [GO:0006241]; GTP biosynthetic process [GO:0006183]; UTP biosynthetic process [GO:0006228]	ATP binding [GO:0005524]; nucleoside diphosphate kinase activity [GO:0004550]		#N/A	#N/A	#N/A	#N/A	IPR001564;IPR023005;	PF00334;	PS00469;	150	16.646	#N/A	#N/A	#N/A	#N/A	#N/A	#N/A
M0VUP9	Nucleoside diphosphate kinase (EC 2.7.4.6)	CTP biosynthetic process [GO:0006241]; GTP biosynthetic process [GO:0006183]; UTP biosynthetic process [GO:0006228]	ATP binding [GO:0005524]; nucleoside diphosphate kinase activity [GO:0004550]		Cluster: Nucleoside diphosphate kinase	Cluster: Nucleoside diphosphate kinase 1	61	149	IPR001564;IPR023005;	PF00334;	PS00469;	166	18.731	M0VUP9	UniRef90_M0VUP9	2	166	M0VUP9	UniRef50_P39207
M0YS79	Nucleoside diphosphate kinase (EC 2.7.4.6)	CTP biosynthetic process [GO:0006241]; GTP biosynthetic process [GO:0006183]; UTP biosynthetic process [GO:0006228]	ATP binding [GO:0005524]; nucleoside diphosphate kinase activity [GO:0004550]		Cluster: Nucleoside diphosphate kinase	Cluster: Nucleoside diphosphate kinase	3	115	IPR001564;IPR023005;	PF00334;	PS00469;	115	12.893	M0YS79	UniRef90_M0YS79	1	115	M0YS79	UniRef50_M0YS79
M0WFY8	Uncharacterized protein	gluconeogenesis [GO:0006094]	ATP binding [GO:0005524]; phosphoenolpyruvate carboxykinase (ATP) activity [GO:0004612]		Cluster: Phosphoenolpyruvate carboxykinase [ATP]	Cluster: Phosphoenolpyruvate carboxykinase [ATP]	324	671	IPR001272;IPR013035;IPR008210;IPR015994;	PF01293;	PS00532;	455	50.841	M0WFY8	UniRef90_Q9SLZ0	21	666	M0WFY8	UniRef50_Q9T074
M0Y9H9	Phosphoglycerate kinase (EC 2.7.2.3)	glycolytic process [GO:0006096]	ATP binding [GO:0005524]; phosphoglycerate kinase activity [GO:0004618]		Cluster: Phosphoglycerate kinase, cytosolic	Cluster: Phosphoglycerate kinase 1, chloroplastic	3494	481	IPR001576;IPR015901;IPR015911;IPR015824;	PF00162;	PS00111;	401	42.161	M0Y9H9	UniRef90_P12783	23	401	M0Y9H9	UniRef50_Q9LD57
M0Z2X3	Phosphoglycerate kinase (EC 2.7.2.3)	glycolytic process [GO:0006096]	ATP binding [GO:0005524]; phosphoglycerate kinase activity [GO:0004618]		#N/A	Cluster: Phosphoglycerate kinase 1, chloroplastic	3494	481	IPR001576;IPR015901;IPR015911;IPR015824;	PF00162;	PS00111;	408	42.789	#N/A	#N/A	#N/A	#N/A	M0Z2X3	UniRef50_Q9LD57
M0VTZ1	Uncharacterized protein		ATP binding [GO:0005524]; protein kinase activity [GO:0004672]		Cluster: Uncharacterized protein	#N/A	#N/A	#N/A	IPR011009;IPR000719;IPR017441;IPR001245;IPR008266;	PF07714;	PS00107;PS50011;PS00109;	367	40.841	M0VTZ1	UniRef90_I1GKY5	6	374	#N/A	#N/A
M0XT26	Uncharacterized protein		ATP binding [GO:0005524]; protein kinase activity [GO:0004672]		Cluster: Uncharacterized protein	Cluster: Serine/threonine-protein kinase SRK2I	46	361	IPR011009;IPR000719;IPR008271;	PF00069;	PS50011;PS00108;	194	22.052	M0XT26	UniRef90_J3LXZ6	20	358	M0XT26	UniRef50_Q39193
M0XWF7	Uncharacterized protein		ATP binding [GO:0005524]; protein kinase activity [GO:0004672]		Cluster: Uncharacterized protein	Cluster: Uncharacterized protein	47	326	IPR011009;IPR000719;	PF00069;	PS50011;	247	28.084	M0XWF7	UniRef90_M0XWF3	8	323	M0XWF7	UniRef50_I1IMG6
M0WVN1	Uncharacterized protein	nuclear-transcribed mRNA catabolic process, nonsense-mediated decay [GO:0000184]	ATP binding [GO:0005524]; protein serine/threonine kinase activity [GO:0004674]		Cluster: Uncharacterized protein	Cluster: Serine hydroxymethyltransferase	28	4243	IPR016024;IPR003152;IPR011009;IPR000403;IPR018936;IPR031559;	PF02260;PF00454;PF15785;	PS51190;PS00916;PS50290;	3694	409.995	M0WVN1	UniRef90_M0WVN1	2	3694	M0WVN1	UniRef50_M7ZZC6
M0XRX0	Non-specific serine/threonine protein kinase (EC 2.7.11.1)	signal transduction [GO:0007165]	ATP binding [GO:0005524]; protein serine/threonine kinase activity [GO:0004674]		Cluster: Non-specific serine/threonine protein kinase (Fragment)	#N/A	#N/A	#N/A	IPR020636;IPR028375;IPR011009;IPR018451;IPR004041;IPR000719;IPR017441;IPR002290;IPR008271;	PF03822;PF00069;	PS50816;PS00107;PS50011;PS00108;	440	49.608	M0XRX0	UniRef90_F2DXY1	8	384	#N/A	#N/A
M0WGQ5	Uncharacterized protein		ATP binding [GO:0005524]; protein serine/threonine kinase activity [GO:0004674]		Cluster: Uncharacterized protein	#N/A	#N/A	#N/A	IPR011009;IPR000719;IPR017441;IPR001245;IPR008271;	PF07714;	PS00107;PS50011;PS00108;	943	102.57	M0WGQ5	UniRef90_M0WGQ5	2	943	#N/A	#N/A
M0VTE9	Uncharacterized protein		ATP binding [GO:0005524]; small protein activating enzyme activity [GO:0008641]		Cluster: Uncharacterized protein	Cluster: Uncharacterized protein	8	863	IPR032420;IPR032418;IPR016040;IPR000594;IPR018965;IPR019572;IPR018075;IPR018074;	PF16191;PF16190;PF09358;PF00899;PF10585;	PS00536;PS00865;	801	89.762	M0VTE9	UniRef90_M0VTE9	1	801	M0VTE9	UniRef50_K7UAC9
F2DEW2	Predicted protein (Uncharacterized protein)	tRNA aminoacylation for protein translation [GO:0006418]	ATP binding [GO:0005524]; tyrosine-tRNA ligase activity [GO:0004831]		Cluster: Uncharacterized protein	Cluster: Tyrosyl-tRNA synthetase, putative	81	413	IPR002305;IPR014729;IPR023617;	PF00579;		399	44.578	F2DEW2	UniRef90_I1I1N6	4	376	F2DEW2	UniRef50_B9RUP0
F2CRI6	Predicted protein (Uncharacterized protein)	proteolysis [GO:0006508]	ATPase activity [GO:0016887]		Cluster: 26S proteasome non-ATPase regulatory subunit 6	#N/A	#N/A	#N/A	IPR019585;IPR000717;IPR011991;	PF01399;PF10602;		395	44.783	F2CRI6	UniRef90_Q8W425	42	389	#N/A	#N/A
M0V694	Uncharacterized protein		ATPase activity [GO:0016887]; ATP binding [GO:0005524]		#N/A	Cluster: ATP-binding cassette sub-family F member 2	421	623	IPR003593;IPR032781;IPR003439;IPR017871;IPR027417;	PF00005;PF12848;	PS00211;PS50893;	592	66.032	#N/A	#N/A	#N/A	#N/A	M0V694	UniRef50_Q9UG63
M0Y604	Uncharacterized protein		ATPase activity [GO:0016887]; ATP binding [GO:0005524]		Cluster: ABC transporter E family member 2	#N/A	#N/A	#N/A	IPR003593;IPR003439;IPR017871;IPR013283;IPR027417;	PF00005;	PS00211;PS50893;	340	38.45	M0Y604	UniRef90_Q8LPJ4	104	605	#N/A	#N/A
M0UST2	Beta-amylase (EC 3.2.1.2)	polysaccharide catabolic process [GO:0000272]	beta-amylase activity [GO:0016161]		Cluster: Beta-amylase	Cluster: Beta-amylase	117	535	IPR001554;IPR018238;IPR001371;IPR013781;IPR017853;	PF01373;	PS00679;	484	53.512	M0UST2	UniRef90_M0UST2	10	484	M0UST2	UniRef50_P82993
M0WHZ5	Beta-amylase (EC 3.2.1.2)	polysaccharide catabolic process [GO:0000272]	beta-amylase activity [GO:0016161]		Cluster: Beta-amylase	#N/A	#N/A	#N/A	IPR001554;IPR018238;IPR001371;IPR013781;IPR017853;	PF01373;	PS00506;PS00679;	435	49.562	M0WHZ5	UniRef90_P93594	41	503	#N/A	#N/A
F2CQ91	Predicted protein (Uncharacterized protein)		calcium ion binding [GO:0005509]		Cluster: Calmodulin-1	Cluster: Calmodulin-7	149	149	IPR011992;IPR018247;IPR002048;	PF13499;	PS00018;PS50222;	149	16.832	F2CQ91	UniRef90_A2WN93	32	149	F2CQ91	UniRef50_P59220
F2E2L5	Predicted protein (Uncharacterized protein)		calcium ion binding [GO:0005509]		Cluster: Putative uncharacterized protein Sb07g001680	Cluster: Probable calcium-binding protein CML13	111	148	IPR011992;IPR018247;IPR002048;	PF13405;PF13499;	PS00018;PS50222;	148	16.671	F2E2L5	UniRef90_C5YMD2	10	148	F2E2L5	UniRef50_Q94AZ4
M0V8W3	Uncharacterized protein		calcium ion binding [GO:0005509]		Cluster: Predicted protein	Cluster: Probable calcium-binding protein CML49	35	335	IPR011992;IPR018247;IPR002048;	PF13202;PF13405;	PS00018;PS50222;	210	22.738	M0V8W3	UniRef90_F2DVZ7	5	389	M0V8W3	UniRef50_Q8W4L0
M0YJX2	Uncharacterized protein		calcium ion binding [GO:0005509]		Cluster: Uncharacterized protein	Cluster: Uncharacterized protein	4	347	IPR011992;IPR018247;IPR002048;		PS00018;PS50222;	300	33.174	M0YJX2	UniRef90_M0YJX2	2	300	M0YJX2	UniRef50_I1JSH0
M0WIB7	Uncharacterized protein		calcium ion binding [GO:0005509]; lipase activity [GO:0016298]		Cluster: Uncharacterized protein	Cluster: Caleosin-related family protein, putative	13	364	IPR007736;	PF05042;		301	34.264	M0WIB7	UniRef90_W5B8D6	8	300	M0WIB7	UniRef50_A0A061EME7
F2CRG8	Predicted protein (Uncharacterized protein)		calcium ion binding [GO:0005509]; oxidoreductase activity [GO:0016491]		Cluster: Predicted protein	Cluster: External alternative NAD(P)H-ubiquinone oxidoreductase B4, mitochondrial	185	582	IPR011992;IPR018247;IPR002048;IPR023753;	PF07992;	PS00018;PS50222;	576	64.583	F2CRG8	UniRef90_F2CRG8	9	576	F2CRG8	UniRef50_Q9SKT7
F2DQP5	Annexin		calcium-dependent phospholipid binding [GO:0005544]; calcium ion binding [GO:0005509]		Cluster: Annexin	#N/A	#N/A	#N/A	IPR001464;IPR009118;IPR018502;IPR018252;	PF00191;	PS00223;	314	35.246	F2DQP5	UniRef90_F2DQP5	5	314	#N/A	#N/A
M0WHP4	Annexin		calcium-dependent phospholipid binding [GO:0005544]; calcium ion binding [GO:0005509]		Cluster: Annexin	Cluster: Annexin D1	365	317	IPR001464;IPR009118;IPR018502;IPR018252;	PF00191;	PS00223;	315	35.498	M0WHP4	UniRef90_M0WHP4	5	315	M0WHP4	UniRef50_Q9SYT0
M0W433	Carbonic anhydrase (EC 4.2.1.1) (Carbonate dehydratase)	carbon utilization [GO:0015976]	carbonate dehydratase activity [GO:0004089]; zinc ion binding [GO:0008270]		Cluster: Carbonic anhydrase, chloroplastic	Cluster: Carbonic anhydrase, chloroplastic	29	324	IPR001765;IPR015892;	PF00484;	PS00704;PS00705;	202	22.267	M0W433	UniRef90_P40880	4	324	M0W433	UniRef50_P40880
F2DH57	Predicted protein (Uncharacterized protein)		carboxy-lyase activity [GO:0016831]; magnesium ion binding [GO:0000287]; thiamine pyrophosphate binding [GO:0030976]		Cluster: Pyruvate decarboxylase 2	Cluster: Pyruvate decarboxylase 1	249	607	IPR029035;IPR029061;IPR012000;IPR012001;IPR012110;IPR011766;	PF02775;PF00205;PF02776;		606	64.84	F2DH57	UniRef90_A2XFI3	27	606	F2DH57	UniRef50_O82647
M0YRF3	Uncharacterized protein		carboxy-lyase activity [GO:0016831]; magnesium ion binding [GO:0000287]; thiamine pyrophosphate binding [GO:0030976]		Cluster: Uncharacterized protein	Cluster: Pyruvate decarboxylase 1	249	607	IPR029035;IPR029061;IPR012000;IPR012001;IPR012110;IPR011766;	PF02775;PF00205;PF02776;		524	56.826	M0YRF3	UniRef90_M0YRF3	1	524	M0YRF3	UniRef50_O82647
M0Z723	Uncharacterized protein	response to oxidative stress [GO:0006979]	catalase activity [GO:0004096]; heme binding [GO:0020037]		Cluster: Uncharacterized protein	Cluster: Catalase (Fragment)	12	344	IPR018028;IPR020835;IPR011614;IPR002226;	PF00199;	PS00437;PS51402;	304	35.316	M0Z723	UniRef90_M0Z723	1	304	M0Z723	UniRef50_W0FQT8
M0UZP2	Uncharacterized protein	carbohydrate metabolic process [GO:0005975]	catalytic activity [GO:0003824]		Cluster: Uncharacterized protein	Cluster: Predicted protein	117	408	IPR013785;IPR001585;	PF00923;		303	32.325	M0UZP2	UniRef90_I1I1J9	3	397	M0UZP2	UniRef50_A9TQS8
F2DDV2	Predicted protein (Uncharacterized protein)	pyridoxal phosphate biosynthetic process [GO:0042823]; vitamin B6 biosynthetic process [GO:0042819]	catalytic activity [GO:0003824]		Cluster: Probable pyridoxal 5'-phosphate synthase subunit PDX1.1	Cluster: Probable pyridoxal 5'-phosphate synthase subunit PDX1.1	46	318	IPR013785;IPR001852;IPR011060;	PF01680;	PS01235;PS51129;	316	33.449	F2DDV2	UniRef90_Q69LA6	29	318	F2DDV2	UniRef50_Q69LA6
F2DUQ7	Predicted protein (Uncharacterized protein)	pyridoxal phosphate biosynthetic process [GO:0042823]; vitamin B6 biosynthetic process [GO:0042819]	catalytic activity [GO:0003824]		Cluster: Putative uncharacterized protein Sb02g000720	#N/A	#N/A	#N/A	IPR013785;IPR001852;IPR011060;	PF01680;	PS01235;PS51129;	314	33.247	F2DUQ7	UniRef90_C5X768	10	317	#N/A	#N/A
F2DGV1	Predicted protein (Uncharacterized protein)	trehalose biosynthetic process [GO:0005992]	catalytic activity [GO:0003824]		Cluster: Uncharacterized protein	#N/A	#N/A	#N/A	IPR001830;IPR023214;IPR006379;IPR003337;	PF00982;PF02358;		908	102.01	F2DGV1	UniRef90_I1HRK4	7	909	#N/A	#N/A
F2DQH1	Predicted protein (Uncharacterized protein)	trehalose biosynthetic process [GO:0005992]	catalytic activity [GO:0003824]		Cluster: Predicted protein	#N/A	#N/A	#N/A	IPR001830;IPR023214;IPR006379;IPR003337;	PF00982;PF02358;		882	99.555	F2DQH1	UniRef90_F2DQH1	1	882	#N/A	#N/A
M0UM43	Uncharacterized protein		catalytic activity [GO:0003824]		Cluster: Uncharacterized protein	#N/A	#N/A	#N/A	IPR013785;IPR015813;IPR009215;IPR008322;	PF09370;PF06792;		420	45.323	M0UM43	UniRef90_W5IBL5	7	747	#N/A	#N/A
M0UZ91	Uncharacterized protein		catalytic activity [GO:0003824]		Cluster: Probable succinyl-CoA ligase [ADP-forming] subunit alpha, mitochondrial	Cluster: Succinyl-CoA ligase [ADP/GDP-forming] subunit alpha, mitochondrial	250	346	IPR017440;IPR005810;IPR005811;IPR016102;	PF00549;	PS01216;PS00399;	159	16.575	M0UZ91	UniRef90_Q6ZL94	30	331	M0UZ91	UniRef50_P13086
M0VZF9	Uncharacterized protein		catalytic activity [GO:0003824]		Cluster: Uncharacterized protein	Cluster: Pyruvate/Phosphoenolpyruvate kinase-like domain	13	348	IPR015813;			210	22.059	M0VZF9	UniRef90_I1IX27	6	321	M0VZF9	UniRef50_A0A090LY77
M0WAK4	Uncharacterized protein		catalytic activity [GO:0003824]		Cluster: Uncharacterized protein	Cluster: ATsEH	204	321	IPR029058;IPR000073;IPR000639;	PF00561;		326	35.99	M0WAK4	UniRef90_M0WAK4	4	326	M0WAK4	UniRef50_Q42566
M0WD04	Uncharacterized protein		catalytic activity [GO:0003824]		Cluster: Uncharacterized protein	Cluster: Uncharacterized protein	1	66	IPR001310;IPR011146;			66	7.298	M0WD04	UniRef90_M0WD04	1	66	M0WD04	UniRef50_M0WD04
M0WDH7	Uncharacterized protein		catalytic activity [GO:0003824]		Cluster: Uncharacterized protein	Cluster: Diaminopimelate decarboxylase	5	272	IPR022644;IPR022653;IPR000183;IPR029066;	PF02784;	PS00878;	276	29.789	M0WDH7	UniRef90_M0WDH7	1	276	M0WDH7	UniRef50_A0A0D2MV14
M0X482	Uncharacterized protein		catalytic activity [GO:0003824]		Cluster: Uncharacterized protein	Cluster: ATsEH	204	321	IPR029058;IPR000073;IPR000639;	PF00561;		352	38.714	M0X482	UniRef90_M0X482	4	352	M0X482	UniRef50_Q42566
M0X3T8	Uncharacterized protein	carbohydrate metabolic process [GO:0005975]	catalytic activity [GO:0003824]; cation binding [GO:0043169]		Cluster: Uncharacterized protein	Cluster: Uncharacterized protein	8	418	IPR015902;IPR006047;IPR013781;IPR017853;	PF00128;		418	47.721	M0X3T8	UniRef90_M0X3T8	2	418	M0X3T8	UniRef50_M0X3T8
M0X3U5	Uncharacterized protein	carbohydrate metabolic process [GO:0005975]	catalytic activity [GO:0003824]; cation binding [GO:0043169]		Cluster: Uncharacterized protein	Cluster: Uncharacterized protein	8	418	IPR006048;IPR015902;IPR013780;IPR013781;IPR017853;	PF02806;		493	55.93	M0X3U5	UniRef90_M0X3U5	2	493	M0X3U5	UniRef50_M0X3T8
M0YMG1	Uncharacterized protein		catalytic activity [GO:0003824]; coenzyme binding [GO:0050662]		Cluster: Uncharacterized protein	Cluster: Bifunctional polymyxin resistance protein ArnA	7	212	IPR001509;IPR016040;	PF01370;		241	27.102	M0YMG1	UniRef90_M0YMG1	2	241	M0YMG1	UniRef50_A0A0B2QN32
M0USG5	Uncharacterized protein		catalytic activity [GO:0003824]; metal ion binding [GO:0046872]		Cluster: Uncharacterized protein	#N/A	#N/A	#N/A	IPR011249;IPR011237;IPR011765;IPR007863;	PF00675;PF05193;		382	41.626	M0USG5	UniRef90_M0USG5	1	382	#N/A	#N/A
M0XZV6	Uncharacterized protein		catalytic activity [GO:0003824]; metal ion binding [GO:0046872]		Cluster: Uncharacterized protein	Cluster: Probable mitochondrial-processing peptidase subunit alpha-2	106	499	IPR011249;IPR011237;IPR011765;IPR007863;	PF00675;PF05193;		505	53.483	M0XZV6	UniRef90_M0XZV6	3	505	M0XZV6	UniRef50_O04308
M0YV75	Uncharacterized protein		catalytic activity [GO:0003824]; molybdenum ion binding [GO:0030151]; pyridoxal phosphate binding [GO:0030170]		Cluster: MOSC domain-containing protein 2, mitochondrial	Cluster: Molybdenum cofactor sulfurase protein-like	137	319	IPR005302;IPR005303;IPR011037;	PF03473;PF03476;	PS51340;	326	35.823	M0YV75	UniRef90_M8AV65	5	327	M0YV75	UniRef50_Q653D6
F2E9K4	Predicted protein (Uncharacterized protein)	biosynthetic process [GO:0009058]	catalytic activity [GO:0003824]; pyridoxal phosphate binding [GO:0030170]		Cluster: Predicted protein	Cluster: Isoform 2 of Alanine aminotransferase 2, mitochondrial	146	431	IPR004839;IPR015424;IPR015421;IPR015422;	PF00155;		494	54.427	F2E9K4	UniRef90_F2E9K4	7	494	F2E9K4	UniRef50_Q9LDV4-2
M0WMB2	Uncharacterized protein	biosynthetic process [GO:0009058]	catalytic activity [GO:0003824]; pyridoxal phosphate binding [GO:0030170]		Cluster: Uncharacterized protein	Cluster: Uncharacterized protein	4	382	IPR004839;IPR015424;IPR015421;IPR015422;	PF00155;		382	41.748	M0WMB2	UniRef90_M0WMB2	1	382	M0WMB2	UniRef50_M0WMB2
M0XWL3	Uncharacterized protein	carbohydrate metabolic process [GO:0005975]	cation binding [GO:0043169]; hydrolase activity, hydrolyzing O-glycosyl compounds [GO:0004553]		Cluster: Uncharacterized protein	Cluster: Starch branching enzyme 3 (Fragment)	9	514	IPR015902;IPR006047;IPR004193;IPR013781;IPR017853;IPR013783;IPR014756;	PF00128;PF02922;		483	53.789	M0XWL3	UniRef90_M0XWL3	1	483	M0XWL3	UniRef50_F6KZY1
D2CVR3	Chitinase (EC 3.2.1.14) (Uncharacterized protein)	carbohydrate metabolic process [GO:0005975]; cell wall macromolecule catabolic process [GO:0016998]; chitin catabolic process [GO:0006032]	chitinase activity [GO:0004568]		Cluster: Chitinase	Cluster: Acidic endochitinase Q	17	253	IPR016283;IPR000726;IPR023346;	PF00182;	PS00773;PS00774;	252	26.602	D2CVR3	UniRef90_Q43765	14	252	D2CVR3	UniRef50_P17514
M0YD01	Uncharacterized protein	carbohydrate metabolic process [GO:0005975]; cell wall macromolecule catabolic process [GO:0016998]; chitin catabolic process [GO:0006032]	chitinase activity [GO:0004568]		Cluster: Basic endochitinase C	Cluster: Basic endochitinase C	111	266	IPR016283;IPR000726;IPR023346;	PF00182;	PS00773;PS00774;	266	28.248	M0YD01	UniRef90_Q9FRV0	13	266	M0YD01	UniRef50_Q9FRV0
M0V0B4	Uncharacterized protein	cell wall macromolecule catabolic process [GO:0016998]; chitin catabolic process [GO:0006032]	chitinase activity [GO:0004568]		Cluster: Uncharacterized protein	Cluster: Uncharacterized protein	2	216	IPR000726;IPR023346;	PF00182;	PS00774;	176	19.096	M0V0B4	UniRef90_M0V0B4	1	176	M0V0B4	UniRef50_K4D1N1
M0WCN3	Uncharacterized protein	cell wall macromolecule catabolic process [GO:0016998]; chitin catabolic process [GO:0006032]	chitinase activity [GO:0004568]		Cluster: Uncharacterized protein	Cluster: Uncharacterized protein	1	129	IPR000726;IPR023346;	PF00182;	PS00774;	134	14.848	M0WCN3	UniRef90_M0WCN3	1	134	M0WCN3	UniRef50_M8ALV4
M0YCY4	Uncharacterized protein	cell wall macromolecule catabolic process [GO:0016998]; chitin catabolic process [GO:0006032]	chitinase activity [GO:0004568]		Cluster: Uncharacterized protein	Cluster: Uncharacterized protein	2	216	IPR000726;IPR023346;	PF00182;	PS00774;	177	19.111	M0YCY4	UniRef90_M0YCY4	1	177	M0YCY4	UniRef50_K4D1N1
M0YP15	Uncharacterized protein	carbohydrate metabolic process [GO:0005975]; cell wall macromolecule catabolic process [GO:0016998]; chitin catabolic process [GO:0006032]	chitinase activity [GO:0004568]; chitin binding [GO:0008061]		Cluster: Chitinase	Cluster: Basic endochitinase A	293	321	IPR001002;IPR018371;IPR016283;IPR000726;IPR023346;	PF00187;PF00182;	PS00026;PS50941;PS00773;PS00774;	329	35.099	M0YP15	UniRef90_Q42839	7	332	M0YP15	UniRef50_Q9FRV1
M0Y818	Citrate synthase	tricarboxylic acid cycle [GO:0006099]	citrate (Si)-synthase activity [GO:0004108]		Cluster: Citrate synthase	Cluster: Citrate synthase, mitochondrial	289	466	IPR016142;IPR002020;IPR019810;IPR010109;	PF00285;	PS00480;	472	52.604	M0Y818	UniRef90_B4FIC0	27	472	M0Y818	UniRef50_O75390
M0WVK2	Uncharacterized protein	chlorophyll catabolic process [GO:0015996]; response to oxidative stress [GO:0006979]	copper ion binding [GO:0005507]; methylmalonate-semialdehyde dehydrogenase (acylating) activity [GO:0004491]		Cluster: Uncharacterized protein	#N/A	#N/A	#N/A	IPR016161;IPR016163;IPR016160;IPR016162;IPR015590;IPR010061;	PF00171;	PS00070;	536	57.323	M0WVK2	UniRef90_I1H2X6	15	537	#N/A	#N/A
M0WDU4	Amine oxidase (EC 1.4.3.-)	amine metabolic process [GO:0009308]	copper ion binding [GO:0005507]; primary amine oxidase activity [GO:0008131]; quinone binding [GO:0048038]		Cluster: Amine oxidase	#N/A	#N/A	#N/A	IPR000269;IPR015798;IPR016182;IPR015802;	PF01179;PF02728;		664	75.028	M0WDU4	UniRef90_A0A096SGQ3	12	780	#N/A	#N/A
M0VX91	Uncharacterized protein	proteolysis [GO:0006508]	cysteine-type endopeptidase activity [GO:0004197]		Cluster: Uncharacterized protein	Cluster: Senescence-associated protein 12	10	222	IPR009686;	PF06911;		239	25.677	M0VX91	UniRef90_M0VX91	1	239	M0VX91	UniRef50_O81657
F2DNM2	Cysteine proteinase inhibitor		cysteine-type endopeptidase inhibitor activity [GO:0004869]		Cluster: Cysteine proteinase inhibitor	#N/A	#N/A	#N/A	IPR027214;IPR000010;IPR020381;IPR018073;	PF16845;	PS00287;	243	26.638	F2DNM2	UniRef90_Q1XHC6	9	243	#N/A	#N/A
M0V101	Cysteine proteinase inhibitor		cysteine-type endopeptidase inhibitor activity [GO:0004869]		Cluster: Cysteine proteinase inhibitor	Cluster: Cysteine proteinase inhibitor 1	36	140	IPR027214;IPR000010;IPR020381;IPR018073;	PF16845;	PS00287;	142	15.908	M0V101	UniRef90_M0V101	2	142	M0V101	UniRef50_P09229
M0ZB91	Cysteine proteinase inhibitor		cysteine-type endopeptidase inhibitor activity [GO:0004869]		Cluster: Cysteine proteinase inhibitor	Cluster: Cysteine proteinase inhibitor 6	7	113	IPR027214;IPR020381;			42	4.768	M0ZB91	UniRef90_A0A023T4H1	4	123	M0ZB91	UniRef50_Q10Q46
M0YYG1	Uncharacterized protein		cysteine-type peptidase activity [GO:0008234]		Cluster: Uncharacterized protein	Cluster: Os09g0562700 protein (Fragment)	16	235	IPR025661;IPR000169;IPR025660;IPR013128;IPR000668;	PF00112;	PS00640;PS00139;PS00639;	252	27.064	M0YYG1	UniRef90_M0YYG1	2	252	M0YYG1	UniRef50_Q0IZL5
M0ZD30	Uncharacterized protein		cysteine-type peptidase activity [GO:0008234]		Cluster: Triticain alpha	Cluster: Cysteine protease 1	73	490	IPR000118;IPR025661;IPR000169;IPR025660;IPR013128;IPR000668;IPR013201;	PF00396;PF08246;PF00112;	PS00640;PS00139;PS00639;	492	53.139	M0ZD30	UniRef90_Q0WXG8	8	461	M0ZD30	UniRef50_Q7XR52
M0ZCE4	Uncharacterized protein	lysine biosynthetic process via diaminopimelate [GO:0009089]	diaminopimelate decarboxylase activity [GO:0008836]		Cluster: Uncharacterized protein	Cluster: Diaminopimelate decarboxylase	2	487	IPR009006;IPR002986;IPR022643;IPR022657;IPR022644;IPR000183;IPR029066;	PF02784;PF00278;	PS00879;	204	22.266	M0ZCE4	UniRef90_M0ZCE4	3	204	M0ZCE4	UniRef50_M2XPN5
F2EAZ9	Predicted protein (Uncharacterized protein)		electron carrier activity [GO:0009055]		Cluster: Predicted protein	Cluster: Uncharacterized protein	21	123	IPR028871;IPR008972;IPR003245;	PF02298;	PS00196;PS51485;	122	13.093	F2EAZ9	UniRef90_F2EAZ9	1	122	F2EAZ9	UniRef50_I1HZB2
M0WAL0	Uncharacterized protein		electron carrier activity [GO:0009055]		Cluster: Uncharacterized protein	#N/A	#N/A	#N/A	IPR008972;IPR003245;	PF02298;	PS51485;	224	23.871	M0WAL0	UniRef90_M0WAL0	2	224	#N/A	#N/A
M0WBH4	Uncharacterized protein		electron carrier activity [GO:0009055]		#N/A	Cluster: Uncharacterized protein	21	123	IPR028871;IPR008972;IPR003245;	PF02298;	PS00196;PS51485;	122	13.021	#N/A	#N/A	#N/A	#N/A	M0WBH4	UniRef50_I1HZB2
M0V9E6	Uncharacterized protein		electron carrier activity [GO:0009055]; heme binding [GO:0020037]		Cluster: Uncharacterized protein	Cluster: CG4769, isoform A	126	307	IPR009056;IPR002326;IPR021157;	PF02167;		199	22.269	M0V9E6	UniRef90_I1I9E6	3	248	M0V9E6	UniRef50_Q9VRL0
F2E8J4	Predicted protein (Uncharacterized protein)		endopeptidase inhibitor activity [GO:0004866]		Cluster: Alpha-amylase/subtilisin inhibitor	Cluster: Alpha-amylase/subtilisin inhibitor	6	203	IPR011065;IPR002160;	PF00197;	PS00283;	204	22.248	F2E8J4	UniRef90_P07596	4	203	F2E8J4	UniRef50_P07596
M0YUL2	Uncharacterized protein	lipid biosynthesis [GO:0008610]	enoyl-[acyl-carrier-protein] reductase (NADH) activity [GO:0004318]		Cluster: Uncharacterized protein	Cluster: Enoyl-[acyl-carrier-protein] reductase [NADH], chloroplastic	176	390	IPR002347;IPR016040;			372	38.71	M0YUL2	UniRef90_I1GXN7	8	374	M0YUL2	UniRef50_Q9SLA8
M0ZCR6	Uncharacterized protein		enzyme inhibitor activity [GO:0004857]		Cluster: Uncharacterized protein	Cluster: Uncharacterized protein	5	186	IPR006501;			186	19.944	M0ZCR6	UniRef90_M0ZCR6	1	186	M0ZCR6	UniRef50_M0ZCR6
M0Z4K6	Uncharacterized protein		flavin adenine dinucleotide binding [GO:0050660]; iron ion binding [GO:0005506]; oxidoreductase activity, acting on CH-OH group of donors [GO:0016614]		Cluster: Uncharacterized protein	Cluster: Indole-3-acetaldehyde oxidase	252	1358	IPR002888;IPR000674;IPR016208;IPR008274;IPR005107;IPR016169;IPR016166;IPR002346;	PF01315;PF02738;PF03450;PF00941;PF01799;	PS51387;	1243	132.698	M0Z4K6	UniRef90_W5F7U3	5	1357	M0Z4K6	UniRef50_O23887
M0V8U6	Uncharacterized protein		flavin adenine dinucleotide binding [GO:0050660]; metal ion binding [GO:0046872]; oxidoreductase activity, acting on CH-OH group of donors [GO:0016614]		Cluster: Uncharacterized protein	Cluster: Uncharacterized protein	3	600	IPR002888;IPR000674;IPR005107;IPR016169;IPR016166;IPR002346;	PF01315;PF03450;PF00941;PF01799;	PS51387;	600	64.711	M0V8U6	UniRef90_M0V8U6	1	600	M0V8U6	UniRef50_M0V8U6
F2D5M0	Predicted protein (Uncharacterized protein)		flavin adenine dinucleotide binding [GO:0050660]; oxidoreductase activity [GO:0016491]		Cluster: Uncharacterized protein	Cluster: Monodehydroascorbate reductase 1, peroxisomal	60	434	IPR023753;IPR016156;	PF07992;		436	46.349	F2D5M0	UniRef90_M0WWB0	3	467	F2D5M0	UniRef50_Q9LFA3
M0XSH8	Uncharacterized protein	negative regulation of transcription, DNA-templated [GO:0045892]	FMN binding [GO:0010181]; oxidoreductase activity [GO:0016491]		#N/A	Cluster: Probable NAD(P)H dehydrogenase (quinone) FQR1-like 2	79	273	IPR008254;IPR029039;IPR010089;IPR005025;	PF03358;	PS50902;	192	20.402	#N/A	#N/A	#N/A	#N/A	M0XSH8	UniRef50_O23207
M0UGT8	Uncharacterized protein		FMN binding [GO:0010181]; oxidoreductase activity [GO:0016491]		Cluster: Uncharacterized protein	Cluster: 12-oxophytodienoate reductase 1	203	376	IPR013785;IPR001155;	PF00724;		377	41.708	M0UGT8	UniRef90_M0UGT8	3	377	M0UGT8	UniRef50_Q9XG54
M0VU92	Uncharacterized protein	carbohydrate metabolic process [GO:0005975]	fructose 1,6-bisphosphate 1-phosphatase activity [GO:0042132]		Cluster: Uncharacterized protein	Cluster: Uncharacterized protein	15	250	IPR000146;IPR028343;	PF00316;		250	26.968	M0VU92	UniRef90_M0VU92	2	250	M0VU92	UniRef50_M1C8A7
F2CXT7	Fructose-bisphosphate aldolase (EC 4.1.2.13)	glycolytic process [GO:0006096]	fructose-bisphosphate aldolase activity [GO:0004332]		Cluster: Fructose-bisphosphate aldolase	#N/A	#N/A	#N/A	IPR029768;IPR013785;IPR000741;	PF00274;	PS00158;	358	38.868	F2CXT7	UniRef90_F2CXT7	17	358	#N/A	#N/A
M0UTD2	Fructose-bisphosphate aldolase (EC 4.1.2.13)	glycolytic process [GO:0006096]	fructose-bisphosphate aldolase activity [GO:0004332]		Cluster: Fructose-bisphosphate aldolase	#N/A	#N/A	#N/A	IPR029768;IPR013785;IPR000741;	PF00274;	PS00158;	358	38.924	M0UTD2	UniRef90_F2CXT7	17	358	#N/A	#N/A
M0VSV9	Uncharacterized protein	glycogen biosynthetic process [GO:0005978]	glucose-1-phosphate adenylyltransferase activity [GO:0008878]		Cluster: Uncharacterized protein	#N/A	#N/A	#N/A	IPR005836;IPR005835;IPR029044;	PF00483;	PS00808;PS00809;PS00810;	291	32.591	M0VSV9	UniRef90_M0VSV9	1	291	#N/A	#N/A
M0Z7I3	Uncharacterized protein	glucose metabolic process [GO:0006006]	glucose-6-phosphate dehydrogenase activity [GO:0004345]; NADP binding [GO:0050661]		Cluster: Glucose-6-phosphate 1-dehydrogenase	Cluster: Glucose-6-phosphate 1-dehydrogenase	297	505	IPR001282;IPR022675;	PF02781;		233	26.695	M0Z7I3	UniRef90_I1IZ10	32	510	M0Z7I3	UniRef50_P11412
M0UWB1	Glucose-6-phosphate isomerase (EC 5.3.1.9)	gluconeogenesis [GO:0006094]; glycolytic process [GO:0006096]	glucose-6-phosphate isomerase activity [GO:0004347]		Cluster: Glucose-6-phosphate isomerase	Cluster: Glucose-6-phosphate isomerase	4	311	IPR001672;IPR018189;	PF00342;	PS00174;PS51463;	311	34.148	M0UWB1	UniRef90_M0UWB1	4	311	M0UWB1	UniRef50_M0UWB1
M0Z0Z3	Uncharacterized protein	gluconeogenesis [GO:0006094]; glycolytic process [GO:0006096]	glucose-6-phosphate isomerase activity [GO:0004347]		Cluster: Uncharacterized protein	Cluster: Uncharacterized protein	3	227	IPR001672;	PF00342;	PS51463;	259	28.104	M0Z0Z3	UniRef90_M0Z0Z3	1	259	M0Z0Z3	UniRef50_M7Z7H8
F2DC47	Glutamate decarboxylase (EC 4.1.1.15)	glutamate metabolic process [GO:0006536]	glutamate decarboxylase activity [GO:0004351]; pyridoxal phosphate binding [GO:0030170]		Cluster: Glutamate decarboxylase	#N/A	#N/A	#N/A	IPR010107;IPR002129;IPR015424;IPR015421;	PF00282;		488	54.096	F2DC47	UniRef90_Q7XZU7	8	490	#N/A	#N/A
M0YMM0	Uncharacterized protein	glutamate biosynthetic process [GO:0006537]	glutamate synthase activity [GO:0015930]		Cluster: Ferredoxin-dependent glutamate synthase, chloroplastic	#N/A	#N/A	#N/A	IPR013785;IPR017932;IPR002489;IPR006982;IPR002932;IPR029055;	PF00310;PF04898;PF01645;PF01493;	PS51278;	1492	162.39	M0YMM0	UniRef90_Q69RJ0	18	1615	#N/A	#N/A
M0Z3K4	Uncharacterized protein	tetrapyrrole biosynthetic process [GO:0033014]	glutamate-1-semialdehyde 2,1-aminomutase activity [GO:0042286]; pyridoxal phosphate binding [GO:0030170]; transaminase activity [GO:0008483]		Cluster: Glutamate-1-semialdehyde 2,1-aminomutase, chloroplastic	Cluster: Glutamate-1-semialdehyde 2,1-aminomutase 1, chloroplastic	4795	474	IPR004639;IPR005814;IPR015424;IPR015421;IPR015422;	PF00202;	PS00600;	469	49.566	M0Z3K4	UniRef90_P18492	27	469	M0Z3K4	UniRef50_P42799
M0YEN6	Glutathione peroxidase	response to oxidative stress [GO:0006979]	glutathione peroxidase activity [GO:0004602]		Cluster: Glutathione peroxidase	#N/A	#N/A	#N/A	IPR000889;IPR029759;IPR029760;IPR012336;	PF00255;	PS00460;PS00763;PS51355;	165	18.259	M0YEN6	UniRef90_B8A1P1	11	168	#N/A	#N/A
M0YVU7	Glutathione peroxidase	response to oxidative stress [GO:0006979]	glutathione peroxidase activity [GO:0004602]		Cluster: Glutathione peroxidase	Cluster: Probable glutathione peroxidase 3, mitochondrial	73	206	IPR000889;IPR029760;IPR012336;	PF00255;	PS00763;PS51355;	102	11.357	M0YVU7	UniRef90_Q9SME6	4	237	M0YVU7	UniRef50_O22850
Q8VWW3	Glutathione transferase (EC 2.5.1.18) (Predicted protein) (Uncharacterized protein)		glutathione transferase activity [GO:0004364]		Cluster: Glutathione transferase	#N/A	#N/A	#N/A	IPR010987;IPR004045;IPR004046;IPR012336;	PF00043;PF02798;	PS50405;PS50404;	219	24.905	Q8VWW3	UniRef90_Q8VWW3	11	219	#N/A	#N/A
F2D4L0	Predicted protein (Uncharacterized protein)		glutathione transferase activity [GO:0004364]		Cluster: Glutathione transferase F5	Cluster: Glutathione S-transferase 3	23	222	IPR010987;IPR004045;IPR004046;IPR012336;	PF00043;PF02798;	PS50405;PS50404;	214	23.572	F2D4L0	UniRef90_Q8GTB8	5	213	F2D4L0	UniRef50_P04907
M0YJ76	Uncharacterized protein		glutathione transferase activity [GO:0004364]		Cluster: Glutathione transferase	#N/A	#N/A	#N/A	IPR010987;IPR004045;IPR012336;	PF13417;	PS50405;PS50404;	222	25.04	M0YJ76	UniRef90_Q8RW02	11	222	#N/A	#N/A
F2DEZ2	Predicted protein (Uncharacterized protein)	lipid metabolic process [GO:0006629]	glycerophosphodiester phosphodiesterase activity [GO:0008889]		Cluster: Predicted protein	Cluster: Glycerophosphodiester phosphodiesterase GDPDL4	167	766	IPR004129;IPR030395;IPR017946;	PF03009;	PS51704;	768	83.637	F2DEZ2	UniRef90_F2DEZ2	3	768	F2DEZ2	UniRef50_Q9FJ62
M0WQ79	Uncharacterized protein	lipid metabolic process [GO:0006629]	glycerophosphodiester phosphodiesterase activity [GO:0008889]		Cluster: Uncharacterized protein	#N/A	#N/A	#N/A	IPR004129;IPR030395;IPR017946;	PF03009;	PS51704;	747	80.617	M0WQ79	UniRef90_M0WQ79	2	747	#N/A	#N/A
F2CRV8	Serine hydroxymethyltransferase (EC 2.1.2.1)	glycine metabolic process [GO:0006544]; L-serine metabolic process [GO:0006563]; tetrahydrofolate interconversion [GO:0035999]	glycine hydroxymethyltransferase activity [GO:0004372]; pyridoxal phosphate binding [GO:0030170]		Cluster: Serine hydroxymethyltransferase	#N/A	#N/A	#N/A	IPR015424;IPR015421;IPR015422;IPR001085;IPR019798;	PF00464;	PS00096;	530	57.825	F2CRV8	UniRef90_I1IIP2	2	534	#N/A	#N/A
F2DET3	Serine hydroxymethyltransferase (EC 2.1.2.1)	glycine metabolic process [GO:0006544]; L-serine metabolic process [GO:0006563]; tetrahydrofolate interconversion [GO:0035999]	glycine hydroxymethyltransferase activity [GO:0004372]; pyridoxal phosphate binding [GO:0030170]		Cluster: Serine hydroxymethyltransferase	#N/A	#N/A	#N/A	IPR015424;IPR015421;IPR015422;IPR001085;IPR019798;	PF00464;	PS00096;	471	51.471	F2DET3	UniRef90_C5Y297	9	471	#N/A	#N/A
M0YNW0	Alpha-1,4 glucan phosphorylase (EC 2.4.1.1)	defense response to bacterium [GO:0042742]; response to cold [GO:0009409]; response to water deprivation [GO:0009414]; starch biosynthetic process [GO:0019252]	glycogen phosphorylase activity [GO:0008184]; pyridoxal phosphate binding [GO:0030170]		Cluster: Alpha-1,4 glucan phosphorylase	Cluster: Alpha-1,4 glucan phosphorylase L-1 isozyme, chloroplastic/amyloplastic	120	966	IPR011833;IPR000811;	PF00343;	PS00102;	857	97.068	M0YNW0	UniRef90_I1GN40	15	978	M0YNW0	UniRef50_P04045
M0V2D0	Uncharacterized protein		glyoxalase III activity [GO:0019172]; hydrolase activity, acting on glycosyl bonds [GO:0016798]		Cluster: Uncharacterized protein	#N/A	#N/A	#N/A	IPR029062;IPR002818;IPR006286;	PF01965;	PS51276;	230	24.302	M0V2D0	UniRef90_I1J382	7	388	#N/A	#N/A
M0X1Z2	Uncharacterized protein	signal transduction [GO:0007165]	GTP binding [GO: 0005525]		Cluster: Uncharacterized protein	Cluster: RAN GTPase-activating protein 1	303	535	IPR032675;IPR025265;	PF13943;		554	60.122	M0X1Z2	UniRef90_M8A560	5	554	M0X1Z2	UniRef50_Q9LE82
F2D6E2	Predicted protein (Uncharacterized protein)		GTP binding [GO: 0005525]		Cluster: Uncharacterized protein	Cluster: Guanine nucleotide-binding protein subunit beta-like protein	1017	318	IPR020472;IPR015943;IPR001680;IPR019775;IPR017986;	PF00400;	PS00678;PS50082;PS50294;	335	36.283	F2D6E2	UniRef90_I1HGQ8	2	333	F2D6E2	UniRef50_O18640
F2CY82	Predicted protein (Uncharacterized protein)		GTP binding [GO:0005525]		Cluster: Uncharacterized protein	#N/A	#N/A	#N/A	IPR006703;IPR027417;	PF04548;	PS51720;	330	37.055	F2CY82	UniRef90_I1IAJ0	7	330	#N/A	#N/A
M0W331	Uncharacterized protein		GTP binding [GO:0005525]		Cluster: Uncharacterized protein	#N/A	#N/A	#N/A	IPR027417;IPR009000;IPR004161;	PF03144;		302	34.266	M0W331	UniRef90_M8A571	12	864	#N/A	#N/A
M0X178	Uncharacterized protein		GTP binding [GO:0005525]		Cluster: Putative uncharacterized protein Sb01g050020	Cluster: Developmentally-regulated G-protein 1	115	399	IPR031167;IPR031662;IPR006074;IPR006073;IPR027417;IPR005225;IPR004095;IPR012676;	PF01926;PF16897;PF02824;	PS51710;PS00905;	449	50.289	M0X178	UniRef90_C5WMP9	22	399	M0X178	UniRef50_Q9LQK0
M0YKL6	Uncharacterized protein		GTP binding [GO:0005525]		Cluster: Uncharacterized protein	Cluster: Uncharacterized protein	3	247	IPR009000;IPR009001;IPR004161;IPR004160;	PF03144;PF03143;		247	27.396	M0YKL6	UniRef90_M0YKL6	2	247	M0YKL6	UniRef50_M0YKL6
F2CW97	Predicted protein (Uncharacterized protein)		GTPase activity [GO:0003924]; GTP binding [GO:0005525]		Cluster: Predicted protein	#N/A	#N/A	#N/A	IPR027417;IPR000795;IPR015256;IPR009000;IPR009001;IPR004161;	PF09173;PF03144;	PS51722;	464	50.679	F2CW97	UniRef90_F2CW97	3	464	#N/A	#N/A
M0UYD9	Uncharacterized protein		GTPase activity [GO:0003924]; GTP binding [GO:0005525]		Cluster: Elongation factor 2	Cluster: Elongation factor 2	1677	858	IPR009022;IPR000640;IPR031157;IPR027417;IPR020568;IPR014721;IPR005225;IPR000795;IPR009000;IPR005517;IPR004161;	PF00679;PF14492;PF03764;PF03144;	PS00301;PS51722;	843	93.962	M0UYD9	UniRef90_O23755	203	843	M0UYD9	UniRef50_P13639
M0VHX2	Uncharacterized protein		GTPase activity [GO:0003924]; GTP binding [GO:0005525]		Cluster: Elongation factor 1-alpha 1	Cluster: Elongation factor 1-alpha 1	6964	449	IPR031157;IPR027417;IPR000795;IPR009000;IPR004161;	PF03144;	PS00301;PS51722;	322	35.616	M0VHX2	UniRef90_P0DH99	392	449	M0VHX2	UniRef50_P0DH99
M0VPG5	Uncharacterized protein		GTPase activity [GO:0003924]; GTP binding [GO:0005525]		Cluster: Uncharacterized protein	Cluster: Translation initiation factor	4	861	IPR027417;IPR005225;IPR000795;IPR023115;IPR009000;IPR004161;	PF03144;PF11987;	PS51722;	779	86.768	M0VPG5	UniRef90_W4ZRC0	3	782	M0VPG5	UniRef50_Q8H6S8
M0VPU0	Uncharacterized protein		GTPase activity [GO:0003924]; GTP binding [GO:0005525]		Cluster: Elongation factor 2	Cluster: Elongation factor 2	1677	858	IPR009022;IPR000640;IPR031157;IPR027417;IPR020568;IPR014721;IPR000795;IPR009000;IPR005517;IPR004161;	PF00679;PF14492;PF03764;PF03144;	PS00301;PS51722;	788	88.041	M0VPU0	UniRef90_O23755	203	843	M0VPU0	UniRef50_P13639
M0YIC2	Uncharacterized protein		GTPase activity [GO:0003924]; GTP binding [GO:0005525]		Cluster: Putative uncharacterized protein Sb09g027960	Cluster: Dynamin-related protein 12A	176	610	IPR000375;IPR001401;IPR019762;IPR022812;IPR030381;IPR003130;IPR020850;IPR027417;	PF01031;PF00350;PF02212;	PS00410;PS51718;PS51388;	609	68.616	M0YIC2	UniRef90_C5YVE3	10	609	M0YIC2	UniRef50_Q39821
M0WST8	Uncharacterized protein		heme binding [GO:0020037]; iron ion binding [GO:0005506]; monooxygenase activity [GO:0004497]; oxidoreductase activity, acting on paired donors, with incorporation or reduction of molecular oxygen [GO:0016705]		Cluster: Ent-kaurenoic acid oxidase 1	Cluster: Ent-kaurenoic acid oxidase 1	72	499	IPR001128;IPR017972;IPR002403;	PF00067;	PS00086;	409	46.195	M0WST8	UniRef90_Q9AXH9	23	499	M0WST8	UniRef50_Q9AXH9
F2CWX3	Predicted protein (Uncharacterized protein)		heme binding [GO:0020037]; iron ion binding [GO:0005506]; oxidoreductase activity, acting on paired donors, with incorporation or reduction of molecular oxygen [GO:0016705]		Cluster: Allene oxide synthase	Cluster: Allene oxide synthase 2	46	478	IPR001128;	PF00067;		487	53.521	F2CWX3	UniRef90_Q9M4C7	4	487	F2CWX3	UniRef50_Q7XYS3
M0VFF1	Peroxidase (EC 1.11.1.7)	response to oxidative stress [GO:0006979]	heme binding [GO:0020037]; metal ion binding [GO:0046872]; peroxidase activity [GO:0004601]		Cluster: Peroxidase	Cluster: Peroxidase 12	171	358	IPR010255;IPR002016;IPR000823;IPR019793;	PF00141;	PS00435;PS50873;	158	16.887	M0VFF1	UniRef90_F2E8A9	2	380	M0VFF1	UniRef50_Q96520
M0WDX4	Peroxidase (EC 1.11.1.7)	response to oxidative stress [GO:0006979]	heme binding [GO:0020037]; metal ion binding [GO:0046872]; peroxidase activity [GO:0004601]		Cluster: Peroxidase	#N/A	#N/A	#N/A	IPR010255;IPR002016;IPR000823;IPR019793;	PF00141;	PS00435;PS50873;	176	19.02	M0WDX4	UniRef90_W5DS97	6	322	#N/A	#N/A
M0X2A1	Uncharacterized protein	response to oxidative stress [GO:0006979]	heme binding [GO:0020037]; peroxidase activity [GO:0004601]		Cluster: Ascorbate peroxidase	#N/A	#N/A	#N/A	IPR002207;IPR010255;IPR002016;IPR019794;IPR019793;	PF00141;	PS00435;PS00436;PS50873;	250	27.463	M0X2A1	UniRef90_O23983	9	250	#N/A	#N/A
M0YH83	Uncharacterized protein	response to oxidative stress [GO:0006979]	heme binding [GO:0020037]; peroxidase activity [GO:0004601]		Cluster: Uncharacterized protein	Cluster: L-ascorbate peroxidase 1, cytosolic	223	250	IPR002207;IPR010255;IPR002016;IPR019794;IPR019793;	PF00141;	PS00435;PS00436;PS50873;	256	27.639	M0YH83	UniRef90_I1GQU0	14	256	M0YH83	UniRef50_Q05431
M0XLL0	Uncharacterized protein		hydro-lyase activity [GO:0016836]		Cluster: Uncharacterized protein	Cluster: Uncharacterized protein	4	192	IPR029045;IPR032259;	PF16113;		207	22.351	M0XLL0	UniRef90_M0XLL0	1	207	M0XLL0	UniRef50_W5HZX3
M0ZAH2	Uncharacterized protein	ATP synthesis coupled proton transport [GO:0015986]	hydrogen ion transmembrane transporter activity [GO:0015078]		Cluster: Uncharacterized protein	Cluster: ATP synthase subunit b (Fragment)	5	86	IPR008688;	PF05405;		87	9.637	M0ZAH2	UniRef90_M0ZAH2	1	87	M0ZAH2	UniRef50_H6WQZ9
M0YQF9	Patatin (EC 3.1.1.-)	lipid catabolic process [GO:0016042]	hydrolase activity [GO:0016787]		Cluster: Patatin	Cluster: Patatin	78	442	IPR016035;IPR002641;	PF01734;		432	46.51	M0YQF9	UniRef90_M7Y8C3	9	417	M0YQF9	UniRef50_Q8GVV8
M0XSV3	Uncharacterized protein	phosphatidylinositol dephosphorylation [GO:0046856]	hydrolase activity [GO:0016787]		Cluster: Uncharacterized protein	Cluster: Uncharacterized protein	13	1020	IPR005135;IPR000300;IPR015943;IPR001680;	PF03372;		1076	116.679	M0XSV3	UniRef90_M0XSV3	3	1076	M0XSV3	UniRef50_K3YPK1
F2DSV5	Predicted protein (Uncharacterized protein)		hydrolase activity [GO:0016787]		Cluster: Predicted protein	Cluster: Uncharacterized protein	178	239	IPR029058;IPR002925;	PF01738;		240	25.333	F2DSV5	UniRef90_F2DSV5	4	240	F2DSV5	UniRef50_M4DEP3
M0VE87	Uncharacterized protein		hydrolase activity [GO:0016787]		Cluster: Uncharacterized protein	#N/A	#N/A	#N/A	IPR002933;	PF01546;		239	25.778	M0VE87	UniRef90_M0VE87	2	239	#N/A	#N/A
M0VRE1	Uncharacterized protein		hydrolase activity [GO:0016787]		Cluster: Uncharacterized protein	Cluster: Uncharacterized protein	137	324	IPR029058;IPR003140;	PF02230;		281	30.044	M0VRE1	UniRef90_M0VRE1	4	281	M0VRE1	UniRef50_M0RK12
M0VWM9	Uncharacterized protein		hydrolase activity [GO:0016787]		Cluster: Predicted protein	Cluster: Uncharacterized protein	162	486	IPR000994;	PF00557;		181	20.119	M0VWM9	UniRef90_F2DD48	4	506	M0VWM9	UniRef50_Q29B31
M0WFT0	Uncharacterized protein		hydrolase activity [GO:0016787]		Cluster: Uncharacterized protein	Cluster: IAA-amino acid hydrolase ILR1-like 6	143	464	IPR017439;IPR002933;IPR011650;	PF07687;PF01546;		283	30.573	M0WFT0	UniRef90_I1HNN6	26	444	M0WFT0	UniRef50_Q8VYX0
M0X4P7	Uncharacterized protein		hydrolase activity [GO:0016787]		Cluster: Uncharacterized protein	Cluster: Uncharacterized protein	10	943	IPR008040;IPR002821;IPR003692;	PF05378;PF01968;PF02538;		1176	128.064	M0X4P7	UniRef90_M0X4P7	1	1176	M0X4P7	UniRef50_H2PRF3
M0YTF7	Uncharacterized protein		hydrolase activity [GO:0016787]		Cluster: Uncharacterized protein	Cluster: At5g44730	83	255	IPR023214;IPR006439;IPR011949;	PF13419;		271	30.34	M0YTF7	UniRef90_I1GVW4	5	271	M0YTF7	UniRef50_O48587
M0V9Y8	Uncharacterized protein	isoprenoid biosynthetic process [GO:0008299]	hydrolase activity [GO:0016787]; isopentenyl-diphosphate delta-isomerase activity [GO:0004452]		Cluster: Uncharacterized protein	Cluster: Isopentenyl-diphosphate Delta-isomerase I, chloroplastic	190	291	IPR011876;IPR000086;IPR015797;	PF00293;		99	11.522	M0V9Y8	UniRef90_I1GTN8	10	236	M0V9Y8	UniRef50_Q38929
M0YRF0	Uncharacterized protein	nitrogen compound metabolic process [GO:0006807]	hydrolase activity, acting on carbon-nitrogen (but not peptide) bonds [GO:0016810]		Cluster: Uncharacterized protein	Cluster: Uncharacterized protein	3	160	IPR003010;	PF00795;	PS50263;	134	14.678	M0YRF0	UniRef90_M0YRF1	2	160	M0YRF0	UniRef50_M0YRF1
M0ZFG9	Uncharacterized protein	methionine biosynthetic process [GO:0009086]; RNA splicing, via endonucleolytic cleavage and ligation [GO:0000394]	hydrolase activity, acting on carbon-nitrogen (but not peptide) bonds, in linear amidines [GO:0016813]		Cluster: Uncharacterized protein	Cluster: Uncharacterized protein	2	296	IPR010158;IPR002933;IPR011650;	PF01546;		296	32.37	M0ZFG9	UniRef90_M0ZFG9	1	296	M0ZFG9	UniRef50_M0ZFG9
F2D5K9	Predicted protein (Uncharacterized protein)		hydrolase activity, acting on ester bonds [GO:0016788]		Cluster: Predicted protein	Cluster: Uncharacterized protein	14	366	IPR001087;IPR013830;	PF00657;		369	39.543	F2D5K9	UniRef90_F2D5K9	5	369	F2D5K9	UniRef50_C0PBS1
M0V6E2	Uncharacterized protein		hydrolase activity, acting on ester bonds [GO:0016788]		Cluster: Uncharacterized protein	#N/A	#N/A	#N/A	IPR001087;IPR013830;	PF00657;		239	26.21	M0V6E2	UniRef90_I1HD90	5	239	#N/A	#N/A
M0YQS7	Uncharacterized protein		hydrolase activity, acting on ester bonds [GO:0016788]		Cluster: Uncharacterized protein	Cluster: Uncharacterized protein	8	380	IPR001087;IPR013830;	PF00657;		380	41.615	M0YQS7	UniRef90_M0YQS7	4	380	M0YQS7	UniRef50_M0YQS7
F2D4Z0	Predicted protein (Uncharacterized protein)	carbohydrate metabolic process [GO:0005975]	hydrolase activity, hydrolyzing O-glycosyl compounds [GO:0004553]		Cluster: Predicted protein	Cluster: Beta-D-glucan exohydrolase isoenzyme ExoI	527	630	IPR026892;IPR019800;IPR002772;IPR001764;IPR017853;	PF00933;PF01915;	PS00775;	614	66.584	F2D4Z0	UniRef90_F2D4Z0	3	614	F2D4Z0	UniRef50_Q9XEI3
F2DC79	Predicted protein (Uncharacterized protein)	carbohydrate metabolic process [GO:0005975]	hydrolase activity, hydrolyzing O-glycosyl compounds [GO:0004553]		Cluster: Predicted protein	Cluster: Chitinase 1	90	314	IPR000677;IPR001223;IPR001579;IPR013781;IPR017853;	PF00704;	PS01095;	289	31.986	F2DC79	UniRef90_F2DC79	2	289	F2DC79	UniRef50_Q9SLP4
M0UWZ2	Uncharacterized protein	carbohydrate metabolic process [GO:0005975]	hydrolase activity, hydrolyzing O-glycosyl compounds [GO:0004553]		Cluster: Uncharacterized protein	Cluster: Putative uncharacterized protein Sb05g027380	43	298	IPR001223;IPR013781;IPR017853;	PF00704;		301	33.2	M0UWZ2	UniRef90_M0UWZ2	3	301	M0UWZ2	UniRef50_C5Y8H0
M0UZF0	Uncharacterized protein	carbohydrate metabolic process [GO:0005975]	hydrolase activity, hydrolyzing O-glycosyl compounds [GO:0004553]		Cluster: Uncharacterized protein	Cluster: BnaC03g44700D protein	5	255	IPR001360;IPR018120;IPR013781;IPR017853;	PF00232;	PS00653;	303	33.498	M0UZF0	UniRef90_M0UZF0	1	303	M0UZF0	UniRef50_A0A078FQG2
M0V0R2	Uncharacterized protein	carbohydrate metabolic process [GO:0005975]	hydrolase activity, hydrolyzing O-glycosyl compounds [GO:0004553]		Cluster: Uncharacterized protein	#N/A	#N/A	#N/A	IPR026892;IPR002772;IPR001764;IPR017853;	PF01915;		288	31.11	M0V0R2	UniRef90_M0V0R2	1	288	#N/A	#N/A
M0VKF4	Uncharacterized protein	carbohydrate metabolic process [GO:0005975]	hydrolase activity, hydrolyzing O-glycosyl compounds [GO:0004553]		Cluster: Predicted protein	Cluster: Beta-glucosidase 31	33	523	IPR001360;IPR013781;IPR017853;	PF00232;		215	24.698	M0VKF4	UniRef90_F2CR03	3	511	M0VKF4	UniRef50_B7F7K7
M0XRX1	Uncharacterized protein	carbohydrate metabolic process [GO:0005975]	hydrolase activity, hydrolyzing O-glycosyl compounds [GO:0004553]		Cluster: Beta-D-xylosidase	#N/A	#N/A	#N/A	IPR026891;IPR026892;IPR002772;IPR001764;IPR017853;	PF14310;PF00933;PF01915;		772	83.1	M0XRX1	UniRef90_Q8W011	4	777	#N/A	#N/A
M0YBF5	Uncharacterized protein	carbohydrate metabolic process [GO:0005975]	hydrolase activity, hydrolyzing O-glycosyl compounds [GO:0004553]		Cluster: Uncharacterized protein	Cluster: Sucrose:fructan 6-fructosyltransferase (Fragment)	13	321	IPR001362;IPR013189;IPR013148;IPR023296;	PF00251;		412	46.578	M0YBF5	UniRef90_M0YBF7	2	487	M0YBF5	UniRef50_Q9FV37
M0YBZ9	Uncharacterized protein	carbohydrate metabolic process [GO:0005975]	hydrolase activity, hydrolyzing O-glycosyl compounds [GO:0004553]		Cluster: Uncharacterized protein	Cluster: Putative uncharacterized protein Sb05g027380	43	298	IPR001223;IPR013781;IPR017853;	PF00704;		297	33.119	M0YBZ9	UniRef90_A7BJ77	5	297	M0YBZ9	UniRef50_C5Y8H0
M0YUE3	Uncharacterized protein	carbohydrate metabolic process [GO:0005975]	hydrolase activity, hydrolyzing O-glycosyl compounds [GO:0004553]		Cluster: Glucan endo-1,3-beta-glucosidase GII	Cluster: Glucan endo-1,3-beta-glucosidase, acidic isoform PR-Q'	245	339	IPR000490;IPR013781;IPR017853;	PF00332;	PS00587;	338	35.57	M0YUE3	UniRef90_P15737	20	334	M0YUE3	UniRef50_P36401
M0ZFG1	Uncharacterized protein	carbohydrate metabolic process [GO:0005975]	hydrolase activity, hydrolyzing O-glycosyl compounds [GO:0004553]		Cluster: Beta-glucosidase	Cluster: Beta-glucosidase 7	89	504	IPR001360;IPR013781;IPR017853;	PF00232;		448	51.297	M0ZFG1	UniRef90_Q40025	10	509	M0ZFG1	UniRef50_Q75I93
M0X1W4	Uncharacterized protein	purine nucleotide biosynthetic process [GO:0006164]	IMP cyclohydrolase activity [GO:0003937]; phosphoribosylaminoimidazolecarboxamide formyltransferase activity [GO:0004643]		Cluster: Uncharacterized protein	Cluster: AICARFT/IMPCHase bienzyme family protein	139	596	IPR024051;IPR002695;IPR016193;IPR011607;	PF01808;PF02142;		597	64.875	M0X1W4	UniRef90_M0X1W5	6	598	M0X1W4	UniRef50_Q8RWT5
M0UFT6	Inosine-5'-monophosphate dehydrogenase (EC 1.1.1.205)	GMP biosynthetic process [GO:0006177]	IMP dehydrogenase activity [GO:0003938]; metal ion binding [GO:0046872]		Cluster: Inosine-5'-monophosphate dehydrogenase	Cluster: Inosine-5'-monophosphate dehydrogenase	135	502	IPR013785;IPR000644;IPR005990;IPR015875;IPR001093;	PF00478;	PS51371;PS00487;	496	51.834	M0UFT6	UniRef90_I1GMN6	3	501	M0UFT6	UniRef50_Q84XA3
M0V1C5	Uncharacterized protein		indole-3-glycerol-phosphate synthase activity [GO:0004425]		Cluster: Indole-3-glycerol phosphate synthase, chloroplastic	Cluster: Indole-3-glycerol phosphate synthase, chloroplastic	170	402	IPR013785;IPR013798;IPR011060;	PF00218;		97	10.256	M0V1C5	UniRef90_M8C8S0	3	321	M0V1C5	UniRef50_P49572
M0XJL4	Uncharacterized protein	cellulose biosynthetic process [GO:0030244]	intramolecular transferase activity [GO:0016866]		Cluster: UDP-arabinopyranose mutase 1	Cluster: UDP-arabinopyranose mutase 1	381	357	IPR029044;IPR004901;	PF03214;		371	41.71	M0XJL4	UniRef90_Q8H8T0	33	364	M0XJL4	UniRef50_Q9SRT9
M0XYI8	Uncharacterized protein	cellulose biosynthetic process [GO:0030244]	intramolecular transferase activity [GO:0016866]		Cluster: Putative uncharacterized protein Sb03g035320	Cluster: UDP-arabinopyranose mutase 1	381	357	IPR029044;IPR004901;	PF03214;		356	40.533	M0XYI8	UniRef90_C5XKU8	8	353	M0XYI8	UniRef50_Q9SRT9
M0XQ24	Uncharacterized protein	carbohydrate metabolic process [GO:0005975]	intramolecular transferase activity, phosphotransferases [GO:0016868]; magnesium ion binding [GO:0000287]		Cluster: Phosphoglucomutase, cytoplasmic	Cluster: Probable phosphoglucomutase, cytoplasmic 1	157	583	IPR005844;IPR016055;IPR005845;IPR005846;IPR005843;IPR016066;IPR005841;	PF02878;PF02879;PF02880;PF00408;	PS00710;	651	70.304	M0XQ24	UniRef90_Q9SNX2	24	581	M0XQ24	UniRef50_O49299
M0Y781	Uncharacterized protein		iron ion binding [GO:0005506]; oxidoreductase activity [GO:0016491]		Cluster: GA 20-oxidase 3	#N/A	#N/A	#N/A	IPR026992;IPR027443;IPR002283;IPR005123;	PF03171;PF14226;	PS51471;	355	39.226	M0Y781	UniRef90_Q673G6	3	355	#N/A	#N/A
M0YIA7	Isocitrate dehydrogenase [NADP] (EC 1.1.1.42)	isocitrate metabolic process [GO:0006102]; tricarboxylic acid cycle [GO:0006099]	isocitrate dehydrogenase (NADP+) activity [GO:0004450]; magnesium ion binding [GO:0000287]; NAD binding [GO:0051287]		Cluster: Isocitrate dehydrogenase [NADP]	Cluster: Isocitrate dehydrogenase [NADP] cytoplasmic	4016	414	IPR019818;IPR004790;IPR024084;	PF00180;	PS00470;	473	52.331	M0YIA7	UniRef90_M0YIA7	3	473	M0YIA7	UniRef50_O75874
F2CS51	Pyruvate kinase (EC 2.7.1.40)		kinase activity [GO:0016301]; magnesium ion binding [GO:0000287]; potassium ion binding [GO:0030955]; pyruvate kinase activity [GO:0004743]		Cluster: Pyruvate kinase	Cluster: Pyruvate kinase, cytosolic isozyme	404	510	IPR001697;IPR015813;IPR011037;IPR015794;IPR018209;IPR015793;IPR015795;IPR015806;	PF00224;PF02887;	PS00110;	514	55.454	F2CS51	UniRef90_C5YAI8	24	513	F2CS51	UniRef50_P22200
M0WHN6	Pyruvate kinase (EC 2.7.1.40)		kinase activity [GO:0016301]; magnesium ion binding [GO:0000287]; potassium ion binding [GO:0030955]; pyruvate kinase activity [GO:0004743]		#N/A	#N/A	#N/A	#N/A	IPR001697;IPR015813;IPR011037;IPR015793;IPR015806;	PF00224;		363	39.485	#N/A	#N/A	#N/A	#N/A	#N/A	#N/A
M0VTC7	Aspartate aminotransferase (EC 2.6.1.1)	biosynthetic process [GO:0009058]; cellular amino acid metabolic process [GO:0006520]	L-aspartate:2-oxoglutarate aminotransferase activity [GO:0004069]; L-phenylalanine:2-oxoglutarate aminotransferase activity [GO:0080130]; pyridoxal phosphate binding [GO:0030170]		Cluster: Aspartate aminotransferase	Cluster: Aspartate aminotransferase	20	520	IPR004839;IPR000796;IPR004838;IPR015424;IPR015421;	PF00155;	PS00105;	333	37.161	M0VTC7	UniRef90_A0A0E0E2R4	19	520	M0VTC7	UniRef50_A0A0E0E2R4
F2D540	Branched-chain-amino-acid aminotransferase (EC 2.6.1.42)	branched-chain amino acid metabolic process [GO:0009081]	L-isoleucine transaminase activity [GO:0052656]; L-leucine transaminase activity [GO:0052654]; L-valine transaminase activity [GO:0052655]		Cluster: Branched-chain-amino-acid aminotransferase	Cluster: Branched-chain-amino-acid aminotransferase 3, chloroplastic	112	413	IPR001544;IPR018300;IPR005786;	PF01063;	PS00770;	410	44.085	F2D540	UniRef90_F2D540	5	410	F2D540	UniRef50_Q9M401
M0Z6C2	Uncharacterized protein	carbohydrate metabolic process [GO:0005975]; malate metabolic process [GO:0006108]	L-malate dehydrogenase activity [GO:0030060]		Cluster: Uncharacterized protein	#N/A	#N/A	#N/A	IPR001557;IPR022383;IPR001236;IPR015955;IPR010097;IPR016040;	PF02866;PF00056;		399	41.695	M0Z6C2	UniRef90_W4ZN01	7	412	#N/A	#N/A
F2CQR0	Malate dehydrogenase (EC 1.1.1.37)	carbohydrate metabolic process [GO:0005975]; malate metabolic process [GO:0006108]; tricarboxylic acid cycle [GO:0006099]	L-malate dehydrogenase activity [GO:0030060]		Cluster: Malate dehydrogenase	Cluster: Malate dehydrogenase, mitochondrial	326	334	IPR001557;IPR022383;IPR001236;IPR015955;IPR001252;IPR010097;IPR016040;	PF02866;PF00056;	PS00068;	345	35.867	F2CQR0	UniRef90_F2CQR0	2	345	F2CQR0	UniRef50_P17505
F2DKX5	Malate dehydrogenase (EC 1.1.1.37)	carbohydrate metabolic process [GO:0005975]; malate metabolic process [GO:0006108]; tricarboxylic acid cycle [GO:0006099]	L-malate dehydrogenase activity [GO:0030060]		Cluster: Malate dehydrogenase	Cluster: Malate dehydrogenase	148	340	IPR001557;IPR022383;IPR001236;IPR015955;IPR001252;IPR010097;IPR016040;	PF02866;PF00056;	PS00068;	358	37.309	F2DKX5	UniRef90_I1GMT7	12	359	F2DKX5	UniRef50_C8V1V3
M0XD84	Malate dehydrogenase (EC 1.1.1.37)	carbohydrate metabolic process [GO:0005975]; malate metabolic process [GO:0006108]; tricarboxylic acid cycle [GO:0006099]	L-malate dehydrogenase activity [GO:0030060]		Cluster: Malate dehydrogenase	Cluster: Malate dehydrogenase, chloroplastic	214	403	IPR001557;IPR022383;IPR001236;IPR015955;IPR001252;IPR010097;IPR016040;	PF02866;PF00056;	PS00068;	340	35.395	M0XD84	UniRef90_Q6F361	32	340	M0XD84	UniRef50_Q9SN86
M0YW59	Malate dehydrogenase (EC 1.1.1.37)	carbohydrate metabolic process [GO:0005975]; malate metabolic process [GO:0006108]; tricarboxylic acid cycle [GO:0006099]	L-malate dehydrogenase activity [GO:0030060]		Cluster: Malate dehydrogenase, glyoxysomal	Cluster: Malate dehydrogenase, chloroplastic	214	403	IPR001557;IPR022383;IPR001236;IPR015955;IPR001252;IPR010097;IPR016040;	PF02866;PF00056;	PS00068;	358	37.336	M0YW59	UniRef90_Q42972	40	356	M0YW59	UniRef50_Q9SN86
M0Z0D3	Malate dehydrogenase (EC 1.1.1.37)	carbohydrate metabolic process [GO:0005975]; malate metabolic process [GO:0006108]; tricarboxylic acid cycle [GO:0006099]	L-malate dehydrogenase activity [GO:0030060]		#N/A	Cluster: Malate dehydrogenase, cytoplasmic 1	199	332	IPR001557;IPR022383;IPR001236;IPR015955;IPR001252;IPR011274;IPR010945;IPR016040;	PF02866;PF00056;	PS00068;	309	33.175	#N/A	#N/A	#N/A	#N/A	M0Z0D3	UniRef50_P93819
F2CQP8	Predicted protein (Uncharacterized protein)		lactoylglutathione lyase activity [GO:0004462]; metal ion binding [GO:0046872]		Cluster: Uncharacterized protein	Cluster: Probable lactoylglutathione lyase, chloroplastic	247	350	IPR029068;IPR004360;IPR004361;IPR018146;	PF00903;	PS00934;	291	32.546	F2CQP8	UniRef90_I1I0X2	11	291	F2CQP8	UniRef50_Q8W593
M0WSS9	Uncharacterized protein		ligase activity [GO:0016874]; ubiquitin-protein transferase activity [GO:0004842]		Cluster: Uncharacterized protein	#N/A	#N/A	#N/A	IPR011989;IPR016024;IPR025527;IPR010309;IPR010314;IPR000569;IPR015940;IPR009060;	PF14377;PF06012;PF06025;PF00632;PF00627;	PS50237;PS50030;	3632	401.849	M0WSS9	UniRef90_M0WSS9	8	3632	#N/A	#N/A
M0V3U0	Non-specific lipid-transfer protein	lipid transport [GO:0006869]	lipid binding [GO:0008289]		Cluster: Non-specific lipid-transfer protein 1	Cluster: Non-specific lipid-transfer protein 1	38	117	IPR016140;IPR000528;	PF00234;	PS00597;	117	12.329	M0V3U0	UniRef90_P07597	4	117	M0V3U0	UniRef50_P07597
M0VYA0	Non-specific lipid-transfer protein	lipid transport [GO:0006869]	lipid binding [GO:0008289]		Cluster: Probable non-specific lipid-transfer protein 3	Cluster: Non-specific lipid-transfer protein	18	118	IPR016140;IPR000528;	PF00234;	PS00597;	122	12.33	M0VYA0	UniRef90_Q84N29	8	122	M0VYA0	UniRef50_E6Y8S8
Q5UNP2	Non-specific lipid-transfer protein	lipid transport [GO:0006869]	lipid binding [GO:0008289]		Cluster: Non-specific lipid-transfer protein	Cluster: Non-specific lipid-transfer protein	2	124	IPR016140;IPR000528;	PF00234;	PS00597;	124	12.362	Q5UNP2	UniRef90_Q5UNP2	1	124	Q5UNP2	UniRef50_Q5UNP2
M0WPC3	Uncharacterized protein	lipid transport [GO:0006869]	lipid binding [GO:0008289]		Cluster: Probable non-specific lipid-transfer protein	Cluster: Probable non-specific lipid-transfer protein	6	102	IPR016140;	PF14368;		100	10.243	M0WPC3	UniRef90_P20145	3	102	M0WPC3	UniRef50_P20145
M0XXZ1	Uncharacterized protein	lipid transport [GO:0006869]	lipid binding [GO:0008289]		Cluster: Uncharacterized protein	Cluster: Oxysterol-binding protein-related protein 3A	179	453	IPR000648;	PF01237;		354	40.41	M0XXZ1	UniRef90_W5E0V5	5	463	M0XXZ1	UniRef50_Q9LZM1
M0VRN8	Uncharacterized protein	tricarboxylic acid cycle [GO:0006099]	lyase activity [GO:0016829]		Cluster: Uncharacterized protein	Cluster: Fumarate hydratase class II	37	192	IPR018951;IPR020557;IPR000362;IPR022761;IPR008948;	PF10415;PF00206;	PS00163;	225	23.976	M0VRN8	UniRef90_M0VRN8	2	225	M0VRN8	UniRef50_A0A0E9CRW3
M0X3S0	Uncharacterized protein		magnesium ion binding [GO:0000287]; NAD binding [GO:0051287]; oxidoreductase activity, acting on the CH-OH group of donors, NAD or NADP as acceptor [GO:0016616]		Cluster: Uncharacterized protein	Cluster: Isocitrate dehydrogenase, putative	7	207	IPR001804;IPR024084;	PF00180;		196	21.228	M0X3S0	UniRef90_M0X3S0	1	196	M0X3S0	UniRef50_B7PM76
M0XNU5	Uncharacterized protein	sucrose biosynthetic process [GO:0005986]	magnesium ion binding [GO:0000287]; sucrose-phosphate phosphatase activity [GO:0050307]		Cluster: Sucrose-6F-phosphate phosphohydrolase SPP2	Cluster: Sucrose-phosphatase 2	55	423	IPR023214;IPR006379;IPR032710;IPR013679;IPR006378;IPR006380;IPR012847;	PF05116;PF08472;		422	47.186	M0XNU5	UniRef90_Q9AXK5	8	422	M0XNU5	UniRef50_Q6YXW6
F2ELT5	Malic enzyme	malate metabolic process [GO:0006108]	malate dehydrogenase (decarboxylating) (NAD+) activity [GO:0004471]; metal ion binding [GO:0046872]; NAD binding [GO:0051287]		#N/A	Cluster: NADP-dependent malic enzyme 4, chloroplastic	348	646	IPR015884;IPR012301;IPR012302;IPR001891;IPR016040;	PF00390;PF03949;	PS00331;	623	68.299	#N/A	#N/A	#N/A	#N/A	F2ELT5	UniRef50_Q9CA83
M0VPN8	Malic enzyme	malate metabolic process [GO:0006108]	malate dehydrogenase (decarboxylating) (NAD+) activity [GO:0004471]; metal ion binding [GO:0046872]; NAD binding [GO:0051287]		Cluster: NADP-dependent malic enzyme, chloroplastic	Cluster: NADP-dependent malic enzyme 4, chloroplastic	348	646	IPR015884;IPR012301;IPR012302;IPR001891;IPR016040;	PF00390;PF03949;	PS00331;	496	54.907	M0VPN8	UniRef90_P43279	18	639	M0VPN8	UniRef50_Q9CA83
M0Y6K0	Malate synthase (EC 2.3.3.9)	glyoxylate cycle [GO:0006097]; tricarboxylic acid cycle [GO:0006099]	malate synthase activity [GO:0004474]		Cluster: Malate synthase	#N/A	#N/A	#N/A	IPR011076;IPR006252;IPR001465;IPR019830;	PF01274;	PS00510;	563	62.543	M0Y6K0	UniRef90_W5BR01	6	460	#N/A	#N/A
M0W4E2	Uncharacterized protein	metal ion transport [GO:0030001]	metal ion binding [GO:0046872]		Cluster: Uncharacterized protein	Cluster: Uncharacterized protein	3	195	IPR006121;	PF00403;	PS50846;	171	19.113	M0W4E2	UniRef90_M0W4E2	1	171	M0W4E2	UniRef50_K7TSU5
M0Y0B5	Uncharacterized protein	protein folding [GO:0006457]	metal ion binding [GO:0046872]		Cluster: Uncharacterized protein	#N/A	#N/A	#N/A	IPR002939;IPR001623;IPR018253;IPR008971;IPR001305;	PF01556;PF00684;	PS00636;PS50076;PS51188;	376	41.803	M0Y0B5	UniRef90_M8A7K2	3	446	#N/A	#N/A
F2DVM8	Predicted protein (Uncharacterized protein)		metal ion binding [GO:0046872]		Cluster: Uncharacterized protein	Cluster: Zinc finger CCCH domain-containing protein 33	188	397	IPR000571;	PF00642;	PS50103;	383	42.525	F2DVM8	UniRef90_W5D8X0	6	414	F2DVM8	UniRef50_Q8GXX7
M0YLR1	Uncharacterized protein		metal ion binding [GO:0046872]		Cluster: Uncharacterized protein	Cluster: Uncharacterized protein	10	310	IPR007087;IPR015880;		PS00028;PS50157;	310	33.345	M0YLR1	UniRef90_M0YLR1	4	310	M0YLR1	UniRef50_M0YLR1
M0W1J0	Uncharacterized protein		metal ion binding [GO:0046872]; metalloendopeptidase activity [GO:0004222]		Cluster: Uncharacterized protein	#N/A	#N/A	#N/A	IPR011249;IPR011237;IPR011765;IPR001431;IPR007863;	PF00675;PF05193;	PS00143;	481	53.845	M0W1J0	UniRef90_M0W1J0	4	481	#N/A	#N/A
M0XRZ5	Uncharacterized protein		metal ion binding [GO:0046872]; metalloendopeptidase activity [GO:0004222]		Cluster: Uncharacterized protein	Cluster: Uncharacterized protein	4	760	IPR024079;IPR024077;IPR001567;	PF01432;		620	69.594	M0XRZ5	UniRef90_W5GNF9	4	625	M0XRZ5	UniRef50_K3YQ68
M0UY30	Uncharacterized protein		metal ion binding [GO:0046872]; oxidoreductase activity [GO:0016491]		Cluster: Uncharacterized protein	Cluster: OSJNBa0033G05.6 protein	57	326	IPR027443;IPR005123;	PF03171;	PS51471;	267	29.614	M0UY30	UniRef90_W5B809	4	323	M0UY30	UniRef50_Q7X6V7
M0WRG0	Lipoxygenase (EC 1.13.11.-)	oxylipin biosynthetic process [GO:0031408]	metal ion binding [GO:0046872]; oxidoreductase activity, acting on single donors with incorporation of molecular oxygen, incorporation of two atoms of oxygen [GO:0016702]		Cluster: Linoleate 9S-lipoxygenase 1	Cluster: Linoleate 9S-lipoxygenase 2	76	870	IPR000907;IPR013819;IPR020834;IPR020833;IPR001246;IPR027433;IPR001024;	PF00305;PF01477;	PS00711;PS00081;PS51393;PS50095;	862	96.393	M0WRG0	UniRef90_P29114	24	862	M0WRG0	UniRef50_P29250
F2D1M6	Predicted protein (Uncharacterized protein)		metal ion binding [GO:0046872]; protein serine/threonine phosphatase activity [GO:0004722]		Cluster: Uncharacterized protein	#N/A	#N/A	#N/A	IPR015655;IPR000222;IPR001932;	PF00481;	PS01032;PS51746;	352	39.185	F2D1M6	UniRef90_I1IDJ0	5	360	#N/A	#N/A
F2DPN4	Predicted protein (Uncharacterized protein)		metal ion binding [GO:0046872]; protein serine/threonine phosphatase activity [GO:0004722]		Cluster: Uncharacterized protein	#N/A	#N/A	#N/A	IPR015655;IPR000222;IPR001932;	PF00481;	PS01032;PS51746;	288	30.983	F2DPN4	UniRef90_I1GWK8	9	281	#N/A	#N/A
M0Y7N6	Uncharacterized protein		metal ion binding [GO:0046872]; protein serine/threonine phosphatase activity [GO:0004722]		Cluster: Uncharacterized protein	#N/A	#N/A	#N/A	IPR015655;IPR000222;IPR001932;	PF00481;	PS01032;PS51746;	284	30.914	M0Y7N6	UniRef90_K3Z8L0	9	284	#N/A	#N/A
M0Z9V5	Uncharacterized protein		metal ion binding [GO:0046872]; protein serine/threonine phosphatase activity [GO:0004722]		Cluster: Uncharacterized protein	Cluster: Probable protein phosphatase 2C 45	74	282	IPR015655;IPR000222;IPR001932;	PF00481;	PS01032;PS51746;	345	37.622	M0Z9V5	UniRef90_M0Z9V5	1	345	M0Z9V5	UniRef50_Q7XR06
M0VCA1	Superoxide dismutase [Cu-Zn] (EC 1.15.1.1)	gluconeogenesis [GO:0006094]; glycolytic process [GO:0006096]; response to cadmium ion [GO:0046686]	metal ion binding [GO:0046872]; superoxide dismutase activity [GO:0004784]		Cluster: Superoxide dismutase [Cu-Zn]	Cluster: Superoxide dismutase [Cu-Zn]	2	103	IPR024134;IPR018152;IPR001424;	PF00080;	PS00087;	103	10.372	M0VCA1	UniRef90_M0VCA1	1	103	M0VCA1	UniRef50_M0VCA1
M0YTZ0	Superoxide dismutase (EC 1.15.1.1)		metal ion binding [GO:0046872]; superoxide dismutase activity [GO:0004784]		Cluster: Superoxide dismutase	#N/A	#N/A	#N/A	IPR001189;IPR019833;IPR019832;	PF02777;	PS00088;	123	13.854	M0YTZ0	UniRef90_M0YTZ0	1	123	#N/A	#N/A
M0VAY1	Uncharacterized protein		metallopeptidase activity [GO:0008237]; zinc ion binding [GO:0008270]		Cluster: Uncharacterized protein	Cluster: Aminopeptidase M1	160	879	IPR024571;IPR001930;IPR014782;	PF11838;PF01433;		715	80.454	M0VAY1	UniRef90_I1I6V5	7	873	M0VAY1	UniRef50_Q8VZH2
M0X1N7	Uncharacterized protein		metallopeptidase activity [GO:0008237]; zinc ion binding [GO:0008270]		Cluster: Uncharacterized protein	#N/A	#N/A	#N/A	IPR001930;IPR014782;	PF01433;		540	60.805	M0X1N7	UniRef90_M0X1N7	5	540	#N/A	#N/A
M0XG50	Uncharacterized protein	biosynthetic process [GO:0009058]	methyltransferase activity [GO:0008168]; pyridoxal phosphate binding [GO:0030170]		Cluster: Uncharacterized protein	Cluster: Methionine S-methyltransferase	74	1071	IPR004839;IPR025779;IPR015424;IPR015421;IPR015422;IPR029063;	PF00155;	PS51555;	997	110.136	M0XG50	UniRef90_W5AAX6	6	1036	M0XG50	UniRef50_Q9LTB2
F2E7G3	Predicted protein (Uncharacterized protein)	rRNA processing [GO:0006364]; tRNA processing [GO:0008033]	methyltransferase activity [GO:0008168]; RNA binding [GO:0003723]		Cluster: Uncharacterized protein	Cluster: Isoform 2 of Probable mediator of RNA polymerase II transcription subunit 36b	108	273	IPR000692;IPR020813;IPR029063;	PF01269;	PS00566;	242	26.4	F2E7G3	UniRef90_M7ZDY1	6	244	F2E7G3	UniRef50_Q9FEF8-2
F2DWT1	Predicted protein (Uncharacterized protein)	regulation of cell growth [GO:0001558]	microtubule binding [GO:0008017]		Cluster: Translationally-controlled tumor protein homolog	Cluster: Translationally-controlled tumor protein 1	132	168	IPR011057;IPR011323;IPR018103;IPR018105;	PF00838;	PS01002;PS01003;	168	18.884	F2DWT1	UniRef90_Q9M5G3	5	168	F2DWT1	UniRef50_P31265
F2CU23	Glyceraldehyde-3-phosphate dehydrogenase (EC 1.2.1.-)	glucose metabolic process [GO:0006006]	NAD binding [GO:0051287]; NADP binding [GO:0050661]; oxidoreductase activity, acting on the aldehyde or oxo group of donors, NAD or NADP as acceptor [GO:0016620]		Cluster: Glyceraldehyde-3-phosphate dehydrogenase	Cluster: Glyceraldehyde-3-phosphate dehydrogenase GAPCP1, chloroplastic	329	422	IPR020831;IPR020830;IPR020829;IPR020828;IPR006424;IPR016040;	PF02800;PF00044;	PS00071;	407	42.677	F2CU23	UniRef90_M0Y6L5	7	392	F2CU23	UniRef50_Q9SAJ6
F2CUE9	Glyceraldehyde-3-phosphate dehydrogenase (EC 1.2.1.-)	glucose metabolic process [GO:0006006]	NAD binding [GO:0051287]; NADP binding [GO:0050661]; oxidoreductase activity, acting on the aldehyde or oxo group of donors, NAD or NADP as acceptor [GO:0016620]		Cluster: Glyceraldehyde-3-phosphate dehydrogenase 1, cytosolic	Cluster: Glyceraldehyde-3-phosphate dehydrogenase GAPC1, cytosolic	587	338	IPR020831;IPR020830;IPR020829;IPR020828;IPR006424;IPR016040;	PF02800;PF00044;	PS00071;	337	36.514	F2CUE9	UniRef90_Q0J8A4	74	337	F2CUE9	UniRef50_P25858
F2D6I8	Glyceraldehyde-3-phosphate dehydrogenase (EC 1.2.1.-)	glucose metabolic process [GO:0006006]	NAD binding [GO:0051287]; NADP binding [GO:0050661]; oxidoreductase activity, acting on the aldehyde or oxo group of donors, NAD or NADP as acceptor [GO:0016620]		Cluster: Glyceraldehyde-3-phosphate dehydrogenase 2, cytosolic	Cluster: Glyceraldehyde-3-phosphate dehydrogenase GAPC1, cytosolic	587	338	IPR020831;IPR020830;IPR020829;IPR020828;IPR006424;IPR016040;	PF02800;PF00044;	PS00071;	337	36.612	F2D6I8	UniRef90_Q7FAH2	59	337	F2D6I8	UniRef50_P25858
M0W3K3	Uncharacterized protein		NAD binding [GO:0051287]; oxidoreductase activity, acting on NAD(P)H [GO:0016651]; quinone binding [GO:0048038]		Cluster: Uncharacterized protein	Cluster: NADH dehydrogenase subunit 7 (Fragment)	4	194	IPR001135;IPR029014;	PF00346;		168	18.925	M0W3K3	UniRef90_M0W3K3	2	168	M0W3K3	UniRef50_Q5G6T0
F2CQH5	UDP-glucose 6-dehydrogenase (EC 1.1.1.22)		NAD binding [GO:0051287]; UDP-glucose 6-dehydrogenase activity [GO:0003979]		#N/A	Cluster: UDP-glucose 6-dehydrogenase 2	266	480	IPR008927;IPR016040;IPR017476;IPR014027;IPR014026;IPR001732;IPR028356;	PF00984;PF03720;PF03721;		480	52.709	#N/A	#N/A	#N/A	#N/A	F2CQH5	UniRef50_Q9LIA8
M0YMY2	UDP-glucose 6-dehydrogenase (EC 1.1.1.22)		NAD binding [GO:0051287]; UDP-glucose 6-dehydrogenase activity [GO:0003979]		#N/A	Cluster: UDP-glucose 6-dehydrogenase 2	266	480	IPR008927;IPR016040;IPR017476;IPR014027;IPR014026;IPR001732;IPR028356;	PF00984;PF03720;PF03721;		480	52.917	#N/A	#N/A	#N/A	#N/A	M0YMY2	UniRef50_Q9LIA8
M0YSL2	Poly [ADP-ribose] polymerase (PARP) (EC 2.4.2.30)	protein ADP-ribosylation [GO:0006471]	NAD+ ADP-ribosyltransferase activity [GO:0003950]		Cluster: Poly [ADP-ribose] polymerase	Cluster: Poly [ADP-ribose] polymerase	2	362	IPR012317;IPR004102;	PF00644;	PS51059;	362	40.334	M0YSL2	UniRef90_M0YSL2	1	362	M0YSL2	UniRef50_M0YSL2
M0W666	Uncharacterized protein		NAD+ ADP-ribosyltransferase activity [GO:0003950]		Cluster: Uncharacterized protein	Cluster: Os10g0577800 protein	51	591	IPR012317;IPR022003;	PF12174;	PS51059;	593	66.487	M0W666	UniRef90_M7Z8I9	8	617	M0W666	UniRef50_Q8W3G3
M0Z344	Uncharacterized protein		NADH dehydrogenase (ubiquinone) activity [GO:0008137]		Cluster: 30 kDa subunit of complex I NADH dehydrogenase	Cluster: 30 kDa subunit of complex I NADH dehydrogenase	20	287	IPR001268;	PF00329;		190	22.61	M0Z344	UniRef90_Q35980	19	287	M0Z344	UniRef50_Q35980
M0VF49	6-phosphogluconate dehydrogenase, decarboxylating (EC 1.1.1.44)	pentose-phosphate shunt [GO:0006098]	NADP binding [GO:0050661]; phosphogluconate dehydrogenase (decarboxylating) activity [GO:0004616]		Cluster: 6-phosphogluconate dehydrogenase, decarboxylating	Cluster: 6-phosphogluconate dehydrogenase, decarboxylating	9	479	IPR008927;IPR013328;IPR012284;IPR006114;IPR006113;IPR006115;IPR016040;IPR006183;	PF00393;PF03446;		479	52.528	M0VF49	UniRef90_I1H1C2	8	479	M0VF49	UniRef50_I1H1C2
M0WF63	6-phosphogluconate dehydrogenase, decarboxylating (EC 1.1.1.44)	pentose-phosphate shunt [GO:0006098]	NADP binding [GO:0050661]; phosphogluconate dehydrogenase (decarboxylating) activity [GO:0004616]		Cluster: 6-phosphogluconate dehydrogenase, decarboxylating	Cluster: 6-phosphogluconate dehydrogenase, decarboxylating 2, chloroplastic	1204	487	IPR008927;IPR013328;IPR012284;IPR006114;IPR006113;IPR006115;IPR016040;IPR006183;	PF00393;PF03446;		501	53.725	M0WF63	UniRef90_K7TVZ1	5	507	M0WF63	UniRef50_Q9FFR3
M0VM05	Uncharacterized protein		nucleic acid binding [GO:0003676]		Cluster: Os06g0602600 protein	Cluster: Uncharacterized protein At2g34160	200	130	IPR002775;IPR014560;	PF01918;		132	14.635	M0VM05	UniRef90_Q69XJ9	17	132	M0VM05	UniRef50_O22969
F2D3D5	Predicted protein (Uncharacterized protein)		nucleic acid binding [GO:0003676]; nucleotide binding [GO:0000166]		Cluster: Uncharacterized protein	Cluster: Os06g0566100 protein	78	285	IPR012677;IPR000504;	PF00076;	PS50102;	413	41.295	F2D3D5	UniRef90_I1HYU9	6	403	F2D3D5	UniRef50_Q5Z655
F2DE61	Predicted protein (Uncharacterized protein)		nucleic acid binding [GO:0003676]; nucleotide binding [GO:0000166]		Cluster: Uncharacterized protein	Cluster: Heterogeneous nuclear ribonucleoprotein 1	66	411	IPR012677;IPR000504;	PF00076;	PS50102;	453	45.117	F2DE61	UniRef90_I1I4K8	5	449	F2DE61	UniRef50_Q8W034
F2DIA6	Predicted protein (Uncharacterized protein)		nucleic acid binding [GO:0003676]; nucleotide binding [GO:0000166]		Cluster: Predicted protein	#N/A	#N/A	#N/A	IPR012677;IPR000504;	PF00076;	PS50102;	469	51.727	F2DIA6	UniRef90_F2DIA6	6	469	#N/A	#N/A
M0UYF5	Uncharacterized protein		nucleic acid binding [GO:0003676]; nucleotide binding [GO:0000166]		Cluster: Uncharacterized protein	Cluster: RNA-binding protein CP31B, chloroplastic	60	289	IPR012677;IPR000504;	PF00076;	PS50102;	283	30.68	M0UYF5	UniRef90_M0UYF5	5	283	M0UYF5	UniRef50_Q9FGS0
M0V3Q4	Uncharacterized protein		nucleic acid binding [GO:0003676]; nucleotide binding [GO:0000166]		Cluster: Glycine-rich RNA-binding protein blt801	Cluster: Glycine-rich RNA-binding protein 8	113	169	IPR012677;IPR000504;	PF00076;	PS50102;	78	8.632	M0V3Q4	UniRef90_Q43472	6	161	M0V3Q4	UniRef50_Q03251
M0VQD4	Uncharacterized protein		nucleic acid binding [GO:0003676]; nucleotide binding [GO:0000166]		Cluster: Uncharacterized protein	Cluster: Isoform 3 of Serine/arginine-rich-splicing factor SR34	206	285	IPR012677;IPR000504;	PF00076;	PS50102;	250	27.701	M0VQD4	UniRef90_I1H5L5	9	289	M0VQD4	UniRef50_O22315-3
M0WJV7	Uncharacterized protein		nucleic acid binding [GO:0003676]; nucleotide binding [GO:0000166]		Cluster: Uncharacterized protein	Cluster: Glycine-rich RNA-binding protein 2, mitochondrial	29	158	IPR012677;IPR000504;	PF00076;	PS50102;	168	16.57	M0WJV7	UniRef90_M0WJV7	1	168	M0WJV7	UniRef50_Q9SVM8
M0X8E0	Uncharacterized protein		nucleic acid binding [GO:0003676]; nucleotide binding [GO:0000166]		Cluster: Uncharacterized protein	#N/A	#N/A	#N/A	IPR012677;IPR000504;	PF00076;	PS50102;	270	29.81	M0X8E0	UniRef90_M0X8E0	4	270	#N/A	#N/A
M0XC90	Uncharacterized protein		nucleic acid binding [GO:0003676]; nucleotide binding [GO:0000166]		Cluster: Uncharacterized protein	Cluster: Putative RRM-containing protein	92	313	IPR012677;IPR000504;	PF00076;	PS50102;	263	27.732	M0XC90	UniRef90_M7YCZ2	4	315	M0XC90	UniRef50_Q8LA96
M0XEV2	Uncharacterized protein		nucleic acid binding [GO:0003676]; nucleotide binding [GO:0000166]; zinc ion binding [GO:0008270]		Cluster: Uncharacterized protein	Cluster: Os03g0681900 protein	59	308	IPR012677;IPR000504;IPR001878;	PF00076;PF00098;	PS50102;PS50158;	318	34.677	M0XEV2	UniRef90_M0XEV2	6	318	M0XEV2	UniRef50_Q7Y008
M0YUI3	Uncharacterized protein		nucleic acid binding [GO:0003676]; nucleotide binding [GO:0000166]; zinc ion binding [GO:0008270]		Cluster: Uncharacterized protein	Cluster: RNA-binding family protein with retrovirus zinc finger-like domain isoform 2	48	215	IPR012677;IPR000504;IPR001878;	PF00076;PF00098;	PS50102;PS50158;	230	25.024	M0YUI3	UniRef90_I1I099	6	226	M0YUI3	UniRef50_A0A061FWE9
F2DSU6	Predicted protein (Uncharacterized protein)		nucleotide binding [GO:0000166]		Cluster: Guanine nucleotide-binding protein subunit beta-like protein A	Cluster: Guanine nucleotide-binding protein subunit beta-like protein	1017	318	IPR020472;IPR015943;IPR001680;IPR019775;IPR017986;	PF00400;	PS00678;PS50082;PS50294;	332	36.165	F2DSU6	UniRef90_P49027	17	334	F2DSU6	UniRef50_O18640
F2DTF1	Predicted protein (Uncharacterized protein)	biosynthetic process [GO:0009058]	nucleotidyltransferase activity [GO:0016779]		Cluster: Uncharacterized protein	Cluster: ADP-glucose pyrophosphorylase family protein	156	415	IPR005835;IPR029044;	PF00483;		415	45.695	F2DTF1	UniRef90_I1H8B7	23	415	F2DTF1	UniRef50_Q9C9P3
M0V1Y3	Uncharacterized protein		nutrient reservoir activity [GO:0045735]		Cluster: Uncharacterized protein	Cluster: Uncharacterized protein	1	544	IPR006045;IPR014710;IPR011051;	PF00190;		544	58.915	M0V1Y3	UniRef90_M0V1Y3	1	544	M0V1Y3	UniRef50_M0V1Y3
M0VEH1	Uncharacterized protein		nutrient reservoir activity [GO:0045735]		Cluster: Uncharacterized protein	Cluster: Avenin-like a1	19	168	IPR016140;IPR001954;IPR013771;	PF13016;		164	18.076	M0VEH1	UniRef90_M0VEH1	1	164	M0VEH1	UniRef50_Q2A784
M0VH55	Uncharacterized protein		nutrient reservoir activity [GO:0045735]		Cluster: Uncharacterized protein	Cluster: Avenin-like a1	19	168	IPR016140;IPR001954;IPR013771;	PF13016;		173	18.977	M0VH55	UniRef90_M0VH55	2	173	M0VH55	UniRef50_Q2A784
M0VWJ3	Uncharacterized protein		nutrient reservoir activity [GO:0045735]		Cluster: Uncharacterized protein	Cluster: Avenin-like b1	99	285	IPR016140;IPR001954;IPR001376;IPR013771;	PF13016;		314	35.944	M0VWJ3	UniRef90_M0VWJ3	1	314	M0VWJ3	UniRef50_Q2A783
M0WA02	Uncharacterized protein		nutrient reservoir activity [GO:0045735]		Cluster: Uncharacterized protein	Cluster: Uncharacterized protein	3	138	IPR016140;IPR001954;IPR001376;IPR013771;	PF13016;		138	15.5	M0WA02	UniRef90_M0WA02	1	138	M0WA02	UniRef50_M0WA02
M0XH58	Uncharacterized protein		nutrient reservoir activity [GO:0045735]		Cluster: Storage protein	Cluster: Globulin-1 S allele	22	573	IPR006045;IPR014710;IPR011051;	PF00190;		413	46.366	M0XH58	UniRef90_Q7DMU0	4	637	M0XH58	UniRef50_P15590
M0XH59	Uncharacterized protein		nutrient reservoir activity [GO:0045735]		Cluster: Storage protein	Cluster: Globulin-1 S allele	22	573	IPR006045;IPR014710;IPR011051;	PF00190;		307	34.785	M0XH59	UniRef90_Q7DMU0	4	637	M0XH59	UniRef50_P15590
M0XUU4	Uncharacterized protein		nutrient reservoir activity [GO:0045735]		Cluster: Uncharacterized protein	Cluster: Uncharacterized protein	20	500	IPR006045;IPR014710;IPR011051;	PF00190;		434	47.981	M0XUU4	UniRef90_M0XUU4	2	434	M0XUU4	UniRef50_I1GMC8
M0XYT2	Uncharacterized protein		nutrient reservoir activity [GO:0045735]		Cluster: Uncharacterized protein	Cluster: Gamma-gliadin	286	302	IPR016140;IPR001954;IPR001376;IPR013771;	PF13016;		343	39.447	M0XYT2	UniRef90_M0XYT2	1	343	M0XYT2	UniRef50_P21292
M0Y822	Uncharacterized protein		nutrient reservoir activity [GO:0045735]		Cluster: Uncharacterized protein	Cluster: Unknown protein from spot 258 of 2D-PAGE of etiolated coleoptile (Fragment)	168	15	IPR006044;IPR006045;IPR014710;IPR011051;	PF00190;		168	18.307	M0Y822	UniRef90_K3Z7E4	9	358	M0Y822	UniRef50_P80620
F2D692	Predicted protein (Uncharacterized protein)		O-methyltransferase activity [GO:0008171]		Cluster: Flavone O-methyltransferase 1	#N/A	#N/A	#N/A	IPR016461;IPR001077;IPR012967;IPR029063;IPR011991;	PF08100;PF00891;	PS51683;	360	38.693	F2D692	UniRef90_Q84N28	12	360	#N/A	#N/A
M0VJJ2	Uncharacterized protein		O-methyltransferase activity [GO:0008171]		Cluster: Uncharacterized protein	#N/A	#N/A	#N/A	IPR016461;IPR001077;IPR012967;IPR029063;IPR011991;	PF08100;PF00891;	PS51683;	361	39.013	M0VJJ2	UniRef90_M0VJJ2	2	361	#N/A	#N/A
M0V221	Phosphoserine aminotransferase (EC 2.6.1.52)	L-serine biosynthetic process [GO:0006564]	O-phospho-L-serine:2-oxoglutarate aminotransferase activity [GO:0004648]		Cluster: Phosphoserine aminotransferase	#N/A	#N/A	#N/A	IPR000192;IPR020578;IPR022278;IPR015424;IPR015421;IPR015422;	PF00266;	PS00595;	333	35.758	M0V221	UniRef90_M0V221	3	333	#N/A	#N/A
M0UW37	Uncharacterized protein	'de novo' pyrimidine nucleobase biosynthetic process [GO:0006207]; 'de novo' UMP biosynthetic process [GO:0044205]	orotate phosphoribosyltransferase activity [GO:0004588]; orotidine-5'-phosphate decarboxylase activity [GO:0004590]		Cluster: Uncharacterized protein	#N/A	#N/A	#N/A	IPR013785;IPR014732;IPR018089;IPR001754;IPR023031;IPR004467;IPR000836;IPR029057;IPR011060;	PF00215;PF00156;	PS00156;	477	50.693	M0UW37	UniRef90_M0UW37	5	477	#N/A	#N/A
M0Z779	Uncharacterized protein	cellular amino acid metabolic process [GO:0006520]	oxidoreductase activity [GO:0016491]		Cluster: Glutamate dehydrogenase	#N/A	#N/A	#N/A	IPR006095;IPR006096;IPR006097;IPR016040;	PF00208;PF02812;	PS00074;	325	34.987	M0Z779	UniRef90_C5YD28	19	411	#N/A	#N/A
M0WU78	Uncharacterized protein	photoperiodism, flowering [GO:0048573]; vernalization response [GO:0010048]	oxidoreductase activity [GO:0016491]		Cluster: Aldose reductase	Cluster: Aldose reductase	71	320	IPR001395;IPR018170;IPR020471;IPR023210;	PF00248;	PS00798;PS00062;PS00063;	320	35.821	M0WU78	UniRef90_P23901	18	320	M0WU78	UniRef50_P23901
M0YYA1	Uncharacterized protein	terpenoid biosynthetic process [GO:0016114]	oxidoreductase activity [GO:0016491]		Cluster: Uncharacterized protein	Cluster: Uncharacterized protein	5	266	IPR002198;IPR002347;IPR016040;IPR020904;	PF00106;	PS00061;	278	30.579	M0YYA1	UniRef90_M0YYA1	1	278	M0YYA1	UniRef50_M7YEI5
F2CSK4	Predicted protein (Uncharacterized protein)		oxidoreductase activity [GO:0016491]		Cluster: Predicted protein	Cluster: Glucose and ribitol dehydrogenase homolog 1	312	288	IPR002198;IPR002347;IPR016040;IPR020904;	PF00106;	PS00061;	347	37.516	F2CSK4	UniRef90_F2CSK4	6	347	F2CSK4	UniRef50_Q9FZ42
M0UPU7	Uncharacterized protein		oxidoreductase activity [GO:0016491]		Cluster: Uncharacterized protein	Cluster: Uncharacterized protein (Fragment)	10	179	IPR013740;IPR012336;	PF08534;	PS51352;	216	23.309	M0UPU7	UniRef90_M0UPU7	2	216	M0UPU7	UniRef50_J3LAG7
M0UY84	Uncharacterized protein		oxidoreductase activity [GO:0016491]		Cluster: Uncharacterized protein	#N/A	#N/A	#N/A	IPR002198;IPR002347;IPR016040;	PF00106;		164	18.221	M0UY84	UniRef90_W5G7D0	3	344	#N/A	#N/A
M0VFC5	Uncharacterized protein		oxidoreductase activity [GO:0016491]		Cluster: Uncharacterized protein	Cluster: Uncharacterized protein	2	173	IPR002198;IPR002347;IPR016040;	PF00106;		173	17.997	M0VFC5	UniRef90_M0VFC5	1	173	M0VFC5	UniRef50_M0VFC5
M0W1C5	Uncharacterized protein		oxidoreductase activity [GO:0016491]		Cluster: Uncharacterized protein	Cluster: Probable aldo-keto reductase 1	746	346	IPR001395;IPR020471;IPR023210;	PF00248;		267	29.257	M0W1C5	UniRef90_T1NC68	8	347	M0W1C5	UniRef50_C6TBN2
M0X2J8	Uncharacterized protein		oxidoreductase activity [GO:0016491]		Cluster: Uncharacterized protein	Cluster: Predicted protein	101	323	IPR002198;IPR002347;IPR016040;IPR020904;	PF00106;	PS00061;	327	35.386	M0X2J8	UniRef90_I1IM32	8	327	M0X2J8	UniRef50_A9THD4
M0X589	Uncharacterized protein		oxidoreductase activity [GO:0016491]		Cluster: Uncharacterized protein	Cluster: Uncharacterized protein	9	631	IPR008274;	PF02738;		585	63.372	M0X589	UniRef90_M0X589	2	585	M0X589	UniRef50_A0A087G8W0
M0XPR9	Uncharacterized protein		oxidoreductase activity [GO:0016491]		Cluster: NADP-dependent D-sorbitol-6-phosphate dehydrogenase	Cluster: NADP-dependent D-sorbitol-6-phosphate dehydrogenase	211	310	IPR001395;IPR018170;IPR020471;IPR023210;	PF00248;	PS00798;PS00062;PS00063;	312	34.682	M0XPR9	UniRef90_C5XT35	28	318	M0XPR9	UniRef50_P28475
M0XTM7	Uncharacterized protein		oxidoreductase activity [GO:0016491]		Cluster: Uncharacterized protein	Cluster: Putative uncharacterized protein Sb06g013980	27	406	IPR002198;IPR002347;IPR016040;	PF00106;		368	40.07	M0XTM7	UniRef90_I1IX56	2	368	M0XTM7	UniRef50_C5YEU0
M0XTS6	Uncharacterized protein		oxidoreductase activity [GO:0016491]		Cluster: Uncharacterized protein	Cluster: OSJNBa0081C01.23 protein	19	309	IPR002198;IPR002347;IPR016040;	PF00106;		391	43.216	M0XTS6	UniRef90_W5BGA0	2	335	M0XTS6	UniRef50_Q7X779
M0Y0D3	Uncharacterized protein		oxidoreductase activity [GO:0016491]		Cluster: Uncharacterized protein	Cluster: Probable sarcosine oxidase	108	416	IPR006076;IPR023753;	PF01266;		414	43.506	M0Y0D3	UniRef90_M0Y0D3	2	414	M0Y0D3	UniRef50_Q9SJA7
M0Y6L7	Uncharacterized protein		oxidoreductase activity [GO:0016491]		Cluster: Uncharacterized protein	Cluster: Uncharacterized protein	5	342	IPR023753;	PF07992;		331	34.518	M0Y6L7	UniRef90_M0Y6L6	2	342	M0Y6L7	UniRef50_M0Y6L6
M0YF53	Uncharacterized protein		oxidoreductase activity [GO:0016491]		Cluster: Uncharacterized protein	#N/A	#N/A	#N/A	IPR002198;IPR002347;IPR016040;IPR020904;	PF00106;	PS00061;	273	28.429	M0YF53	UniRef90_M0YF53	2	273	#N/A	#N/A
M0WVQ7	Uncharacterized protein	protein transport [GO:0015031]	oxidoreductase activity [GO:0016491]; Rab GDP-dissociation inhibitor activity [GO:0005093]		Cluster: Rab GDP dissociation inhibitor alpha	Cluster: Guanosine nucleotide diphosphate dissociation inhibitor 2	353	444	IPR023753;IPR018203;IPR000806;	PF00996;		413	46.208	M0WVQ7	UniRef90_C4J6K9	52	445	M0WVQ7	UniRef50_O24653
F2D005	Predicted protein (Uncharacterized protein)		oxidoreductase activity [GO:0016491]; zinc ion binding [GO:0008270]		Cluster: Predicted protein	#N/A	#N/A	#N/A	IPR013149;IPR013154;IPR002085;IPR002328;IPR011032;IPR016040;	PF08240;PF00107;	PS00059;	388	41.105	F2D005	UniRef90_F2D005	3	388	#N/A	#N/A
F2E7V8	Predicted protein (Uncharacterized protein)		oxidoreductase activity [GO:0016491]; zinc ion binding [GO:0008270]		Cluster: Predicted protein	Cluster: Cinnamyl alcohol dehydrogenase 7	2028	357	IPR013149;IPR013154;IPR002085;IPR002328;IPR011032;IPR016040;	PF08240;PF00107;	PS00059;	356	37.353	F2E7V8	UniRef90_F2E7V8	4	356	F2E7V8	UniRef50_Q02971
M0UMB8	Uncharacterized protein		oxidoreductase activity [GO:0016491]; zinc ion binding [GO:0008270]		Cluster: 2-alkenal reductase	Cluster: NADP-dependent alkenal double bond reductase P1	64	345	IPR013149;IPR002085;IPR011032;IPR016040;	PF00107;		347	38.207	M0UMB8	UniRef90_Q2KM86	9	347	M0UMB8	UniRef50_Q39172
M0VG07	Uncharacterized protein		oxidoreductase activity [GO:0016491]; zinc ion binding [GO:0008270]		Cluster: Alcohol dehydrogenase (Fragment)	#N/A	#N/A	#N/A	IPR002085;IPR011032;IPR016040;			125	12.843	M0VG07	UniRef90_D3GGR4	2	143	#N/A	#N/A
M0WI14	Uncharacterized protein		oxidoreductase activity [GO:0016491]; zinc ion binding [GO:0008270]		Cluster: Putative uncharacterized protein Sb07g000970	Cluster: Uncharacterized protein	47	432	IPR013149;IPR013154;IPR002085;IPR011032;IPR016040;	PF08240;PF00107;		328	34.752	M0WI14	UniRef90_C5YLV2	4	391	M0WI14	UniRef50_M1C4X8
M0XEA6	Uncharacterized protein		oxidoreductase activity [GO:0016491]; zinc ion binding [GO:0008270]		Cluster: Alcohol dehydrogenase 3	#N/A	#N/A	#N/A	IPR013149;IPR013154;IPR002085;IPR002328;IPR011032;IPR016040;	PF08240;PF00107;	PS00059;	379	41.042	M0XEA6	UniRef90_P10848	40	379	#N/A	#N/A
M0YR50	Uncharacterized protein		oxidoreductase activity [GO:0016491]; zinc ion binding [GO:0008270]		#N/A	#N/A	#N/A	#N/A	IPR013149;IPR002085;IPR011032;IPR016040;	PF00107;		353	38.265	#N/A	#N/A	#N/A	#N/A	#N/A	#N/A
M0X0Y3	Uncharacterized protein		oxidoreductase activity acting on S group donors [GO:0016667]		Cluster: Uncharacterized protein	Cluster: Gamma interferon inducible lysosomal thiol reductase family protein, expressed	69	265	IPR004911;	PF03227;		253	28.085	M0X0Y3	UniRef90_M7ZJB3	4	259	M0X0Y3	UniRef50_Q10MT8
F2CVN4	Predicted protein (Uncharacterized protein)		oxidoreductase activity, acting on the aldehyde or oxo group of donors, NAD or NADP as acceptor [GO:0016620]		Cluster: Mitochondrial aldehyde dehydrogenase	Cluster: Aldehyde dehydrogenase, mitochondrial	306	519	IPR016161;IPR016163;IPR016160;IPR029510;IPR016162;IPR015590;	PF00171;	PS00070;PS00687;	549	59.339	F2CVN4	UniRef90_Q8LST6	8	549	F2CVN4	UniRef50_P11884
M0UEJ7	Uncharacterized protein		oxidoreductase activity, acting on the aldehyde or oxo group of donors, NAD or NADP as acceptor [GO:0016620]		Cluster: Uncharacterized protein	Cluster: Aldehyde dehydrogenase, cytosolic 1	803	501	IPR016161;IPR016163;IPR016160;IPR029510;IPR016162;IPR015590;	PF00171;	PS00070;PS00687;	500	53.834	M0UEJ7	UniRef90_I1HP11	9	500	M0UEJ7	UniRef50_Q28399
M0UPT9	Uncharacterized protein		oxidoreductase activity, acting on the aldehyde or oxo group of donors, NAD or NADP as acceptor [GO:0016620]		Cluster: Uncharacterized protein	#N/A	#N/A	#N/A	IPR016161;IPR016163;IPR016162;IPR015590;	PF00171;		371	40.223	M0UPT9	UniRef90_M0UPT9	2	371	#N/A	#N/A
M0V1Y4	Uncharacterized protein		oxidoreductase activity, acting on the aldehyde or oxo group of donors, NAD or NADP as acceptor [GO:0016620]		Cluster: Uncharacterized protein	Cluster: Betaine aldehyde dehydrogenase 1	568	505	IPR016161;IPR016163;IPR016160;IPR029510;IPR016162;IPR015590;	PF00171;	PS00070;PS00687;	417	45.244	M0V1Y4	UniRef90_I1I751	17	501	M0V1Y4	UniRef50_O24174
M0Y6M7	Uncharacterized protein		oxidoreductase activity, acting on the aldehyde or oxo group of donors, NAD or NADP as acceptor [GO:0016620]		Cluster: Betaine aldehyde dehydrogenase	Cluster: Betaine aldehyde dehydrogenase 1	568	505	IPR016161;IPR016163;IPR016160;IPR029510;IPR016162;IPR015590;	PF00171;	PS00070;PS00687;	394	42.783	M0Y6M7	UniRef90_Q40024	1	505	M0Y6M7	UniRef50_O24174
M0YG97	Glutamate dehydrogenase	cellular amino acid metabolic process [GO:0006520]	oxidoreductase activity, acting on the CH-NH2 group of donors, NAD or NADP as acceptor [GO:0016639]		Cluster: Glutamate dehydrogenase	Cluster: Glutamate dehydrogenase 2	341	411	IPR006095;IPR006096;IPR006097;IPR014362;IPR016040;	PF00208;PF02812;	PS00074;	450	48.407	M0YG97	UniRef90_Q43260	20	411	M0YG97	UniRef50_Q38946
M0VEU4	Uncharacterized protein	tricarboxylic acid cycle [GO:0006099]	oxoglutarate dehydrogenase (succinyl-transferring) activity [GO:0004591]; thiamine pyrophosphate binding [GO:0030976]		Cluster: Uncharacterized protein	Cluster: Uncharacterized protein	6	725	IPR032106;IPR011603;IPR001017;IPR029061;IPR005475;	PF16078;PF00676;PF02779;		699	78.955	M0VEU4	UniRef90_K7TNV1	3	725	M0VEU4	UniRef50_K7TNV1
M0Y930	Uncharacterized protein	proteolysis [GO:0006508]	peptidase activity [GO:0008233]		Cluster: Uncharacterized protein	Cluster: Glutamate carboxypeptidase 2	67	738	IPR003137;IPR007484;IPR006311;IPR007365;	PF02225;PF04389;PF04253;	PS51318;	660	71.725	M0Y930	UniRef90_M0Y930	2	660	M0Y930	UniRef50_B6SP44
F2DA67	Peptidyl-prolyl cis-trans isomerase	protein folding [GO:0006457]	peptidyl-prolyl cis-trans isomerase activity [GO:0003755]		Cluster: Peptidyl-prolyl cis-trans isomerase	Cluster: Peptidyl-prolyl cis-trans isomerase FKBP2	118	142	IPR023566;IPR001179;	PF00254;	PS50059;	154	16.178	F2DA67	UniRef90_F2DA67	5	154	F2DA67	UniRef50_P26885
M0WCQ8	Peptidyl-prolyl cis-trans isomerase (EC 5.2.1.8)	protein folding [GO:0006457]	peptidyl-prolyl cis-trans isomerase activity [GO:0003755]		Cluster: Peptidyl-prolyl cis-trans isomerase	Cluster: Uncharacterized protein (Fragment)	29	212	IPR029000;IPR024936;IPR020892;IPR002130;	PF00160;	PS00170;PS50072;	161	17.366	M0WCQ8	UniRef90_Q93W25	12	171	M0WCQ8	UniRef50_W5PJF3
M0XII1	Peptidyl-prolyl cis-trans isomerase (EC 5.2.1.8)	protein folding [GO:0006457]	peptidyl-prolyl cis-trans isomerase activity [GO:0003755]		Cluster: Peptidyl-prolyl cis-trans isomerase	Cluster: Peptidyl-prolyl cis-trans isomerase (Fragment)	29	143	IPR029000;IPR024936;IPR020892;IPR002130;	PF00160;	PS00170;PS50072;	213	22.854	M0XII1	UniRef90_M7YRY8	16	213	M0XII1	UniRef50_G9KI15
F2CR56	Predicted protein (Uncharacterized protein)	carbon fixation [GO:0015977]; tricarboxylic acid cycle [GO:0006099]	phosphoenolpyruvate carboxylase activity [GO:0008964]		Cluster: Phosphoenolpyruvate carboxylase 2	#N/A	#N/A	#N/A	IPR021135;IPR018129;IPR022805;IPR015813;	PF00311;	PS00781;PS00393;	972	110.224	F2CR56	UniRef90_P51059	151	967	#N/A	#N/A
F2CYX9	Predicted protein (Uncharacterized protein)	carbon fixation [GO:0015977]; tricarboxylic acid cycle [GO:0006099]	phosphoenolpyruvate carboxylase activity [GO:0008964]		Cluster: Phosphoenolpyruvate carboxylase (Fragment)	#N/A	#N/A	#N/A	IPR021135;IPR018129;IPR022805;IPR015813;	PF00311;	PS00781;PS00393;	966	109.556	F2CYX9	UniRef90_A7DX19	7	913	#N/A	#N/A
M0YAU8	Uncharacterized protein	carbon fixation [GO:0015977]; tricarboxylic acid cycle [GO:0006099]	phosphoenolpyruvate carboxylase activity [GO:0008964]		Cluster: Phosphoenolpyruvate carboxylase, housekeeping isozyme	#N/A	#N/A	#N/A	IPR021135;IPR018129;IPR022805;IPR015813;	PF00311;	PS00781;PS00393;	911	103.692	M0YAU8	UniRef90_P29193	22	966	#N/A	#N/A
M0V455	Uncharacterized protein		phosphoglycerate mutase activity [GO:0004619]		Cluster: Uncharacterized protein	Cluster: Isoform 2 of Phosphoglycerate mutase-like protein 2	169	318	IPR013078;IPR029033;	PF00300;		284	31.26	M0V455	UniRef90_M0V455	2	284	M0V455	UniRef50_F4IBB2-2
M0VI90	Uncharacterized protein		phosphoprotein phosphatase activity [GO:0004721]		Cluster: Serine/threonine-protein phosphatase 2A 65 kDa regulatory subunit A beta isoform	Cluster: Serine/threonine-protein phosphatase 2A 65 kDa regulatory subunit A gamma isoform	173	587	IPR011989;IPR016024;IPR021133;		PS50077;	569	63.453	M0VI90	UniRef90_Q38950	158	587	M0VI90	UniRef50_Q38951
M0YQU8	Uncharacterized protein	lipid metabolic process [GO:0006629]; vernalization response [GO:0010048]	phosphoric diester hydrolase activity [GO:0008081]		Cluster: Uncharacterized protein	Cluster: Expressed protein	125	360	IPR017946;IPR000909;		PS50007;	360	38.678	M0YQU8	UniRef90_M0YQU8	2	360	M0YQU8	UniRef50_Q75IX4
M0WTD6	Uncharacterized protein	carbohydrate metabolic process [GO:0005975]	polygalacturonase activity [GO:0004650]		Cluster: Uncharacterized protein	#N/A	#N/A	#N/A	IPR000743;IPR012334;IPR011050;	PF00295;		489	52.096	M0WTD6	UniRef90_M0WTD6	1	489	#N/A	#N/A
M0ZB30	Uncharacterized protein		protein binding [GO:0005515]		Cluster: Uncharacterized protein	Cluster: COP9 signalosome complex subunit 6a	111	317	IPR000555;IPR024969;	PF01398;PF13012;		337	36.991	M0ZB30	UniRef90_I1I8A9	4	327	M0ZB30	UniRef50_Q8W206
M0VLS5	Uncharacterized protein	response to stress [GO:0006950]	protein binding [GO:0070678]		Cluster: Uncharacterized protein	Cluster: Hsp70-Hsp90 organizing protein 1	133	572	IPR006636;IPR013026;IPR011990;IPR001440;IPR019734;	PF00515;PF13414;PF13181;	PS50005;PS50293;	343	39.607	M0VLS5	UniRef90_W5AUV9	4	577	M0VLS5	UniRef50_Q43468
M0X3R2	Uncharacterized protein		protein domain specific binding [GO: 0019904]		Cluster: 14-3-3-like protein GF14-12	Cluster: 14-3-3 protein zeta/delta	345	245	IPR000308;IPR023409;IPR023410;	PF00244;	PS00796;PS00797;	263	29.943	M0X3R2	UniRef90_Q01526	35	261	M0X3R2	UniRef50_P63104
M0XEG8	Uncharacterized protein		protein domain specific binding [GO: 0019904]		Cluster: 14-3-3-like protein GF14-A	Cluster: 14-3-3 protein epsilon	143	262	IPR000308;IPR023409;IPR023410;	PF00244;	PS00796;	203	22.339	M0XEG8	UniRef90_Q84J55	23	264	M0XEG8	UniRef50_P92177
M0XMV1	Uncharacterized protein		protein domain specific binding [GO: 0019904]		Cluster: 14-3-3-like protein GF14-12	Cluster: 14-3-3 protein zeta/delta	345	245	IPR000308;IPR023409;IPR023410;	PF00244;	PS00796;PS00797;	262	29.691	M0XMV1	UniRef90_Q01526	35	261	M0XMV1	UniRef50_P63104
A1X810	14-3-3E (Predicted protein) (Uncharacterized protein)		protein domain specific binding [GO: 0019904]		Cluster: 14-3-3-like protein GF14-D	Cluster: 14-3-3 protein zeta/delta	345	245	IPR000308;IPR023409;IPR023410;	PF00244;	PS00796;PS00797;	266	29.437	A1X810	UniRef90_Q2R2W2	24	265	A1X810	UniRef50_P63104
F2CRF1	Predicted protein (Uncharacterized protein)		protein domain specific binding {GO:0019904]		Cluster: 14-3-3-like protein GF14-F	Cluster: 14-3-3 protein sigma	528	248	IPR000308;IPR023409;IPR023410;	PF00244;	PS00796;PS00797;	261	29.265	F2CRF1	UniRef90_Q06967	23	260	F2CRF1	UniRef50_P31947
F2E3X1	Predicted protein (Uncharacterized protein)	cellular response to glucose starvation [GO:0042149]; protein autophosphorylation [GO:0046777]	protein kinase activator activity [GO:0030295]; protein serine/threonine kinase activity [GO:0004674]		Cluster: Uncharacterized protein	Cluster: Sucrose nonfermenting 4-like protein	203	487	IPR032640;IPR000644;IPR014756;	PF16561;PF00571;	PS51371;	497	54.173	F2E3X1	UniRef90_I1GKM6	6	494	F2E3X1	UniRef50_Q944A6
M0YVX9	Uncharacterized protein		protein kinase activity [GO:0004672]		Cluster: Uncharacterized protein	Cluster: Receptor-like protein kinase	19	440	IPR032675;IPR001611;	PF13855;		430	44.887	M0YVX9	UniRef90_M0YVX9	2	430	M0YVX9	UniRef50_C4J489
M0XYV0	Uncharacterized protein	ATP biosynthesis process [GO:0006754]	protein kinase binding [GO:0019901]		Cluster: Uncharacterized protein	Cluster: AMP-activated protein kinase, gamma regulatory subunit, putative	59	443	IPR000644;	PF00571;	PS51371;	453	48.111	M0XYV0	UniRef90_I1HNY1	5	452	M0XYV0	UniRef50_B9S2A6
F2EDR5	Predicted protein (Uncharacterized protein)		protein serine/threonine phosphatase activity [GO:0004722]		Cluster: Uncharacterized protein	#N/A	#N/A	#N/A	IPR015655;IPR001932;	PF00481;	PS51746;	297	32.757	F2EDR5	UniRef90_M8AJE3	7	299	#N/A	#N/A
M0UJY7	Uncharacterized protein	protein transport [GO:0015031]	protein transporter activity [GO:0008565]		Cluster: Uncharacterized protein	Cluster: Transportin-1	45	891	IPR011989;IPR016024;IPR000357;	PF02985;		458	50.285	M0UJY7	UniRef90_M7YHX8	5	908	M0UJY7	UniRef50_Q8H0U4
M0XA21	Uncharacterized protein		pyridoxal phosphate binding [GO:0030170]; transaminase activity [GO:0008483]		#N/A	Cluster: Isoform 2 of Gamma-aminobutyrate transaminase POP2, mitochondrial	189	513	IPR005814;IPR015424;IPR015421;IPR015422;	PF00202;	PS00600;	448	49.061	#N/A	#N/A	#N/A	#N/A	M0XA21	UniRef50_Q94CE5-2
M0VPQ3	Uncharacterized protein	arginine catabolic process to glutamate [GO:0019544]; fatty acid beta-oxidation [GO:0006635]; hyperosmotic salinity response [GO:0042538]; organ senescence [GO:0010260]; ornithine catabolic process [GO:0006593]; peroxisome organization [GO:0007031]; plant-type hypersensitive response [GO:0009626]; proline biosynthetic process [GO:0006561]	pyridoxal phosphate binding [GO:0030170]; transaminase activity [GO:0008483]; zinc ion binding [GO:0008270]		Cluster: Uncharacterized protein	Cluster: Uncharacterized protein	12	312	IPR005814;IPR010164;IPR015424;IPR015421;IPR015422;	PF00202;	PS00600;	312	33.752	M0VPQ3	UniRef90_M0VPQ3	2	312	M0VPQ3	UniRef50_M0VPQ3
M0WKW1	Uncharacterized protein	acetyl-CoA biosynthetic process from pyruvate [GO:0006086]	pyruvate dehydrogenase (acetyl-transferring) activity [GO:0004739]		Cluster: Uncharacterized protein	#N/A	#N/A	#N/A	IPR027110;IPR029061;IPR009014;IPR005475;	PF02779;		262	28.229	M0WKW1	UniRef90_M0WKW1	1	262	#N/A	#N/A
M0UL57	Eukaryotic translation initiation factor 5A (eIF-5A)	positive regulation of translational elongation [GO:0045901]; positive regulation of translational termination [GO:0045905]; translational frameshifting [GO:0006452]	ribosome binding [GO:0043022]; translation elongation factor activity [GO:0003746]		Cluster: Eukaryotic translation initiation factor 5A	Cluster: Eukaryotic translation initiation factor 5A-2	535	159	IPR012340;IPR014722;IPR019769;IPR001884;IPR020189;IPR008991;	PF01287;	PS00302;	161	17.347	M0UL57	UniRef90_I1H4B2	2	161	M0UL57	UniRef50_Q93VP3
M0WIS1	Uncharacterized protein		RNA binding [GO:0003723]		Cluster: Uncharacterized protein	Cluster: RNA-binding KH domain-containing protein	35	474	IPR004087;IPR004088;	PF00013;	PS50084;	490	52.105	M0WIS1	UniRef90_M8AGU5	7	396	M0WIS1	UniRef50_A0A061GIF2
M0YXF0	Uncharacterized protein		RNA binding [GO:0003723]		Cluster: Eukaryotic translation initiation factor isoform 4G-1	Cluster: Eukaryotic translation initiation factor isoform 4G-1	207	780	IPR016024;IPR003891;IPR016021;IPR003890;	PF02847;PF02854;	PS51366;	692	76.232	M0YXF0	UniRef90_Q03387	11	788	M0YXF0	UniRef50_Q93ZT6
M0WCD7	rRNA N-glycosidase (EC 3.2.2.22)	defense response [GO:0006952]; negative regulation of translation [GO:0017148]	rRNA N-glycosylase activity [GO:0030598]		Cluster: rRNA N-glycosidase	Cluster: rRNA N-glycosidase	3	180	IPR001574;IPR017988;IPR016138;	PF00161;	PS00275;	180	18.815	M0WCD7	UniRef90_M0WCD7	2	180	M0WCD7	UniRef50_M0WCD7
M0YCZ6	S-(hydroxymethyl)glutathione dehydrogenase (EC 1.1.1.284)	ethanol oxidation [GO:0006069]	S-(hydroxymethyl)glutathione dehydrogenase activity [GO:0051903]; zinc ion binding [GO:0008270]		Cluster: S-(hydroxymethyl)glutathione dehydrogenase	#N/A	#N/A	#N/A	IPR014183;IPR013149;IPR013154;IPR002085;IPR002328;IPR011032;IPR016040;	PF08240;PF00107;	PS00059;	481	51.374	M0YCZ6	UniRef90_M0YCZ6	5	481	#N/A	#N/A
M0YX27	Uncharacterized protein	protein methylation [GO:0006479]	S-adenosylmethionine-homocysteine S-methyltransferase activity [GO:0008898]		Cluster: Uncharacterized protein	Cluster: Homocysteine S-methyltransferase 1	113	326	IPR003726;	PF02574;	PS50970;	221	24.179	M0YX27	UniRef90_I1IGN2	6	340	M0YX27	UniRef50_Q9SDL7
M0WX05	Uncharacterized protein		selenium binding [GO:0008430]		Cluster: Os01g0916400 protein	Cluster: Selenium-binding protein 1	155	490	IPR008826;IPR015943;	PF05694;		491	53.741	M0WX05	UniRef90_Q8RZW7	12	482	M0WX05	UniRef50_O23264
M0WX14	Carboxypeptidase (EC 3.4.16.-)		serine-type carboxypeptidase activity [GO:0004185]		Cluster: Serine carboxypeptidase 2	Cluster: Serine carboxypeptidase 2	238	444	IPR029058;IPR001563;IPR018202;	PF00450;	PS00560;PS00131;	433	48.353	M0WX14	UniRef90_P08819	8	444	M0WX14	UniRef50_P08819
M0XFA8	ATP-dependent Clp protease proteolytic subunit (EC 3.4.21.92)		serine-type endopeptidase activity [GO:0004252]		Cluster: ATP-dependent Clp protease proteolytic subunit	#N/A	#N/A	#N/A	IPR001907;IPR029045;IPR023562;IPR018215;	PF00574;	PS00382;PS00381;	261	28.2	M0XFA8	UniRef90_I1IBV3	4	302	#N/A	#N/A
M0WCA9	Uncharacterized protein		serine-type endopeptidase activity [GO:0004252]		Cluster: Uncharacterized protein	Cluster: Acylamino acid-releasing enzyme	160	764	IPR029058;IPR002471;IPR001375;	PF00326;	PS00708;	420	45.754	M0WCA9	UniRef90_W5AFM1	6	832	M0WCA9	UniRef50_Q84LM4
M0X1T4	Uncharacterized protein		serine-type endopeptidase activity [GO:0004252]		Cluster: Uncharacterized protein	Cluster: Uncharacterized protein	4	505	IPR000209;IPR023828;IPR015500;	PF00082;	PS00138;	505	53.791	M0X1T4	UniRef90_M0X1T4	3	505	M0X1T4	UniRef50_M0X1T4
M0YT94	Uncharacterized protein		serine-type endopeptidase activity [GO:0004252]; serine-type exopeptidase activity [GO:0070008]		Cluster: Uncharacterized protein	Cluster: Oligopeptidase-like protein	3	485	IPR023302;IPR002470;	PF02897;		470	52.983	M0YT94	UniRef90_M0YT94	1	470	M0YT94	UniRef50_Q0WN43
M0VFS7	Uncharacterized protein	response to wounding [GO:0009611]	serine-type endopeptidase inhibitor activity [GO:0004867]		Cluster: Putative uncharacterized protein bci-7	Cluster: Subtilisin-chymotrypsin inhibitor-2B (Fragment)	23	72	IPR000864;	PF00280;		74	7.958	M0VFS7	UniRef90_Q9M4C9	3	74	M0VFS7	UniRef50_P08626
M0W9B7	Uncharacterized protein	response to wounding [GO:0009611]	serine-type endopeptidase inhibitor activity [GO:0004867]		Cluster: Subtilisin-chymotrypsin inhibitor CI-1A	#N/A	#N/A	#N/A	IPR000864;	PF00280;	PS00285;	83	8.882	M0W9B7	UniRef90_P16062	2	83	#N/A	#N/A
M0XBS5	Uncharacterized protein	response to wounding [GO:0009611]	serine-type endopeptidase inhibitor activity [GO:0004867]		Cluster: Subtilisin-chymotrypsin inhibitor CI-1B	#N/A	#N/A	#N/A	IPR000864;	PF00280;	PS00285;	83	8.963	M0XBS5	UniRef90_P16063	2	83	#N/A	#N/A
Q5URW6	Hordoindoline b-1 (Hordoindoline-B1) (Hordoindoline-b1) (Uncharacterized protein)		serine-type endopeptidase inhibitor activity [GO:0004867]		Cluster: Hordoindoline-B2	Cluster: Hordoindoline-B2	174	147	IPR006106;IPR016140;IPR013771;	PF00234;		147	16.122	Q5URW6	UniRef90_Q9LEH8	33	147	Q5URW6	UniRef50_Q9LEH8
Q5URW7	Hordoindoline b-2 (Hordoindoline b2) (Hordoindoline-b2) (Uncharacterized protein)		serine-type endopeptidase inhibitor activity [GO:0004867]		Cluster: Hordoindoline-B2	Cluster: Hordoindoline-B2	174	147	IPR006106;IPR016140;IPR013771;	PF00234;		147	16.078	Q5URW7	UniRef90_Q9LEH8	33	147	Q5URW7	UniRef50_Q9LEH8
M0ULY1	Uncharacterized protein		serine-type endopeptidase inhibitor activity [GO:0004867]		Cluster: Alpha-amylase/trypsin inhibitor CMb	Cluster: Alpha-amylase/trypsin inhibitor CMb	7	149	IPR006106;IPR006105;IPR016140;IPR013771;	PF00234;	PS00426;	143	15.817	M0ULY1	UniRef90_P32936	4	149	M0ULY1	UniRef50_P32936
M0UY52	Uncharacterized protein		serine-type endopeptidase inhibitor activity [GO:0004867]		Cluster: Trypsin inhibitor CMe	Cluster: Trypsin inhibitor CMe	58	148	IPR006106;IPR006105;IPR016140;IPR013771;	PF00234;	PS00426;	149	16.29	M0UY52	UniRef90_P01086	4	148	M0UY52	UniRef50_P01086
M0VFV9	Uncharacterized protein		serine-type endopeptidase inhibitor activity [GO:0004867]		Cluster: Uncharacterized protein	Cluster: Uncharacterized protein	3	149	IPR006106;IPR006105;IPR016140;IPR013771;	PF00234;	PS00426;	146	15.735	M0VFV9	UniRef90_M0VFV9	2	146	M0VFV9	UniRef50_I1H2M2
M0VML1	Uncharacterized protein		serine-type endopeptidase inhibitor activity [GO:0004867]		Cluster: Alpha-amylase/trypsin inhibitor	Cluster: Alpha-amylase/trypsin inhibitor	22	147	IPR006106;IPR006105;IPR016140;IPR006311;IPR013771;	PF00234;	PS00426;PS51318;	147	16.04	M0VML1	UniRef90_P16969	22	147	M0VML1	UniRef50_P16969
M0Y227	Uncharacterized protein		serine-type endopeptidase inhibitor activity [GO:0004867]		Cluster: Alpha-amylase/trypsin inhibitor CMd	Cluster: Alpha-amylase/trypsin inhibitor CMd	8	171	IPR006106;IPR006105;IPR016140;IPR013771;	PF00234;	PS00426;	171	18.526	M0Y227	UniRef90_P11643	4	171	M0Y227	UniRef50_P11643
M0YS73	Uncharacterized protein		serine-type endopeptidase inhibitor activity [GO:0004867]		Cluster: Alpha-amylase/trypsin inhibitor CMa	Cluster: Alpha-amylase/trypsin inhibitor CMa	7	145	IPR006106;IPR006105;IPR016140;IPR013771;	PF00234;	PS00426;	145	15.47	M0YS73	UniRef90_P28041	2	145	M0YS73	UniRef50_P28041
F2E9L2	Predicted protein (Uncharacterized protein)		serine-type peptidase activity [GO:0008236]		Cluster: Uncharacterized protein	Cluster: Os10g0511400 protein	49	507	IPR029058;IPR008758;	PF05577;		508	56.19	F2E9L2	UniRef90_M0XCV8	6	522	F2E9L2	UniRef50_Q7XCY0
M0V807	Uncharacterized protein		small protein activating enzyme activity [GO:0008641]		Cluster: Uncharacterized protein	Cluster: Uncharacterized protein	8	425	IPR016040;IPR000594;			417	46.686	M0V807	UniRef90_M0V810	4	425	M0V807	UniRef50_M0V810
M0YA96	Uncharacterized protein		small protein activating enzyme activity [GO:0008641]		Cluster: Uncharacterized protein	Cluster: Ubiquitin-like modifier-activating enzyme 5 (Fragment)	9	266	IPR016040;IPR000594;	PF00899;		325	35.395	M0YA96	UniRef90_M0YA96	1	325	M0YA96	UniRef50_F6VRI6
M0Y0G8	Uncharacterized protein		starch synthase activity [GO:0009011]		Cluster: Granule-bound starch synthase 1, chloroplastic/amyloplastic	Cluster: Granule-bound starch synthase 1, chloroplastic/amyloplastic	791	610	IPR013534;	PF08323;		379	42.163	M0Y0G8	UniRef90_P09842	226	603	M0Y0G8	UniRef50_Q9MAQ0
F2CWG0	Predicted protein (Uncharacterized protein)	biosynthetic process [GO:0009058]	strictosidine synthase activity [GO:0016844]		#N/A	Cluster: Adipocyte plasma membrane-associated protein	31	358	IPR011042;IPR018119;IPR004141;	PF03088;		367	39.083	#N/A	#N/A	#N/A	#N/A	F2CWG0	UniRef50_A0A0B2PX38
M0XSP9	Uncharacterized protein	gamma-aminobutyric acid catabolic process [GO:0009450]	succinate-semialdehyde dehydrogenase [NAD(P)+] activity [GO:0009013]		Cluster: Uncharacterized protein	#N/A	#N/A	#N/A	IPR016161;IPR016163;IPR016160;IPR029510;IPR016162;IPR015590;IPR010102;	PF00171;	PS00070;PS00687;	526	55.841	M0XSP9	UniRef90_W5GFD3	8	526	#N/A	#N/A
F2E6J2	Sucrose synthase (EC 2.4.1.13)	sucrose metabolic process [GO:0005985]	sucrose synthase activity [GO:0016157]		Cluster: Sucrose synthase 1	#N/A	#N/A	#N/A	IPR001296;IPR000368;IPR012820;	PF00534;PF00862;		815	92.601	F2E6J2	UniRef90_P31924	47	816	#N/A	#N/A
M0UKI5	Sucrose synthase (EC 2.4.1.13)	sucrose metabolic process [GO:0005985]	sucrose synthase activity [GO:0016157]		#N/A	Cluster: Sucrose synthase 1	825	808	IPR001296;IPR000368;IPR012820;	PF00534;PF00862;		808	92.175	#N/A	#N/A	#N/A	#N/A	M0UKI5	UniRef50_P49040
M0XEF6	Sucrose synthase (EC 2.4.1.13)	sucrose metabolic process [GO:0005985]	sucrose synthase activity [GO:0016157]		Cluster: Sucrose synthase	Cluster: Sucrose synthase (Fragment)	6	490	IPR001296;IPR000368;IPR012820;	PF00534;PF00862;		474	54.294	M0XEF6	UniRef90_M0XEF6	4	474	M0XEF6	UniRef50_G4WJT1
M0XEG4	Uncharacterized protein	sucrose metabolic process [GO:0005985]	sucrose synthase activity [GO:0016157]		Cluster: Uncharacterized protein	#N/A	#N/A	#N/A	IPR000368;	PF00862;		306	34.09	M0XEG4	UniRef90_M0XEG4	1	306	#N/A	#N/A
M0XQI1	Uncharacterized protein	sucrose metabolic process [GO:0005985]	sucrose-phosphate synthase activity [GO:0046524]; sucrose synthase activity [GO:0016157]		Cluster: Uncharacterized protein	#N/A	#N/A	#N/A	IPR001296;IPR006380;IPR000368;IPR012819;	PF00534;PF05116;PF00862;		1076	119.748	M0XQI1	UniRef90_M0XQI1	12	1076	#N/A	#N/A
M0Y4T3	Uncharacterized protein	maintenance of seed dormancy [GO:0010231]; response to desiccation [GO:0009269]	thioredoxin peroxidase activity [GO:0008379]		Cluster: 1-Cys peroxiredoxin PER1	Cluster: 1-Cys peroxiredoxin PER1	40	216	IPR000866;IPR024706;IPR019479;IPR012336;	PF10417;PF00578;	PS51352;	218	23.963	M0Y4T3	UniRef90_P52572	10	218	M0Y4T3	UniRef50_O04005
M0Y7M1	Sulfurtransferase		thiosulfate sulfurtransferase activity [GO:0004792]		Cluster: Sulfurtransferase	#N/A	#N/A	#N/A	IPR001763;IPR001307;	PF00581;	PS00380;PS00683;PS50206;	332	36.031	M0Y7M1	UniRef90_I1IGM3	12	389	#N/A	#N/A
M0Y8M7	Uncharacterized protein	polyamine metabolic process [GO:0006595]	transferase activity [GO:0016740]		Cluster: Spermidine synthase 1	Cluster: Spermidine synthase 2	125	340	IPR030374;IPR030373;IPR029063;IPR001045;IPR030668;		PS01330;PS51006;	325	35.527	M0Y8M7	UniRef90_Q9SMB1	19	323	M0Y8M7	UniRef50_O48661
F2EG33	Predicted protein (Uncharacterized protein)		transferase activity, transferring acyl groups [GO:0016746]		Cluster: Predicted protein	#N/A	#N/A	#N/A	IPR003016;IPR001078;IPR000089;IPR023213;IPR004167;IPR011053;	PF00198;PF00364;PF02817;	PS50968;PS00189;	513	52.866	F2EG33	UniRef90_F2EG33	3	513	#N/A	#N/A
M0XYR9	3-oxoacyl-[acyl-carrier-protein] synthase	fatty acid biosynthetic process [GO:0006633]	transferase activity, transferring acyl groups other than amino-acyl groups [GO:0016747]		Cluster: 3-oxoacyl-[acyl-carrier-protein] synthase	#N/A	#N/A	#N/A	IPR017568;IPR018201;IPR014031;IPR014030;IPR016039;	PF00109;PF02801;	PS00606;	408	43.084	M0XYR9	UniRef90_I1H029	3	463	#N/A	#N/A
F2ECK4	Predicted protein (Uncharacterized protein)		transferase activity, transferring acyl groups other than amino-acyl groups [GO:0016747]		Cluster: Predicted protein	Cluster: Os10g0402400 protein	13	456	IPR023213;IPR003480;	PF02458;		453	48.333	F2ECK4	UniRef90_F2ECK4	1	453	F2ECK4	UniRef50_Q8LND6
M0UXX0	Uncharacterized protein		transferase activity, transferring acyl groups other than amino-acyl groups [GO:0016747]		#N/A	Cluster: Acetyl-CoA acetyltransferase, mitochondrial	58	420	IPR002155;IPR016039;IPR020617;IPR020613;IPR020616;	PF02803;PF00108;	PS00737;	380	39.426	#N/A	#N/A	#N/A	#N/A	M0UXX0	UniRef50_Q5BKN8
M0XTK2	Uncharacterized protein		transferase activity, transferring acyl groups other than amino-acyl groups [GO:0016747]		Cluster: Uncharacterized protein	Cluster: Acetyl-CoA acetyltransferase, cytosolic 1	111	403	IPR002155;IPR016039;IPR020615;IPR020610;IPR020617;IPR020613;IPR020616;	PF02803;PF00108;	PS00098;PS00737;PS00099;	419	43.06	M0XTK2	UniRef90_I1HB91	7	417	M0XTK2	UniRef50_Q8S4Y1
M0XYS7	Uncharacterized protein		transferase activity, transferring acyl groups other than amino-acyl groups [GO:0016747]		Cluster: Uncharacterized protein	Cluster: Uncharacterized protein	50	454	IPR023213;IPR003480;	PF02458;		419	46.432	M0XYS7	UniRef90_M0XYS7	6	419	M0XYS7	UniRef50_I1GXN1
M0UG18	Citrate synthase	tricarboxylic acid cycle [GO:0006099]	transferase activity, transferring acyl groups, acyl groups converted into alkyl on transfer [GO:0046912]		Cluster: Citrate synthase	Cluster: Citrate synthase 2, peroxisomal	154	514	IPR016142;IPR016143;IPR002020;IPR019810;	PF00285;	PS00480;	507	55.73	M0UG18	UniRef90_A0A096S8W3	20	464	M0UG18	UniRef50_Q9LXS6
M0Y7G0	Uncharacterized protein		transferase activity, transferring acyl groups, acyl groups converted into alkyl on transfer [GO:0046912]		Cluster: Uncharacterized protein	#N/A	#N/A	#N/A	IPR017440;IPR016142;IPR002020;IPR016102;		PS00399;	263	28.275	M0Y7G0	UniRef90_M0Y9N1	3	270	#N/A	#N/A
M0Z839	Uncharacterized protein		transferase activity, transferring hexosyl groups [GO:0016758]		Cluster: Uncharacterized protein	Cluster: Uncharacterized protein	19	314	IPR002213;	PF00201;		314	34.793	M0Z839	UniRef90_M0Z839	2	314	M0Z839	UniRef50_M0Z839
M0V8D5	Uncharacterized protein		transketolase activity [GO:0004802]		Cluster: Uncharacterized protein	Cluster: Transketolase-1, chloroplastic	214	741	IPR029061;IPR009014;IPR005475;IPR005478;IPR005474;	PF02779;PF02780;PF00456;		628	68.439	M0V8D5	UniRef90_I1H1V5	6	741	M0V8D5	UniRef50_Q8RWV0
M0VBA2	Uncharacterized protein		transketolase activity [GO:0004802]		Cluster: Uncharacterized protein	Cluster: Transketolase-1, chloroplastic	214	741	IPR029061;IPR009014;IPR005475;IPR005478;IPR005474;	PF02779;PF02780;PF00456;	PS00801;	751	81.45	M0VBA2	UniRef90_W5B5F7	5	633	M0VBA2	UniRef50_Q8RWV0
M0WF40	Uncharacterized protein		translation elongation factor activity [GO:0003746]		Cluster: Uncharacterized protein	#N/A	#N/A	#N/A	IPR010987;IPR004045;IPR004046;IPR012336;IPR001662;	PF00647;PF14497;PF02798;	PS50040;PS50405;PS50404;	413	46.804	M0WF40	UniRef90_M0WF40	9	413	#N/A	#N/A
F2CWU8	Predicted protein (Uncharacterized protein)		translation initiation factor activity [GO:0003743]		Cluster: Eukaryotic translation initiation factor 2 subunit beta	Cluster: Eukaryotic translation initiation factor 2 subunit beta	34	270	IPR002735;IPR016189;IPR016190;	PF01873;		270	30.35	F2CWU8	UniRef90_O24473	29	270	F2CWU8	UniRef50_O24473
F2CZL7	Predicted protein (Uncharacterized protein)		translation initiation factor activity [GO:0003743]		Cluster: Eukaryotic translation initiation factor 1A	Cluster: Eukaryotic translation initiation factor 1A	30	138	IPR012340;IPR006196;IPR001253;IPR018104;	PF01176;	PS01262;PS50832;	144	16.303	F2CZL7	UniRef90_P47815	23	144	F2CZL7	UniRef50_P55877
M0VIJ4	Uncharacterized protein		translation initiation factor activity [GO:0003743]		#N/A	Cluster: Eukaryotic translation initiation factor 5	192	451	IPR016024;IPR016021;IPR002735;IPR016189;IPR016190;IPR003307;	PF01873;PF02020;	PS51363;	452	48.913	#N/A	#N/A	#N/A	#N/A	M0VIJ4	UniRef50_P55876
M0VTF8	Uncharacterized protein		translation initiation factor activity [GO:0003743]		Cluster: Putative uncharacterized protein Sb03g036990	Cluster: Protein translation factor SUI1 homolog	180	115	IPR005874;IPR001950;	PF01253;	PS50296;	115	12.647	M0VTF8	UniRef90_C5XME1	22	115	M0VTF8	UniRef50_P56330
M0UJI9	Uncharacterized protein		transporter activity [GO:0005215]		Cluster: Outer membrane lipoprotein blc	Cluster: Temperature-induced lipocalin-1	109	186	IPR012674;IPR011038;IPR022271;IPR002446;IPR022272;IPR000566;	PF08212;	PS00213;	182	20.917	M0UJI9	UniRef90_M7Z3Q1	8	182	M0UJI9	UniRef50_Q9FGT8
M0XJ26	Uncharacterized protein		tRNA binding [GO:0000049]		Cluster: Uncharacterized protein	Cluster: Methionyl-tRNA synthetase-like protein	19	409	IPR010987;IPR004046;IPR012340;IPR002547;	PF14497;PF01588;	PS50886;	411	44.195	M0XJ26	UniRef90_M0XJ27	7	416	M0XJ26	UniRef50_Q8RUP8
F2E223	Predicted protein (Uncharacterized protein)	protein ubiquitination [GO:0000209]	ubiquitin protein ligase activity [GO:0061630]		Cluster: Uncharacterized protein	Cluster: Ubiquitin-conjugating enzyme variant MMS2	373	137	IPR000608;IPR016135;	PF00179;	PS50127;	146	16.665	F2E223	UniRef90_I1IGN9	10	147	F2E223	UniRef50_P53152
M0UNC2	Uncharacterized protein	protein deubiquitination [GO:0016579]; ubiquitin-dependent protein catabolic process [GO:0006511]	ubiquitinyl hydrolase activity [GO:0036459]		Cluster: Uncharacterized protein	#N/A	#N/A	#N/A	IPR002083;IPR001394;IPR008974;IPR024729;IPR029346;IPR018200;IPR028889;	PF00917;PF00443;PF14533;PF12436;	PS50144;PS00972;PS00973;PS50235;	925	108.147	M0UNC2	UniRef90_M0UNC2	1	925	#N/A	#N/A
M0V1H2	Uncharacterized protein	protein deubiquitination [GO:0016579]; ubiquitin-dependent protein catabolic process [GO:0006511]	ubiquitinyl hydrolase activity [GO:0036459]		Cluster: Uncharacterized protein	Cluster: Uncharacterized protein	3	309	IPR001394;IPR029071;IPR000626;IPR018200;IPR028889;	PF00240;PF00443;	PS50053;PS00972;PS50235;	270	30.133	M0V1H2	UniRef90_M0V1H2	1	270	M0V1H2	UniRef50_A0A096Q0Q2
M0XJP5	Uncharacterized protein	galactose metabolic process [GO:0006012]	UDP-glucose 4-epimerase activity [GO:0003978]		Cluster: Uncharacterized protein	#N/A	#N/A	#N/A	IPR005886;IPR016040;	PF16363;		412	45.008	M0XJP5	UniRef90_I1J1W1	7	389	#N/A	#N/A
M0YM50	Uncharacterized protein	galactose metabolic process [GO:0006012]	UDP-glucose 4-epimerase activity [GO:0003978]		Cluster: UDP-glucose 4-epimerase GEPI48	#N/A	#N/A	#N/A	IPR005886;IPR016040;	PF16363;		291	32.229	M0YM50	UniRef90_M8A7A1	2	340	#N/A	#N/A
M0YRD3	Uncharacterized protein	galactose metabolic process [GO:0006012]	UDP-glucose 4-epimerase activity [GO:0003978]		Cluster: Predicted protein	#N/A	#N/A	#N/A	IPR005886;IPR016040;	PF16363;		252	28.427	M0YRD3	UniRef90_F2DEC3	5	370	#N/A	#N/A
M0X1Z7	Uncharacterized protein	protein glycosylation [GO:0006486]	UDP-glucose:glycoprotein glucosyltransferase activity [GO:0003980]		#N/A	#N/A	#N/A	#N/A	IPR002495;IPR029044;IPR009448;	PF01501;PF06427;		929	105.758	#N/A	#N/A	#N/A	#N/A	#N/A	#N/A
F2D5Z0	Predicted protein (Uncharacterized protein)	UDP-D-xylose biosynthetic process [GO:0033320]	UDP-glucuronate decarboxylase activityGO:0048040]		Cluster: Os03g0278000 protein	Cluster: UDP-glucuronic acid decarboxylase 1	415	420	IPR016040;	PF16363;		348	38.973	F2D5Z0	UniRef90_Q8W3J0	19	350	F2D5Z0	UniRef50_Q8NBZ7
M0USZ9	Uncharacterized protein		uridylyltransferase activity [GO:0070569]		Cluster: Uncharacterized protein	#N/A	#N/A	#N/A	IPR029044;IPR002618;	PF01704;		209	23.007	M0USZ9	UniRef90_M0USZ9	1	209	#N/A	#N/A
F2DSJ2	Predicted protein (Uncharacterized protein)		xylosyltransferase activity [GO:0042285]		#N/A	Cluster: Probable beta-1,4-xylosyltransferase IRX10L	245	415	IPR004263;	PF03016;		421	47.16	#N/A	#N/A	#N/A	#N/A	F2DSJ2	UniRef50_Q940Q8
Q84L51	Metallothionein-like protein type 4 (Predicted protein) (Uncharacterized protein)		zinc ion binding [GO:0008270]		Cluster: Metallothionein-like protein type 4	Cluster: EC protein I/II	14	81	IPR000316;	PF02068;		77	7.53	Q84L51	UniRef90_Q84L51	2	77	Q84L51	UniRef50_P30569
M0XAS7	Uncharacterized protein		zinc ion binding [GO:0008270]		Cluster: Predicted protein	Cluster: Uncharacterized protein	4	1398	IPR032308;IPR019786;IPR011011;IPR001965;IPR019787;IPR013083;	PF16135;PF00628;	PS01359;PS50016;	1253	136.335	M0XAS7	UniRef90_F2EFL0	2	1350	M0XAS7	UniRef50_A0A096USP2
M0YNZ2	Uncharacterized protein		zinc ion binding [GO:0008270]		Cluster: Uncharacterized protein	Cluster: Uncharacterized protein	8	401	IPR004457;	PF03367;		355	38.656	M0YNZ2	UniRef90_M0YNZ2	3	355	M0YNZ2	UniRef50_A0A059CEJ5
M0YYW6	Uncharacterized protein	abscisic acid biosynthetic process [GO:0009688]			Cluster: Uncharacterized protein	Cluster: Putative uncharacterized protein Sb09g022420	17	414	IPR011990;	PF13374;		357	38.926	M0YYW6	UniRef90_M0YYW6	4	357	M0YYW6	UniRef50_C5YZ83
M0WUP2	Uncharacterized protein	actin filament bundle assembly [GO:0051017]			Cluster: Uncharacterized protein	#N/A	#N/A	#N/A	IPR029006;IPR007123;IPR030009;IPR007122;IPR003128;	PF00626;PF02209;	PS51089;	1011	110.941	M0WUP2	UniRef90_M0WUP2	6	1011	#N/A	#N/A
F2EE63	Predicted protein (Uncharacterized protein)	defense response [GO:0006952]			Cluster: Beta-hordothionin	Cluster: Purothionin A-1	31	136	IPR001010;	PF00321;	PS00271;	136	14.573	F2EE63	UniRef90_P21742	3	136	F2EE63	UniRef50_P01543
M0VC70	Uncharacterized protein	defense response [GO:0006952]			Cluster: Alpha-hordothionin	Cluster: Purothionin A-1	31	136	IPR001010;	PF00321;	PS00271;	133	14.183	M0VC70	UniRef90_P01545	2	127	M0VC70	UniRef50_P01543
M0W8Z2	Uncharacterized protein	defense response to bacterium [GO:0042742]; defense response to fungus [GO:0050832]			Cluster: Putative vacuolar defense protein	#N/A	#N/A	#N/A	IPR018226;IPR001153;IPR009009;	PF00967;	PS00772;PS51174;	166	17.71	M0W8Z2	UniRef90_Q6PWL8	7	166	#N/A	#N/A
M0Z9T1	Uncharacterized protein	defense response to bacterium [GO:0042742]; defense response to fungus [GO:0050832]			Cluster: Wheatwin-1	Cluster: Wheatwin-1	55	146	IPR018226;IPR001153;IPR009009;	PF00967;	PS00772;PS51174;	45	5.119	M0Z9T1	UniRef90_O64392	12	146	M0Z9T1	UniRef50_O64392
M0WF10	Uncharacterized protein	defense response to fungus [GO:0050832]; killing of cells of other organism [GO:0031640]			Cluster: Uncharacterized protein	Cluster: Defensin Tk-AMP-D1	79	49	IPR008177;IPR008176;IPR003614;		PS00940;	56	6.286	M0WF10	UniRef90_M0WF11	3	84	M0WF10	UniRef50_P84963
M0Y045	Uncharacterized protein	defense response to fungus [GO:0050832]; killing of cells of other organism [GO:0031640]			Cluster: Defensin-like protein 1	Cluster: Defensin-like protein 1	11	47	IPR008177;IPR008176;IPR003614;		PS00940;	77	8.409	M0Y045	UniRef90_P20158	7	47	M0Y045	UniRef50_P20158
M0Y046	Uncharacterized protein	defense response to fungus [GO:0050832]; killing of cells of other organism [GO:0031640]			Cluster: Uncharacterized protein	Cluster: Defensin-like protein 1	10	47	IPR008176;IPR003614;		PS00940;	82	8.931	M0Y046	UniRef90_M0Y046	2	82	M0Y046	UniRef50_P21923
M0ZDY0	Uncharacterized protein	defense response to fungus [GO:0050832]; killing of cells of other organism [GO:0031640]			Cluster: Uncharacterized protein	#N/A	#N/A	#N/A	IPR008177;IPR008176;IPR003614;		PS00940;	82	8.954	M0ZDY0	UniRef90_M0ZDY0	1	82	#N/A	#N/A
F2CRD9	Predicted protein (Uncharacterized protein)	esponse to water deprivation [GO:0009414]			Cluster: WSI18-like protein	#N/A	#N/A	#N/A				225	22.781	F2CRD9	UniRef90_N0DNZ8	6	221	#N/A	#N/A
M0YCI8	Uncharacterized protein	heat acclimation [GO:0010286]			Cluster: Uncharacterized protein	Cluster: Putative uncharacterized protein Sb08g014070	20	278	IPR004182;	PF02893;		365	38.465	M0YCI8	UniRef90_M0YCI8	4	365	M0YCI8	UniRef50_C5YNL9
M0Z6T1	Uncharacterized protein	heat acclimation [GO:0010286]; protein folding [GO:0006457]			Cluster: Uncharacterized protein	Cluster: Small heat shock protein, chloroplastic	32	238	IPR002068;IPR031107;IPR008978;	PF00011;	PS01031;	304	33.421	M0Z6T1	UniRef90_M0Z6T1	4	304	M0Z6T1	UniRef50_Q00445
M0Z588	Uncharacterized protein	intracellular protein transport [GO:0006886]			Cluster: Predicted protein (Fragment)	Cluster: Beta subunit of coatomer complex, putative (Fragment)	4	451	IPR020472;IPR015943;IPR001680;IPR017986;	PF00400;	PS50082;PS50294;	355	40.148	M0Z588	UniRef90_F2CZ85	3	389	M0Z588	UniRef50_Q4YJ42
M0VKS7	Uncharacterized protein	myo-inositol hexakisphosphate biosynthetic process [GO:0010264]; positive regulation of transcription, DNA-templated [GO:0045893]; seed dormancy process [GO:0010162]			Cluster: Uncharacterized protein	Cluster: Uncharacterized protein	1	120	IPR008914;IPR005247;	PF01161;		120	12.577	M0VKS7	UniRef90_M0VKS7	1	120	M0VKS7	UniRef50_M0VKS7
F2E0P3	Predicted protein (Uncharacterized protein)	phosphatidylinositol biosynthetic process [GO:0006661]; response to brassinosteroid [GO:0009741]			Cluster: Predicted protein	Cluster: Uncharacterized protein	10	142	IPR029068;IPR025870;	PF12681;		137	15.045	F2E0P3	UniRef90_F2E0P3	2	137	F2E0P3	UniRef50_I1GPU2
M0UUN7	Uncharacterized protein	proteasome assembly [GO:0043248]			Cluster: Uncharacterized protein	Cluster: Putative uncharacterized protein Sb09g028070	27	523	IPR019538;IPR011989;IPR016024;	PF10508;		481	52.492	M0UUN7	UniRef90_M0UUN7	3	481	M0UUN7	UniRef50_C5YVF7
F2E3N4	Predicted protein (Uncharacterized protein)	protein folding [GO:0006457]			Cluster: Peptidylprolyl isomerase	#N/A	#N/A	#N/A	IPR023566;IPR001179;IPR013026;IPR011990;IPR013105;IPR019734;	PF00254;PF13414;PF07719;	PS50059;PS50005;PS50293;	589	65.729	F2E3N4	UniRef90_O04843	8	568	#N/A	#N/A
M0VDD7	Uncharacterized protein	protein folding [GO:0006457]			Cluster: Uncharacterized protein	#N/A	#N/A	#N/A	IPR002939;IPR001623;IPR018253;IPR008971;	PF00226;PF01556;	PS00636;PS50076;	369	39.373	M0VDD7	UniRef90_M0VDD7	2	369	#N/A	#N/A
M0Y944	Uncharacterized protein	protein folding [GO:0006457]			Cluster: Predicted protein	Cluster: Uncharacterized protein	18	169	IPR002068;IPR031107;IPR008978;	PF00011;	PS01031;	85	9.288	M0Y944	UniRef90_F2D9S4	2	178	M0Y944	UniRef50_I1IFK1
M0YN01	Uncharacterized protein	protein folding [GO:0006457]			Cluster: 70 kDa peptidyl-prolyl isomerase	Cluster: 70 kDa peptidyl-prolyl isomerase	67	559	IPR023566;IPR001179;IPR013026;IPR011990;IPR013105;IPR019734;	PF00254;PF13414;PF07719;	PS50059;PS50005;PS50293;	560	62.177	M0YN01	UniRef90_Q43207	11	559	M0YN01	UniRef50_Q43207
M0UGW6	Uncharacterized protein	protein folding [GO:0006457]; response to heat [GO:0009408]; response to high light intensity [GO:0009644]; response to hydrogen peroxide [GO:0042542]			Cluster: Uncharacterized protein	Cluster: Putative uncharacterized protein Sb06g017850	6	228	IPR002068;IPR031107;IPR008978;	PF00011;	PS01031;	216	23.486	M0UGW6	UniRef90_M0UGW6	2	216	M0UGW6	UniRef50_C5Y979
M0X1N8	Uncharacterized protein	proteolysis [GO:0006508]			Cluster: Uncharacterized protein	Cluster: Uncharacterized protein	14	542	IPR001930;IPR024601;	PF11940;		495	55.094	M0X1N8	UniRef90_M0X1P0	5	513	M0X1N8	UniRef50_A0A068UUD7
M0Y179	Uncharacterized protein	proteolysis [GO:0006508]			Cluster: Uncharacterized protein	Cluster: Uncharacterized protein	4	506	IPR024571;IPR001930;	PF11838;		506	57.163	M0Y179	UniRef90_M0Y179	2	506	M0Y179	UniRef50_M0Y179
F2E6A1	Nascent polypeptide-associated complex subunit beta	regulation of transcription, DNA-templated [GO:0006355]; transcription, DNA-templated [GO:0006351]			Cluster: Nascent polypeptide-associated complex subunit beta	#N/A	#N/A	#N/A	IPR002715;	PF01849;	PS51151;	176	19.204	F2E6A1	UniRef90_I1P6Q9	8	175	#N/A	#N/A
M0XIC8	Nascent polypeptide-associated complex subunit beta	regulation of transcription, DNA-templated [GO:0006355]; transcription, DNA-templated [GO:0006351]			Cluster: Nascent polypeptide-associated complex subunit beta	#N/A	#N/A	#N/A	IPR002715;	PF01849;	PS51151;	172	18.52	M0XIC8	UniRef90_I1I4T4	4	172	#N/A	#N/A
F2DED9	Predicted protein (Uncharacterized protein)	response to desiccation [GO:0009269]			Cluster: Uncharacterized protein	Cluster: At2g44060	98	325	IPR013783;IPR004864;IPR013990;	PF03168;		327	36.247	F2DED9	UniRef90_M0UP66	6	333	F2DED9	UniRef50_O80576
M0WI75	Uncharacterized protein	response to desiccation [GO:0009269]			Cluster: Dehydrin	#N/A	#N/A	#N/A	IPR013783;IPR004864;IPR013990;	PF03168;		151	16.264	M0WI75	UniRef90_Q5CAQ2	4	151	#N/A	#N/A
M0Z9N7	Uncharacterized protein	response to desiccation [GO:0009269]			Cluster: Uncharacterized protein	Cluster: Desiccation-related protein At2g46140	42	166	IPR013783;IPR004864;IPR013990;	PF03168;		204	22.47	M0Z9N7	UniRef90_M0Z9N7	3	204	M0Z9N7	UniRef50_O82355
D2XV76	Predicted protein (Uncharacterized protein) (Universal stress protein 23267)	response to molecule of fungal origin [GO:0002238]; response to stress [GO:0006950]			Cluster: Predicted protein	Cluster: Os01g0511100 protein	38	167	IPR014729;IPR006015;IPR006016;	PF00582;		159	17.303	D2XV76	UniRef90_D2XV76	5	159	D2XV76	UniRef50_Q94E74
F2EE96	Predicted protein (Uncharacterized protein)	response to oxidative stress [GO:0006979]			Cluster: Predicted protein	Cluster: Putative uncharacterized protein Sb08g002950	30	146				138	15.076	F2EE96	UniRef90_F2EE96	3	138	F2EE96	UniRef50_C5YRP4
F2DHC4	Predicted protein (Uncharacterized protein)	response to stress [GO:0006950]			Cluster: Uncharacterized protein	Cluster: AT1G11360 protein	19	242	IPR014729;IPR006015;IPR006016;	PF00582;		265	27.965	F2DHC4	UniRef90_I1HSA8	3	267	F2DHC4	UniRef50_C0Z2J1
M0VWX1	Uncharacterized protein	response to stress [GO:0006950]			Cluster: Uncharacterized protein	#N/A	#N/A	#N/A	IPR014729;IPR006015;IPR006016;	PF00582;		166	18.042	M0VWX1	UniRef90_N1QRG0	2	166	#N/A	#N/A
M0XER6	Uncharacterized protein	response to stress [GO:0006950]			Cluster: Uncharacterized protein	Cluster: Uncharacterized protein	2	170	IPR014729;IPR006016;	PF00582;		170	17.991	M0XER6	UniRef90_M0XER6	1	170	M0XER6	UniRef50_M0XER6
D2XV83	Uncharacterized protein (Universal stress protein 9308)	response to stress [GO:0006950]			Cluster: Uncharacterized protein	Cluster: Uncharacterized protein	27	185	IPR014729;IPR006015;IPR006016;	PF00582;		181	18.991	D2XV83	UniRef90_D2XV83	2	181	D2XV83	UniRef50_A0A096SFC8
F2CQF7	Predicted protein (Uncharacterized protein)	response to stress [GO:0006950]			Cluster: Predicted protein	Cluster: 23 kDa jasmonate-induced protein	18	210				208	23.066	F2CQF7	UniRef90_F2CQF7	3	208	F2CQF7	UniRef50_P32024
M0V531	Uncharacterized protein	response to stress [GO:0006950]			Cluster: Basic pathogenesis-related protein PR5	#N/A	#N/A	#N/A	IPR001938;	PF00314;	PS51367;	97	10.46	M0V531	UniRef90_O23997	10	237	#N/A	#N/A
M0W099	Uncharacterized protein	response to stress [GO:0006950]			Cluster: Thaumatin-like protein TLP8	#N/A	#N/A	#N/A	IPR001938;IPR017949;	PF00314;	PS00316;PS51367;	255	26.821	M0W099	UniRef90_Q946Y8	5	233	#N/A	#N/A
M0WJU7	Uncharacterized protein	response to stress [GO:0006950]			Cluster: Uncharacterized protein	Cluster: Dessication-induced 1VOC-like protein	70	137	IPR029068;IPR025870;	PF12681;		130	14.374	M0WJU7	UniRef90_M0WJU7	6	130	M0WJU7	UniRef50_Q9LQP1
M0YZ44	Uncharacterized protein	response to stress [GO:0006950]			Cluster: Uncharacterized protein	Cluster: Thaumatin-like pathogenesis-related protein 4	43	169	IPR001938;IPR017949;	PF00314;	PS00316;PS51367;	184	18.355	M0YZ44	UniRef90_A0A077S1W3	3	184	M0YZ44	UniRef50_P50698
A0A0B4J2W8	Uncharacterized protein	response to water deprivation [GO:0009414]			Cluster: Late embryogenesis abundant protein B19.4	Cluster: Late embryogenesis abundant protein B19.4	16	153	IPR022377;IPR000389;	PF00477;	PS00431;	153	16.896	A0A0B4J2W8	UniRef90_Q05191	5	153	A0A0B4J2W8	UniRef50_Q05191
M0V715	Uncharacterized protein	response to water deprivation [GO:0009414]			Cluster: Uncharacterized protein	Cluster: Late embryogenesis abundant protein, group 3	25	200				174	17.529	M0V715	UniRef90_M0V715	3	174	M0V715	UniRef50_P0C5A4
M0VEJ0	Uncharacterized protein	response to water deprivation [GO:0009414]			Cluster: Late embryogenesis abundant protein B19.1A	Cluster: Em-like protein GEA6	101	92	IPR022377;IPR000389;	PF00477;	PS00431;	93	9.962	M0VEJ0	UniRef90_Q05190	7	93	M0VEJ0	UniRef50_Q02973
M0WBP8	Uncharacterized protein	RNA processing [GO:0006396]			Cluster: Uncharacterized protein	Cluster: H/ACA ribonucleoprotein complex subunit 4	7	230	IPR015947;IPR004802;			230	25.248	M0WBP8	UniRef90_M0WBQ4	4	257	M0WBP8	UniRef50_A0A0B2QZ31
M0VAF6	Uncharacterized protein	translation [GO:0006412]			Cluster: Uncharacterized protein	Cluster: Eukaryotic translation initiation factor (Fragment)	3	268				236	27.331	M0VAF6	UniRef90_M0VAF6	1	236	M0VAF6	UniRef50_H6VUT3
Q5URW5	Hordoindoline a (Hordoindoline-a) (Predicted protein) (Uncharacterized protein)				Cluster: Hordoindoline-A	Cluster: Puroindoline-A	275	148	IPR016140;IPR013771;	PF00234;		149	16.484	Q5URW5	UniRef90_Q9M4E3	62	149	Q5URW5	UniRef50_P33432
F2CSR1	Predicted protein (Uncharacterized protein)				Cluster: Predicted protein	Cluster: Os01g0728700 protein	18	250	IPR010686;	PF06884;		253	28.155	F2CSR1	UniRef90_F2CSR1	1	253	F2CSR1	UniRef50_Q9AX20
F2CSV3	Predicted protein (Uncharacterized protein)				#N/A	#N/A	#N/A	#N/A	IPR007493;	PF04398;		159	17.147	#N/A	#N/A	#N/A	#N/A	#N/A	#N/A
F2CU59	Predicted protein (Uncharacterized protein)				Cluster: Predicted protein	Cluster: Uncharacterized protein	15	165				166	17.814	F2CU59	UniRef90_F2CU59	2	166	F2CU59	UniRef50_A0A0D9XSP2
F2D074	Predicted protein (Uncharacterized protein)				Cluster: Uncharacterized protein	Cluster: Putative uncharacterized protein Sb01g005240	45	249	IPR024286;IPR029055;	PF12481;		251	26.482	F2D074	UniRef90_I1GNE5	4	253	F2D074	UniRef50_C5WX77
F2DBW7	Predicted protein (Uncharacterized protein)				#N/A	#N/A	#N/A	#N/A	IPR029064;IPR022991;IPR004038;	PF01248;	PS00709;PS00993;	110	12.218	#N/A	#N/A	#N/A	#N/A	#N/A	#N/A
F2DIC8	Predicted protein (Uncharacterized protein)				Cluster: Uncharacterized protein	#N/A	#N/A	#N/A	IPR000772;	PF14200;	PS50231;	347	38.738	F2DIC8	UniRef90_I1H5X3	5	353	#N/A	#N/A
F2DIV0	Predicted protein (Uncharacterized protein)				Cluster: Uncharacterized protein	#N/A	#N/A	#N/A	IPR010987;IPR004045;IPR012336;	PF13417;	PS50405;PS50404;	222	25.077	F2DIV0	UniRef90_M7ZWS5	4	222	#N/A	#N/A
F2DJC5	Predicted protein (Uncharacterized protein)				Cluster: Uncharacterized protein	Cluster: Putative uncharacterized protein At1g05510	91	241	IPR010686;	PF06884;		236	26.155	F2DJC5	UniRef90_I1IXV8	2	236	F2DJC5	UniRef50_Q9ZVY7
F2DNE8	Predicted protein (Uncharacterized protein)				Cluster: Predicted protein	Cluster: Putative uncharacterized protein Sb04g017790	5	283	IPR007011;	PF04927;		274	28.074	F2DNE8	UniRef90_F2DNE8	2	274	F2DNE8	UniRef50_C5Y163
F2DSK9	Predicted protein (Uncharacterized protein)				Cluster: Uncharacterized protein	Cluster: Uncharacterized protein	17	193	IPR007770;	PF05078;		193	20.688	F2DSK9	UniRef90_I1H549	11	193	F2DSK9	UniRef50_I1H549
F2DXR4	Predicted protein (Uncharacterized protein)				Cluster: Predicted protein	Cluster: Putative ripening-related protein 4	19	216	IPR009009;			179	18.949	F2DXR4	UniRef90_F2DXR4	1	179	F2DXR4	UniRef50_Q9FWU1
F2E3M1	Predicted protein (Uncharacterized protein)				Cluster: WALI7	#N/A	#N/A	#N/A	IPR024286;IPR029055;	PF12481;		264	28.094	F2E3M1	UniRef90_E0WC53	5	264	#N/A	#N/A
F2E732	Predicted protein (Uncharacterized protein)				Cluster: Uncharacterized protein	Cluster: Uncharacterized protein	6	407	IPR007052;IPR008978;	PF04969;	PS51203;	307	33.967	F2E732	UniRef90_M0WMV2	3	350	F2E732	UniRef50_A0A059DEY7
F2E7H5	Predicted protein (Uncharacterized protein)				Cluster: Uncharacterized protein	Cluster: Putative uncharacterized protein OJ1227_D07.25	28	147	IPR009818;IPR003892;	PF02845;PF07145;	PS51140;	154	16.435	F2E7H5	UniRef90_M0UT28	6	178	F2E7H5	UniRef50_Q6K390
F2E8N5	Predicted protein (Uncharacterized protein)				Cluster: Predicted protein	#N/A	#N/A	#N/A	IPR007493;	PF04398;		138	15.303	F2E8N5	UniRef90_F2E8N5	2	138	#N/A	#N/A
F2E9C4	Predicted protein (Uncharacterized protein)				Cluster: Predicted protein	Cluster: Uncharacterized protein	4	415	IPR004238;	PF02987;		419	44.614	F2E9C4	UniRef90_F2E9C4	2	419	F2E9C4	UniRef50_I1HEG5
F2EBF9	Predicted protein (Uncharacterized protein)				Cluster: Predicted protein	#N/A	#N/A	#N/A	IPR010686;	PF06884;		248	27.671	F2EBF9	UniRef90_F2EBF9	3	248	#N/A	#N/A
F2ECH4	Predicted protein (Uncharacterized protein)				Cluster: Predicted protein	#N/A	#N/A	#N/A	IPR004238;	PF02987;		362	38.674	F2ECH4	UniRef90_F2ECH4	1	362	#N/A	#N/A
F2EDK4	Predicted protein (Uncharacterized protein)				Cluster: Predicted protein	Cluster: Uncharacterized protein	23	206	IPR007493;	PF04398;		197	21.335	F2EDK4	UniRef90_F2EDK4	3	197	F2EDK4	UniRef50_B4FJ34
F2EE62	Predicted protein (Uncharacterized protein)				Cluster: Predicted protein	Cluster: Predicted protein	4	121	IPR016140;	PF14368;		117	12.67	F2EE62	UniRef90_F2EE62	1	117	F2EE62	UniRef50_F2EG52
F2EG52	Predicted protein (Uncharacterized protein)				Cluster: Predicted protein	Cluster: Predicted protein	4	121	IPR016140;	PF14368;		121	12.74	F2EG52	UniRef90_F2EG52	1	121	F2EG52	UniRef50_F2EG52
M0UEM7	Uncharacterized protein				Cluster: Uncharacterized protein	Cluster: Uncharacterized protein	9	447	IPR006636;IPR013026;IPR011990;IPR001440;IPR019734;	PF00515;PF13414;PF13181;	PS50005;PS50293;	447	51.505	M0UEM7	UniRef90_M0UEM7	3	447	M0UEM7	UniRef50_M0UEM7
M0UFE4	Uncharacterized protein				Cluster: Uncharacterized protein	#N/A	#N/A	#N/A	IPR024298;IPR015943;IPR001680;IPR019775;IPR017986;	PF12931;	PS00678;PS50082;PS50294;	1032	112.214	M0UFE4	UniRef90_M0UFE4	7	1032	#N/A	#N/A
M0UJ52	Uncharacterized protein				Cluster: Uncharacterized protein	Cluster: Uncharacterized protein	29	354	IPR002737;	PF01875;		179	20.208	M0UJ52	UniRef90_W5HMU1	4	349	M0UJ52	UniRef50_A0A022Q130
M0UK08	Uncharacterized protein				Cluster: Uncharacterized protein	Cluster: Uncharacterized protein	1	323	IPR007863;	PF05193;		323	36.212	M0UK08	UniRef90_M0UK08	1	323	M0UK08	UniRef50_M0UK08
M0UN16	Uncharacterized protein				Cluster: Uncharacterized protein	Cluster: Uncharacterized protein	3	378	IPR024553;IPR011205;IPR002035;	PF11443;		321	36.109	M0UN16	UniRef90_M0UN16	1	321	M0UN16	UniRef50_M1CM09
M0UN17	Uncharacterized protein				Cluster: Uncharacterized protein	Cluster: Uncharacterized protein	1	191	IPR024553;	PF11443;		191	20.606	M0UN17	UniRef90_M0UN17	1	191	M0UN17	UniRef50_M0UN17
M0UQD9	Uncharacterized protein				Cluster: Uncharacterized protein	Cluster: Uncharacterized protein	68	173	IPR001858;IPR008914;	PF01161;	PS01220;	181	19.618	M0UQD9	UniRef90_M0UQD9	3	181	M0UQD9	UniRef50_M1A465
M0URR8	Uncharacterized protein				Cluster: Uncharacterized protein	Cluster: Uncharacterized protein	4	900	IPR011989;IPR016024;IPR024395;IPR026827;IPR021133;	PF12348;	PS50077;	850	91.398	M0URR8	UniRef90_M0URR9	3	900	M0URR8	UniRef50_M0URR9
M0UUA7	Uncharacterized protein				Cluster: Uncharacterized protein	Cluster: Uncharacterized protein	12	305				320	33.893	M0UUA7	UniRef90_M0UUA7	7	320	M0UUA7	UniRef50_B6SGN7
M0UY89	Uncharacterized protein				Cluster: Uncharacterized protein	Cluster: Uncharacterized protein (Fragment)	5	547				371	41.018	M0UY89	UniRef90_M0UY89	2	371	M0UY89	UniRef50_V4T3Q9
M0V1L7	Uncharacterized protein				Cluster: Uncharacterized protein	Cluster: Uncharacterized protein	2	303	IPR010987;IPR004045;IPR012336;	PF13417;	PS50405;PS50404;	303	32.938	M0V1L7	UniRef90_M0V1L7	1	303	M0V1L7	UniRef50_M0V1L7
M0V6X0	Uncharacterized protein				Cluster: Uncharacterized protein	Cluster: Uncharacterized protein	5	1384	IPR011989;IPR016024;IPR022716;IPR026827;	PF12074;		1384	153.108	M0V6X0	UniRef90_W5ER16	3	1384	M0V6X0	UniRef50_W5ER16
M0V8I5	Uncharacterized protein				Cluster: Uncharacterized protein	Cluster: Uncharacterized protein	9	273	IPR015404;	PF09325;		207	23.472	M0V8I5	UniRef90_I1HKG9	5	253	M0V8I5	UniRef50_I1HKG7
M0V8L8	Uncharacterized protein				Cluster: Uncharacterized protein	Cluster: Uncharacterized protein	3	246	IPR001938;	PF00314;	PS51367;	231	24.643	M0V8L8	UniRef90_M0V8L8	2	231	M0V8L8	UniRef50_M8AS69
M0VAL9	Uncharacterized protein				Cluster: Putative uncharacterized protein Sb05g025140	Cluster: Putative uncharacterized protein Sb05g025140	5	139	IPR028934;	PF03643;		139	16.504	M0VAL9	UniRef90_C5Y6V8	2	139	M0VAL9	UniRef50_C5Y6V8
M0VBS3	Uncharacterized protein				Cluster: Uncharacterized protein	#N/A	#N/A	#N/A	IPR001926;	PF00291;		237	24.943	M0VBS3	UniRef90_M0VBS3	1	237	#N/A	#N/A
M0VBU6	Uncharacterized protein				Cluster: Uncharacterized protein	Cluster: Uncharacterized protein	2	142	IPR015943;IPR001680;IPR017986;		PS50082;PS50294;	142	15.638	M0VBU6	UniRef90_M0VBU6	1	142	M0VBU6	UniRef50_M0VBU6
M0VDB7	Uncharacterized protein				Cluster: Uncharacterized protein	#N/A	#N/A	#N/A	IPR002068;IPR031107;IPR008978;	PF00011;	PS01031;	150	16.764	M0VDB7	UniRef90_M8B2V2	6	155	#N/A	#N/A
M0VDK4	Uncharacterized protein				Cluster: Uncharacterized protein	Cluster: Putative uncharacterized protein Sb03g037700	12	309				67	7.386	M0VDK4	UniRef90_A0A077S487	3	330	M0VDK4	UniRef50_C5XN50
[truncated: 66 more rows]
