# Supplementary material for: Shotgun proteomics of the barley seed proteome
Source: BMC Genomics. 2017 Jan 6;18:44. doi: 10.1186/s12864-016-3408-5 (PMC5219712; doi:10.1186/s12864-016-3408-5)
Supplement: Additional file 4: Table S3. — List of the enriched Gene Ontology terms in the barley seed proteome. (XLSX 39 kb) [file 12864_2016_3408_MOESM4_ESM.xlsx]

## Sheet: Sheet1
Table S-3. List of the enriched GO terms in the barley seed proteome. Rice orthologs of the barley proteins were subjected to Singular Enrichment Analysis in AgriGO
GO term	Ontology	Description	Number in input list	Number in Ref	p-value	FDR
GO:0008152	P	metabolic process	448	12784	1.3e-70	2.3e-68
GO:0009987	P	cellular process	393	10766	1.5e-63	1.3e-61
GO:0006412	P	translation	104	865	2.3e-54	1.4e-52
GO:0044238	P	primary metabolic process	363	10360	6.4e-53	2.9e-51
GO:0044237	P	cellular metabolic process	328	8922	5.8e-51	2.1e-49
GO:0019538	P	protein metabolic process	210	5253	3.9e-35	1.2e-33
GO:0044267	P	cellular protein metabolic process	175	3970	9.7e-34	2.5e-32
GO:0009056	P	catabolic process	64	548	5.8e-33	1.3e-31
GO:0043170	P	macromolecule metabolic process	273	8393	8e-32	1.6e-30
GO:0005975	P	carbohydrate metabolic process	87	1273	1.8e-28	3.3e-27
GO:0009058	P	biosynthetic process	173	4447	3.2e-27	5.4e-26
GO:0044260	P	cellular macromolecule metabolic process	232	7137	2.4e-26	3.6e-25
GO:0044249	P	cellular biosynthetic process	161	4144	3.5e-25	4.9e-24
GO:0006091	P	generation of precursor metabolites and energy	41	352	1.7e-21	2.2e-20
GO:0006519	P	cellular amino acid and derivative metabolic process	47	559	4.1e-19	5e-18
GO:0034645	P	cellular macromolecule biosynthetic process	121	3386	3.2e-16	3.7e-15
GO:0009059	P	macromolecule biosynthetic process	121	3393	3.7e-16	4e-15
GO:0010467	P	gene expression	117	3283	1.3e-15	1.3e-14
GO:0006810	P	transport	84	2203	7e-13	6.4e-12
GO:0051234	P	establishment of localization	84	2203	7e-13	6.4e-12
GO:0016043	P	cellular component organization	35	491	1.2e-12	1e-11
GO:0051179	P	localization	84	2227	1.2e-12	1e-11
GO:0019725	P	cellular homeostasis	12	178	5.1e-05	0.00041
GO:0006807	P	nitrogen compound metabolic process	93	3951	0.00014	0.0011
GO:0042592	P	homeostatic process	12	215	0.00027	0.002
GO:0019748	P	secondary metabolic process	6	52	0.00029	0.002
GO:0065008	P	regulation of biological quality	12	253	0.0011	0.0072
GO:0003824	F	catalytic activity	397	12146	1.1e-51	8.6e-50
GO:0005198	F	structural molecule activity	84	659	1.1e-45	4.5e-44
GO:0005488	F	binding	404	15324	2.4e-30	6.5e-29
GO:0000166	F	nucleotide binding	160	4986	3.3e-17	6.8e-16
GO:0016787	F	hydrolase activity	139	4090	7.4e-17	1.2e-15
GO:0016817	F	hydrolase activity, acting on acid anhydrides	54	1012	8e-14	1.1e-12
GO:0016818	F	hydrolase activity, in phosphorus-containing anhydrides	52	995	5e-13	5.1e-12
GO:0016462	F	pyrophosphatase activity	52	993	4.6e-13	5.1e-12
GO:0008135	F	translation factor activity, nucleic acid binding	18	110	2e-12	1.8e-11
GO:0017111	F	nucleoside-triphosphatase activity	48	947	1.1e-11	8.9e-11
GO:0005215	F	transporter activity	51	1492	6.7e-07	4.9e-06
GO:0003723	F	RNA binding	19	509	0.00079	0.0054
GO:0008289	F	lipid binding	8	119	0.00091	0.0057
GO:0016740	F	transferase activity	86	4110	0.0066	0.038
GO:0005515	F	protein binding	75	3535	0.008	0.044
GO:0005737	C	cytoplasm	179	1693	9.5e-87	1.1e-84
GO:0032991	C	macromolecular complex	152	1795	3.7e-61	2.2e-59
GO:0044444	C	cytoplasmic part	130	1273	1.4e-60	5.5e-59
GO:0044424	C	intracellular part	223	4171	3.1e-57	9.2e-56
GO:0005622	C	intracellular	246	5067	2.4e-56	5.9e-55
GO:0044464	C	cell part	295	7550	6.6e-50	1.1e-48
GO:0005623	C	cell	295	7550	6.6e-50	1.1e-48
GO:0030529	C	ribonucleoprotein complex	78	664	3.6e-40	5.4e-39
GO:0005840	C	ribosome	71	570	4.1e-38	5.5e-37
GO:0043232	C	intracellular non-membrane-bounded organelle	82	894	4.8e-35	5.3e-34
GO:0043228	C	non-membrane-bounded organelle	82	894	4.8e-35	5.3e-34
GO:0043229	C	intracellular organelle	144	3299	4.1e-27	3.7e-26
GO:0043226	C	organelle	144	3299	4.1e-27	3.7e-26
GO:0044422	C	organelle part	52	811	2.4e-16	1.9e-15
GO:0044446	C	intracellular organelle part	52	811	2.4e-16	1.9e-15
GO:0012505	C	endomembrane system	18	137	5.4e-11	4e-10
GO:0031967	C	organelle envelope	18	161	5.8e-10	4.1e-09
GO:0031975	C	envelope	18	181	3.2e-09	2.1e-08
GO:0016020	C	membrane	85	2807	2.5e-08	1.6e-07
GO:0005794	C	Golgi apparatus	11	74	9.7e-08	5.8e-07
GO:0005739	C	mitochondrion	14	162	8.5e-07	4.9e-06
GO:0043231	C	intracellular membrane-bounded organelle	69	2485	9.7e-06	5.3e-05
GO:0043227	C	membrane-bounded organelle	69	2503	1.2e-05	6.3e-05
GO:0005635	C	nuclear envelope	6	35	4.1e-05	0.0002
GO:0005783	C	endoplasmic reticulum	9	117	0.00017	0.00084
GO:0005829	C	cytosol	6	52	0.00029	0.0013
