# Supplementary material for: Shotgun proteomics of the barley seed proteome
Source: BMC Genomics. 2017 Jan 6;18:44. doi: 10.1186/s12864-016-3408-5 (PMC5219712; doi:10.1186/s12864-016-3408-5)
Supplement: Additional file 7: Table S4. — List of the barley seed proteins with Uniprot identifiers, peptide counts, sequence coverage, LFQ intensities, MS/MS count. (XLSX 882 kb) [file 12864_2016_3408_MOESM7_ESM.xlsx]

## Sheet: proteinGroups_Uniprot
Table S4: List of the barley seed proteins with Uniprot identifiers, peptide counts, sequence coverage, LFQ intensities, MS/MS count
Protein IDs	Majority protein IDs	Peptide counts (all)	Peptide counts (razor+unique)	Peptide counts (unique)	Fasta headers	Number of proteins	Peptides	Razor + unique peptides	Unique peptides	Peptides Conrad1	Peptides Conrad2	Peptides Conrad3	Peptides Lacey1	Peptides Lacey2	Peptides Lacey3	Razor + unique peptides Conrad1	Razor + unique peptides Conrad2	Razor + unique peptides Conrad3	Razor + unique peptides Lacey1	Razor + unique peptides Lacey2	Razor + unique peptides Lacey3	Unique peptides Conrad1	Unique peptides Conrad2	Unique peptides Conrad3	Unique peptides Lacey1	Unique peptides Lacey2	Unique peptides Lacey3	Sequence coverage [%]	Unique + razor sequence coverage [%]	Unique sequence coverage [%]	Mol. weight [kDa]	Sequence length	Sequence lengths	Q-value	Score	Sequence coverage Conrad1 [%]	Sequence coverage Conrad2 [%]	Sequence coverage Conrad3 [%]	Sequence coverage Lacey1 [%]	Sequence coverage Lacey2 [%]	Sequence coverage Lacey3 [%]	Intensity	Intensity Conrad1	Intensity Conrad2	Intensity Conrad3	Intensity Lacey1	Intensity Lacey2	Intensity Lacey3	LFQ intensity Conrad1
A0A0B4J2W8;M0ZC40	A0A0B4J2W8	10;2	10;2	7;1		2	10	10	7	9	8	8	8	5	7	9	8	8	8	5	7	7	5	5	5	3	5	68	68	52.3	16.896	153	153;55	0	94.093	68	57.5	57.5	52.3	45.8	56.2	75004000	8831200	13131000	13767000	13439000	12472000	13365000	8601100
A1X810;M0WPW0;M0WPW2	A1X810;M0WPW0;M0WPW2	7;5;5	5;4;4	4;3;3	;;	3	7	5	4	5	4	4	4	4	6	3	2	2	2	2	4	2	2	2	2	2	4	41.4	34.6	28.2	29.437	266	266;181;221	0	43.712	27.8	21.4	21.4	19.5	21.4	35	2562900	358060	413610	381010	192750	354280	863180	0
A5CFY2	A5CFY2	16	4	3		1	16	4	3	12	12	10	7	9	10	4	3	3	2	3	3	3	2	2	1	2	2	51.7	16.9	12.9	49.759	451	451	0	32.73	36.6	38.6	33	22	32.8	34.8	4200500	655210	707940	947100	153770	640530	1095900	397690
A5CFY4	A5CFY4	20	20	3		1	20	20	3	18	17	14	14	15	13	18	17	14	14	15	13	2	3	1	1	1	1	56.8	56.8	6.7	50.194	447	447	0	216.56	56.2	51.9	47.4	41.4	49.7	47	56704000	7943200	10940000	10582000	3575400	10285000	13379000	7039500
A5CFY9;M0Y723	A5CFY9;M0Y723	18;16	2;2	2;2	;	2	18	2	2	16	15	14	12	14	13	1	2	2	0	1	2	1	2	2	0	1	2	54.2	7.2	7.2	50.136	445	445;342	0	18.319	50.1	49.2	47.6	34.4	46.1	47.2	1584800	187570	312350	335690	0	216280	532920	0
C3W8L1	C3W8L1	29	29	29		1	29	29	29	27	24	24	23	22	23	27	24	24	23	22	23	27	24	24	23	22	23	66.5	66.5	66.5	57.932	523	523	0	323.31	62.9	61.6	62.1	57.2	54.5	60	245750000	33459000	47864000	47101000	28608000	36495000	52226000	33956000
CP_Trypsin;CP_tryp_prec;CON__P00761	CP_Trypsin;CP_tryp_prec;CON__P00761	4;4;4	4;4;4	4;4;4	;;	3	4	4	4	4	3	2	3	2	2	4	3	2	3	2	2	4	3	2	3	2	2	25.1	25.1	25.1	24.409	231	231;231;231	0	61.37	25.1	16.5	12.1	16.5	12.1	12.1	78461000	9606600	19775000	19372000	7900300	11603000	10205000	9126800
CON__P07744	CON__P07744	2	1	1		1	2	1	1	0	2	1	0	0	0	0	1	0	0	0	0	0	1	0	0	0	0	5.1	3	3	56.283	525	525	1	-2	0	5.1	2.1	0	0	0	0	0	0	0	0	0	0	0
CP_ker16;CON__P08779;CON__Q7Z3Z0;CON__A2A4G1;CON__Q7Z3Y8;CON__Q148H6;CON__Q7Z3Y9;CON__Q9Z2K1;CON__Q3ZAW8;CON__Q7Z3Y7	CP_ker16;CON__P08779;CON__Q7Z3Z0;CON__A2A4G1;CON__Q7Z3Y8;CON__Q148H6;CON__Q7Z3Y9;CON__Q9Z2K1;CON__Q3ZAW8;CON__Q7Z3Y7	2;2;1;1;1;1;1;1;1;1	1;1;0;0;0;0;0;0;0;0	1;1;0;0;0;0;0;0;0;0	;;;;;;;;;	10	2	1	1	1	1	2	1	0	0	0	0	1	0	0	0	0	0	1	0	0	0	5.9	4	4	51.267	473	473;473;450;456;459;464;468;469;474;486	0.0096368	6.1822	1.9	1.9	5.9	1.9	0	0	170240	0	0	170240	0	0	0	0
CP_ker3_2;CP_ker3;CON__P12035	CP_ker3_2;CP_ker3;CON__P12035	2;2;2	1;1;1	1;1;1	;;	3	2	1	1	0	1	1	0	0	1	0	0	0	0	0	1	0	0	0	0	0	1	3.7	1.9	1.9	64.51	629	629;629;629	1	-2	0	1.7	1.7	0	0	1.9	2161400	0	0	0	0	0	2161400	0
CP_ker10;CP_ker10_2;CON__P13645;CON__P02535-1	CP_ker10;CP_ker10_2;CON__P13645	11;11;11;4	11;11;11;4	10;10;10;3	;;	4	11	11	10	7	8	5	6	6	6	7	8	5	6	6	6	6	7	4	5	6	6	25.9	25.9	24.3	58.826	584	584;593;593;570	0	200.7	16.8	18.3	11.6	12.7	17	16.1	10158000	1319100	1658100	1115300	1082300	1923100	3060000	848530
CON__P28800	CON__P28800	1	1	1		1	1	1	1	0	0	0	0	1	1	0	0	0	0	1	1	0	0	0	0	1	1	4.5	4.5	4.5	54.71	492	492	1	-2	0	0	0	0	4.5	4.5	2640100	0	0	0	0	1249400	1390700	0
CP_ker9;CON__P35527;CP_ker9_4;CP_ker9_3;CP_ker9_2;CP_mut_ker9	CP_ker9;CON__P35527;CP_ker9_4;CP_ker9_3;CP_ker9_2	8;8;7;7;7;3	8;8;7;7;7;3	8;8;7;7;7;3	;;;;	6	8	8	8	6	6	6	6	4	6	6	6	6	6	4	6	6	6	6	6	4	6	22.3	22.3	22.3	62.064	623	623;623;622;622;622;226	0	90.857	19.4	19.4	19.4	18.3	13.2	16.2	5455700	545650	1253800	1046600	565160	687590	1356900	491060
CP_ker67k;CON__P35908;CON__Q5XKE5;CON__O95678;CP_ker6E;CP_ker6B;CP_ker6A;CON__P48668;CON__P04259;CON__P02538;CP_ker5;CON__P13647;CON__REFSEQ:XP_932229;CON__Q8VED5;CON__Q01546;CON__Q3TTY5	CP_ker67k;CON__P35908	6;6;2;2;2;2;2;2;2;2;2;2;1;1;1;1	4;4;2;2;2;2;2;2;2;2;2;2;1;1;1;1	3;3;1;1;1;1;1;1;1;1;1;1;0;1;0;1	;	16	6	4	3	3	6	4	3	4	3	2	4	3	2	2	2	2	3	2	2	2	2	10.7	7.6	5.9	65.865	645	645;645;535;551;564;564;564;564;564;564;590;590;345;531;638;707	0	66.084	5.6	10.7	7.3	5.6	6.8	5.6	3854900	359800	716030	1060800	394180	493450	830670	400170
CON__Q7Z794	CON__Q7Z794	2	1	1		1	2	1	1	2	2	1	2	2	2	1	1	0	1	1	1	1	1	0	1	1	1	3.8	1.7	1.7	61.802	578	578	0	8.1575	3.8	3.8	2.1	3.8	3.8	3.8	1748900	212220	438020	0	277100	358760	462790	0
CP_ker1_2;CP_ker1;CP_ker1_3;CON__P04264;CON__Q9R0H5;CON__Q6NXH9;CON__Q6IFZ6	CP_ker1_2;CP_ker1;CP_ker1_3;CON__P04264	18;18;17;17;1;1;1	18;18;17;17;1;1;1	14;14;13;13;0;0;0	;;;	7	18	18	14	9	12	12	11	10	7	9	12	12	11	10	7	7	9	9	9	7	5	37.4	37.4	30.6	66.066	644	644;644;644;644;524;539;572	0	280.57	20.7	29	25.2	19.6	18.2	13	23638000	1880500	4448300	5906100	2435400	4138300	4829400	1942900
D2CVR3;F2DJR4	D2CVR3;F2DJR4	2;1	2;1	2;1	;	2	2	2	2	2	2	2	2	2	2	2	2	2	2	2	2	2	2	2	2	2	2	13.5	13.5	13.5	26.601	252	252;256	0	80.065	13.5	13.5	13.5	13.5	13.5	13.5	1972800	182380	213540	212700	258160	512940	593130	183130
D2KZ38;M0YV29;M0YV28	D2KZ38	3;1;1	3;1;1	3;1;1		3	3	3	3	2	3	2	1	2	3	2	3	2	1	2	3	2	3	2	1	2	3	17.6	17.6	17.6	25.77	250	250;54;101	0	62.712	13.6	17.6	13.6	3.6	7.6	17.6	11749000	1084900	1450500	2622500	1366300	2392400	2832200	884890
D2KZ45;M0WG90	D2KZ45;M0WG90	5;3	5;3	5;3	;	2	5	5	5	2	3	3	4	3	3	2	3	3	4	3	3	2	3	3	4	3	3	30.8	30.8	30.8	27.566	263	263;107	0	58.047	16.7	20.9	20.9	21.3	20.9	17.5	111880000	14112000	19307000	26355000	15810000	22396000	13904000	13197000
D2XV76;M0YI38	D2XV76;M0YI38	3;2	3;2	3;2	;	2	3	3	3	1	2	1	2	1	2	1	2	1	2	1	2	1	2	1	2	1	2	34.6	34.6	34.6	17.303	159	159;115	0	20.329	5.7	13.8	8.2	26.4	8.2	13.8	2537200	139020	364400	265620	191510	549680	1026900	0
M0Z4Q7;D2XV77;M0Z4R0;M0Z4Q8	M0Z4Q7;D2XV77;M0Z4R0;M0Z4Q8	4;4;2;2	4;4;2;2	4;4;2;2	;;;	4	4	4	4	2	1	3	0	1	2	2	1	3	0	1	2	2	1	3	0	1	2	38.1	38.1	38.1	17.905	168	168;171;46;86	0	53.431	19.6	9.5	28	0	9.5	19.6	2074600	339270	230080	769620	0	213330	522290	334970
D2XV83;M0UUA3	D2XV83;M0UUA3	4;3	4;3	4;3	;	2	4	4	4	2	2	2	1	2	2	2	2	2	1	2	2	2	2	2	1	2	2	32	32	32	18.991	181	181;76	0	68.258	11	11	12.7	5	18.2	18.2	14450000	276330	344360	611510	428070	6699100	6090700	0
F2CPN8;F2DMB6	F2CPN8	6;1	6;1	6;1		2	6	6	6	5	4	4	3	5	5	5	4	4	3	5	5	5	4	4	3	5	5	27.7	27.7	27.7	34.678	318	318;316	0	84.233	25.2	19.8	17.3	17.3	22.3	25.2	8346600	962140	1086200	512530	687440	2030100	3068200	881200
M0UZ81;F2CPQ3	M0UZ81;F2CPQ3	2;2	2;2	2;2	;	2	2	2	2	1	1	0	1	2	2	1	1	0	1	2	2	1	1	0	1	2	2	22.1	22.1	22.1	11.053	104	104;164	0	27.253	12.5	12.5	0	12.5	22.1	22.1	4514000	256910	476360	0	374770	1422500	1983400	0
M0UFI6;M0UFI4;F2CPS8;M0UFI5	M0UFI6;M0UFI4;F2CPS8;M0UFI5	6;6;6;4	2;2;2;0	2;2;2;0	;;;	4	6	2	2	5	6	5	4	5	4	2	2	1	1	1	0	2	2	1	1	1	0	28.9	10.8	10.8	23.372	204	204;206;222;131	0	11.999	28.9	28.9	23.5	23.5	23.5	18.1	5084000	948880	1153600	110530	1015400	1855700	0	853050
F2CPT7	F2CPT7	7	7	7		1	7	7	7	2	2	2	2	4	5	2	2	2	2	4	5	2	2	2	2	4	5	20.5	20.5	20.5	47.172	440	440	0	64.183	8.4	8.4	8.4	7	13.6	14.3	6781400	754740	867190	966110	201050	1965100	2027200	913540
M0VQD5;M0XZG2;M0VQD4;F2CPV3;M0XZG3	M0VQD5;M0XZG2;M0VQD4;F2CPV3;M0XZG3	2;2;2;2;1	2;2;2;2;1	2;2;2;2;1	;;;;	5	2	2	2	0	1	0	0	0	1	0	1	0	0	0	1	0	1	0	0	0	1	20.1	20.1	20.1	15.167	139	139;245;250;286;128	0	11.934	0	11.5	0	0	0	8.6	522910	0	199640	0	0	0	323270	0
F2CQ08	F2CQ08	1	1	1		1	1	1	1	1	1	1	1	1	1	1	1	1	1	1	1	1	1	1	1	1	1	3.8	3.8	3.8	37.55	346	346	0	8.2999	3.8	3.8	3.8	3.8	3.8	3.8	14935000	2173400	2348900	2737100	1753800	2674800	3247300	0
F2CQ15	F2CQ15	2	2	2		1	2	2	2	2	2	1	1	1	2	2	2	1	1	1	2	2	2	1	1	1	2	23.9	23.9	23.9	27.489	255	255	0	24.266	23.9	23.9	9	9	9	23.9	5665300	959710	1919500	152060	169030	142530	2322500	1047700
F2CQ25;M0X775;M0W534	F2CQ25;M0X775;M0W534	4;3;3	3;2;2	3;2;2	;;	3	4	3	3	3	1	3	1	1	1	2	1	2	1	1	1	2	1	2	1	1	1	22.4	17.3	17.3	23.673	214	214;202;214	0	19.108	17.3	5.6	15.9	5.6	5.6	5.6	692040	331180	49088	152980	41341	50674	66771	331180
F2CQ27	F2CQ27	7	7	3		1	7	7	3	6	7	7	6	7	7	6	7	7	6	7	7	3	3	3	3	3	3	31.2	31.2	14.5	25.133	221	221	0	121.47	31.2	31.2	31.2	31.2	31.2	31.2	49246000	4973800	9911700	8502000	4599100	8896100	12363000	5259900
F2CQ57	F2CQ57	5	5	5		1	5	5	5	4	4	5	5	4	5	4	4	5	5	4	5	4	4	5	5	4	5	27.5	27.5	27.5	20.505	189	189	0	44.017	20.6	20.6	27.5	27.5	27	27.5	15192000	2076000	2337900	2466200	1576700	2688700	4046800	2184600
F2CQ67;M0Z9Y8	F2CQ67;M0Z9Y8	2;2	2;2	2;2	;	2	2	2	2	2	1	1	1	1	1	2	1	1	1	1	1	2	1	1	1	1	1	5.9	5.9	5.9	42.88	374	374;497	0	12.621	5.9	2.9	2.9	2.9	2.9	2.9	1555700	651760	160330	266710	83895	200730	192330	651760
F2CQ90	F2CQ90	1	1	1		1	1	1	1	1	0	1	0	1	1	1	0	1	0	1	1	1	0	1	0	1	1	21.9	21.9	21.9	13.9	128	128	0	17.53	21.9	0	21.9	0	21.9	21.9	9802500	773010	0	3799100	0	2075800	3154500	0
F2CQ91;M0VMI2;M0VT07;M0VT08	F2CQ91;M0VMI2;M0VT07;M0VT08	7;5;5;5	7;5;5;5	3;1;1;1	;;;	4	7	7	3	5	4	5	3	5	4	5	4	5	3	5	4	2	2	2	1	3	2	67.1	67.1	22.8	16.832	149	149;113;128;148	0	137.26	67.1	42.3	42.3	30.9	42.3	42.3	34066000	4502400	7428400	7406300	2672400	6624200	5432500	2796200
F2CQF7;M0UYR8	F2CQF7	5;1	5;1	5;1		2	5	5	5	3	2	2	3	3	4	3	2	2	3	3	4	3	2	2	3	3	4	32.7	32.7	32.7	23.066	208	208;81	0	59.505	20.2	14.4	11.5	20.2	18.8	28.4	3225000	265670	543220	375160	312200	854450	874270	256940
F2CQH5;M0XU84	F2CQH5;M0XU84	13;10	10;7	3;2	;	2	13	10	3	10	9	8	7	7	7	7	6	5	4	4	4	1	2	2	1	1	1	42.1	33.1	10	52.708	480	480;453	0	118.68	34	30	24.4	22.5	20	20	18297000	6468500	1830100	3405500	3281200	1440500	1871100	2590800
M0V118;F2CQM2	M0V118;F2CQM2	2;2	2;2	2;2	;	2	2	2	2	0	0	2	0	0	1	0	0	2	0	0	1	0	0	2	0	0	1	17.9	17.9	17.9	12.163	106	106;107	0	11.507	0	0	17.9	0	0	8.5	651270	0	0	339530	0	0	311740	0
F2CQN1	F2CQN1	3	3	2		1	3	3	2	0	2	2	1	1	1	0	2	2	1	1	1	0	2	1	1	1	1	27.9	27.9	21.3	13.814	122	122	0	19.178	0	21.3	13.1	6.6	6.6	6.6	2388100	0	378870	730470	208960	484630	585190	0
F2CQP8	F2CQP8	13	13	13		1	13	13	13	10	10	7	9	10	9	10	10	7	9	10	9	10	10	7	9	10	9	51.2	51.2	51.2	32.546	291	291	0	270	38.5	41.9	28.9	28.9	41.9	37.5	229020000	22371000	40823000	27791000	15552000	54235000	68246000	20377000
F2CQQ1;M0W6V8	F2CQQ1;M0W6V8	4;3	4;3	4;3	;	2	4	4	4	1	1	2	0	0	2	1	1	2	0	0	2	1	1	2	0	0	2	24.1	24.1	24.1	31.604	291	291;145	0	26.085	4.8	7.6	12.4	0	0	11.7	1724500	70638	95732	579830	0	0	978310	0
F2CQR0	F2CQR0	9	6	6		1	9	6	6	6	5	6	6	5	6	4	3	3	4	2	3	4	3	3	4	2	3	43.8	36.8	36.8	35.867	345	345	0	129.13	28.1	27.5	27.8	33.3	20.3	25.8	48942000	7104600	8138700	6170500	2755300	7624800	17148000	4544500
F2CQY1;M0UG58;M0UG59	F2CQY1	12;4;2	12;4;2	12;4;2		3	12	12	12	10	10	10	9	8	10	10	10	10	9	8	10	10	10	10	9	8	10	48.9	48.9	48.9	25.373	227	227;230;174	0	215.51	45.4	44.9	47.6	41.9	43.6	44.9	84022000	9793500	13795000	16367000	6868400	15289000	21909000	11201000
F2CR56;M0UFA7;M0YAV0;M0YAV1	F2CR56;M0UFA7	37;23;4;1	37;23;4;1	24;14;0;0	;	4	37	37	24	29	25	27	28	28	26	29	25	27	28	28	26	18	17	18	19	19	18	50.1	50.1	34.2	110.22	972	972;639;247;87	0	323.31	40	35.2	38	37.6	40.2	36	128740000	14762000	20812000	17173000	11739000	37856000	26400000	13050000
F2CR67	F2CR67	2	2	2		1	2	2	2	1	1	2	0	1	2	1	1	2	0	1	2	1	1	2	0	1	2	16.4	16.4	16.4	24.308	219	219	0	19.116	10.5	10.5	16.4	0	10.5	16.4	2283900	230260	245750	656730	0	383380	767790	0
F2CRB4	F2CRB4	8	8	8		1	8	8	8	4	5	3	4	5	5	4	5	3	4	5	5	4	5	3	4	5	5	32.8	32.8	32.8	36.182	326	326	0	54.001	19.6	19.6	12.9	15	23.3	23.3	4792600	430570	820610	659520	452800	801250	1627900	495030
F2CRD9;M0WBF5	F2CRD9;M0WBF5	6;4	6;4	6;4	;	2	6	6	6	4	2	4	5	5	4	4	2	4	5	5	4	4	2	4	5	5	4	39.1	39.1	39.1	22.781	225	225;192	0	104.38	28.4	14.7	28.4	31.1	33.3	26.2	4837800	423050	313260	620560	907440	1119100	1454400	512160
F2CRF1;M0YH86;M0YH88	F2CRF1;M0YH86	15;11;3	8;5;2	8;5;2	;	3	15	8	8	15	13	13	12	13	12	8	7	6	6	7	6	8	7	6	6	7	6	63.6	43.7	43.7	29.265	261	261;214;112	0	169.27	63.6	59	56.3	53.3	59	53.3	38349000	5408600	6782300	6298000	3405400	8035600	8419200	3739400
F2CRG8	F2CRG8	2	2	2		1	2	2	2	2	1	1	1	1	1	2	1	1	1	1	1	2	1	1	1	1	1	4.3	4.3	4.3	64.582	576	576	0	16.745	4.3	2.1	2.1	2.3	2.1	2.1	681770	123140	74657	118880	0	142590	222500	123140
F2CRI1;M0VUE2;M0VUE0	F2CRI1;M0VUE2;M0VUE0	7;5;5	7;5;5	7;5;5	;;	3	7	7	7	3	4	4	4	4	7	3	4	4	4	4	7	3	4	4	4	4	7	17.9	17.9	17.9	59.018	564	564;390;394	0	80.727	8	10.1	10.5	10.3	11	17.9	5557600	578230	985550	733050	593220	595650	2071900	583460
F2CRK3	F2CRK3	15	3	2		1	15	3	2	12	9	10	9	11	9	2	2	2	1	2	2	2	1	1	1	1	1	54.1	9.8	6.4	41.816	377	377	0	25.164	45.4	35.8	43.5	35	41.4	36.1	5992000	1120700	1074200	1025900	374580	1123500	1273000	0
F2CRT3	F2CRT3	1	1	1		1	1	1	1	0	0	1	0	0	1	0	0	1	0	0	1	0	0	1	0	0	1	7	7	7	23.558	215	215	0	7.1236	0	0	7	0	0	7	462320	0	0	263960	0	0	198370	0
M0VEU2;F2CRV8	M0VEU2;F2CRV8	13;13	13;13	10;10	;	2	13	13	10	8	8	7	9	8	8	8	8	7	9	8	8	5	5	5	7	6	6	44.6	44.6	35.8	52.522	480	480;530	0	154.27	23.3	27.9	20.6	28.1	21.2	21.2	21306000	1985100	5571900	2807300	4101500	2763900	4075900	2366300
F2CRZ5;M0UNX1;M0W8S9	F2CRZ5;M0UNX1	4;2;1	1;0;0	1;0;0	;	3	4	1	1	2	2	2	3	2	2	1	1	1	1	1	1	1	1	1	1	1	1	10.1	2.3	2.3	49.112	437	437;436;441	0.0053805	6.3903	5	5.3	5.3	8	4.3	4.3	2075600	237380	202490	352090	337170	394120	552370	0
F2CS01;M0X3P6;M0X3P5;M0V3G8;F2EFE9;M0Y5Q5;M0Y5Q6;M0Y5Q4	F2CS01;M0X3P6	9;5;4;4;1;1;1;1	9;5;4;4;1;1;1;1	9;5;4;4;1;1;1;1	;	8	9	9	9	6	6	5	3	5	8	6	6	5	3	5	8	6	6	5	3	5	8	17.5	17.5	17.5	83.366	721	721;402;423;517;227;397;552;593	0	57.645	12.2	12.2	10.4	4.4	9.3	15.7	8868500	1005400	1401900	1609400	372750	1216900	3262100	997750
F2CS23	F2CS23	3	3	3		1	3	3	3	3	2	3	3	3	3	3	2	3	3	3	3	3	2	3	3	3	3	52.4	52.4	52.4	9.1252	82	82	0	43.534	52.4	39	52.4	52.4	52.4	52.4	11522000	1556400	301940	3367400	788610	1931800	3576300	1457300
F2CS51;M0Z903	F2CS51;M0Z903	15;11	15;11	15;11	;	2	15	15	15	13	10	10	11	11	11	13	10	10	11	11	11	13	10	10	11	11	11	44	44	44	55.453	514	514;385	0	221.24	37	28.6	29.2	33.5	31.7	34.2	51061000	6714800	7597400	9476600	4045800	9653100	13574000	6886100
F2CS69	F2CS69	22	22	22		1	22	22	22	18	18	18	13	18	18	18	18	18	13	18	18	18	18	18	13	18	18	65	65	65	60.621	560	560	0	323.31	52.9	51.1	52.9	39.1	50.4	52.9	262500000	26356000	43216000	66615000	15161000	44971000	66185000	30087000
F2CSC5	F2CSC5	3	1	1		1	3	1	1	2	2	2	3	2	2	0	1	1	1	1	1	0	1	1	1	1	1	21.5	9.1	9.1	24.229	209	209	0.00080192	6.7162	12.4	17.2	17.2	21.5	17.2	17.2	1563700	0	418460	352230	188750	263990	340310	0
F2CSF7	F2CSF7	1	1	1		1	1	1	1	0	1	0	0	0	1	0	1	0	0	0	1	0	1	0	0	0	1	2.8	2.8	2.8	56.276	540	540	0.0096582	6.1864	0	2.8	0	0	0	2.8	3618400	0	172150	0	0	0	3446200	0
F2CSK4;M0V5B1	F2CSK4;M0V5B1	23;21	23;21	23;21	;	2	23	23	23	17	18	18	20	18	19	17	18	18	20	18	19	17	18	18	20	18	19	73.8	73.8	73.8	37.515	347	347;255	0	323.31	64.6	70.3	70.3	72.9	67.4	72.9	872410000	79855000	107450000	141490000	104340000	211400000	227880000	66337000
F2CSR1;M0YXP7	F2CSR1;M0YXP7	6;6	5;5	5;5	;	2	6	5	5	5	3	3	4	4	3	4	2	2	3	3	2	4	2	2	3	3	2	39.1	35.6	35.6	28.155	253	253;283	0	37.531	32.4	15.8	15.8	23.7	22.5	19.8	4516300	729520	736690	787550	480530	903560	878440	540310
M0XGG9;F2CSU3;M0XGH0;M0UQJ8;M0UQJ7	M0XGG9;F2CSU3;M0XGH0;M0UQJ8	12;12;9;7;4	1;1;1;0;0	0;0;0;0;0	;;;	5	12	1	0	10	9	9	10	11	9	1	1	1	1	1	1	0	0	0	0	0	0	44.8	4.2	0	41.62	377	377;377;332;166;93	0	50.72	39.5	36.6	36.9	39.3	42.2	36.9	3058000	410220	589910	573720	273390	503690	707060	0
F2CSV3;M0Y8Z5;M0Y8Z6;M0XY08;F2D3U0	F2CSV3;M0Y8Z5;M0Y8Z6;M0XY08;F2D3U0	2;1;1;1;1	2;1;1;1;1	2;1;1;1;1	;;;;	5	2	2	2	1	1	2	1	1	1	1	1	2	1	1	1	1	1	2	1	1	1	13.2	13.2	13.2	17.146	159	159;102;137;144;162	0	11.172	5	5	13.2	5	5	5	1770800	168030	250760	388190	123760	360250	479850	0
F2CSW4	F2CSW4	6	6	6		1	6	6	6	5	5	5	2	4	4	5	5	5	2	4	4	5	5	5	2	4	4	35.8	35.8	35.8	27.45	246	246	0	94.284	31.7	24.8	24.8	10.6	24.8	24.8	6315500	608240	1104800	1530800	251930	1176700	1643000	583300
F2CSX2;M0X651	F2CSX2;M0X651	10;7	10;7	10;7	;	2	10	10	10	7	4	4	4	5	6	7	4	4	4	5	6	7	4	4	4	5	6	48.9	48.9	48.9	21.3	178	178;178	0	62.237	30.9	18	18	24.7	24.2	29.8	26454000	3387200	4021500	5206900	1596700	5536700	6705400	3166100
F2CSZ1	F2CSZ1	2	2	2		1	2	2	2	1	1	0	0	0	1	1	1	0	0	0	1	1	1	0	0	0	1	8.3	8.3	8.3	33.46	312	312	0	12.466	4.2	4.2	0	0	0	4.2	963340	154530	315500	0	0	0	493310	154530
F2CT03;M0XAH8	F2CT03;M0XAH8	2;1	2;1	2;1	;	2	2	2	2	0	1	1	0	1	1	0	1	1	0	1	1	0	1	1	0	1	1	6.1	6.1	6.1	52.252	475	475;317	0	12.89	0	3.8	3.8	0	3.8	2.3	2888500	0	548760	1109900	0	1100500	129410	0
F2CT57	F2CT57	3	3	3		1	3	3	3	1	1	1	3	1	1	1	1	1	3	1	1	1	1	1	3	1	1	21.1	21.1	21.1	26.261	227	227	0	19.339	4	4	4	21.1	4	4	1604000	177520	219480	243770	303680	328280	331260	0
F2CT73	F2CT73	6	6	6		1	6	6	6	5	5	5	5	5	6	5	5	5	5	5	6	5	5	5	5	5	6	28	28	28	28.191	261	261	0	47.359	21.1	21.1	21.1	21.1	21.1	28	39194000	6336900	6413400	6711300	4310200	6639200	8782800	5208000
F2CT86;M0UU41;F2DLL3	F2CT86	7;1;1	7;1;1	7;1;1		3	7	7	7	5	6	5	6	6	5	5	6	5	6	6	5	5	6	5	6	6	5	51.8	51.8	51.8	22.061	193	193;117;193	0	48.737	35.8	46.1	35.8	41.5	46.1	35.8	13237000	1475100	2452900	2470700	1207600	2610100	3020700	1485100
F2CTJ0	F2CTJ0	11	7	6		1	11	7	6	7	6	6	5	7	8	4	3	4	3	4	5	4	2	3	3	4	4	36.5	20.3	17.4	49.929	449	449	0	76.09	20.7	23.6	19.6	14.7	27.4	28.7	7934700	945220	934360	1619400	516440	1313200	2606100	699870
F2CTT6;M0YNG3	F2CTT6;M0YNG3	7;5	7;5	7;5	;	2	7	7	7	5	3	3	1	1	2	5	3	3	1	1	2	5	3	3	1	1	2	36	36	36	38.573	367	367;261	0	57.582	27.2	15.8	13.6	3.3	3.3	9.3	3696900	1198100	846910	615970	74294	190800	770800	564620
F2CU23;M0Y6L5;M0UXA5	F2CU23;M0Y6L5;M0UXA5	6;5;5	4;4;4	4;4;4	;;	3	6	4	4	5	6	4	3	5	5	3	4	2	1	3	3	3	4	2	1	3	3	23.3	18.2	18.2	42.677	407	407;392;416	0	26.981	19.4	23.3	14	10.1	17.4	17.4	2728700	336950	756730	271570	73712	523420	766330	289600
F2CU59;M0VP06	F2CU59;M0VP06	2;1	2;1	2;1	;	2	2	2	2	1	2	1	1	2	2	1	2	1	1	2	2	1	2	1	1	2	2	19.9	19.9	19.9	17.814	166	166;151	0	17.834	11.4	19.9	11.4	11.4	19.9	19.9	1786100	123230	288120	229760	156010	470310	518690	0
F2CUA1;M0YEQ3	F2CUA1;M0YEQ3	1;1	1;1	1;1	;	2	1	1	1	0	0	0	1	0	0	0	0	0	1	0	0	0	0	0	1	0	0	2.6	2.6	2.6	64.071	582	582;592	1	-2	0	0	0	2.6	0	0	51092	0	0	0	51092	0	0	0
F2CUE9	F2CUE9	19	14	13		1	19	14	13	17	15	15	13	15	15	12	10	11	8	10	11	11	9	10	7	9	10	72.7	59.6	55.5	36.513	337	337	0	323.31	70.3	67.7	63.2	51	62	70	676000000	116240000	135530000	84128000	30110000	123730000	186260000	88654000
F2CUF1	F2CUF1	8	8	8		1	8	8	8	6	5	7	6	6	7	6	5	7	6	6	7	6	5	7	6	6	7	47.9	47.9	47.9	30.624	290	290	0	106.52	29	21.7	40.7	29	29	40.7	16806000	1152000	1651400	4693900	1241900	2495400	5571000	1601100
F2CUF5	F2CUF5	1	1	1		1	1	1	1	1	1	1	1	1	1	1	1	1	1	1	1	1	1	1	1	1	1	9.7	9.7	9.7	13.387	124	124	0	8.1196	9.7	9.7	9.7	9.7	9.7	9.7	1424400	225530	239910	205540	184730	257190	311450	0
F2CUI5	F2CUI5	2	2	2		1	2	2	2	2	2	2	2	2	2	2	2	2	2	2	2	2	2	2	2	2	2	14.8	14.8	14.8	18.399	162	162	0	103.53	14.8	14.8	14.8	14.8	14.8	14.8	21995000	2157400	4039800	3811600	1806600	4314300	5865600	2341700
F2CV08	F2CV08	1	1	1		1	1	1	1	0	1	0	0	0	0	0	1	0	0	0	0	0	1	0	0	0	0	2.2	2.2	2.2	39.741	360	360	0.00958	6.1433	0	2.2	0	0	0	0	0	0	0	0	0	0	0	0
F2CV33;M0WUX6;M0WUX5	F2CV33;M0WUX6;M0WUX5	6;5;4	6;5;4	6;5;4	;;	3	6	6	6	5	5	5	3	4	3	5	5	5	3	4	3	5	5	5	3	4	3	45.7	45.7	45.7	15.015	140	140;125;110	0	100.2	40	43.6	43.6	32.1	37.9	30.7	21804000	2997500	3851200	4650800	1581300	3825300	4898300	2898500
F2CV88	F2CV88	4	4	4		1	4	4	4	3	3	4	3	3	3	3	3	4	3	3	3	3	3	4	3	3	3	42.4	42.4	42.4	15.692	144	144	0	53.167	33.3	33.3	42.4	33.3	33.3	33.3	16955000	1766000	3389400	3587900	1634600	2736900	3839700	1596400
M0UXV9;F2CVI3	M0UXV9;F2CVI3	2;2	2;2	2;2	;	2	2	2	2	1	2	1	1	1	2	1	2	1	1	1	2	1	2	1	1	1	2	18.4	18.4	18.4	19.888	179	179;287	0	13.359	6.1	18.4	12.3	12.3	12.3	18.4	1272200	37144	253970	188130	126120	182080	484810	0
F2CVK7;M0VZH8	F2CVK7;M0VZH8	3;2	3;2	3;2	;	2	3	3	3	2	0	1	0	0	1	2	0	1	0	0	1	2	0	1	0	0	1	13.2	13.2	13.2	50.116	454	454;323	0	19.159	10.1	0	3.1	0	0	4.2	1215800	398420	0	121170	0	0	696240	398420
F2CVM1	F2CVM1	1	1	1		1	1	1	1	1	1	1	1	1	1	1	1	1	1	1	1	1	1	1	1	1	1	2.2	2.2	2.2	56.567	492	492	0	9.9143	2.2	2.2	2.2	2.2	2.2	2.2	5580700	661770	902470	971340	659470	1099700	1285900	0
F2CVN4;M0VMS6;M0VMS5	F2CVN4;M0VMS6	9;8;1	9;8;1	9;8;1	;	3	9	9	9	5	6	6	9	5	7	5	6	6	9	5	7	5	6	6	9	5	7	22.2	22.2	22.2	59.338	549	549;378;142	0	86.885	12.2	17.1	17.1	22.2	11.8	19.1	9212400	837710	1233700	1767700	1562900	1299900	2510400	876390
F2CVW9;M0V5L0	F2CVW9	3;1	3;1	3;1		2	3	3	3	3	0	0	1	0	1	3	0	0	1	0	1	3	0	0	1	0	1	50	50	50	6.4044	56	56;37	0	17.616	50	0	0	19.6	0	17.9	587790	375790	0	0	63918	0	148080	375790
F2CVZ1	F2CVZ1	4	2	1		1	4	2	1	4	4	4	4	4	4	2	2	2	2	2	2	1	1	1	1	1	1	25.2	14.8	9.7	16.192	155	155	0	12.893	25.2	25.2	25.2	25.2	25.2	25.2	7895100	1147300	1084600	1331600	1074100	1610900	1646600	1239700
F2CW48	F2CW48	1	1	1		1	1	1	1	1	1	1	1	1	1	1	1	1	1	1	1	1	1	1	1	1	1	13	13	13	12.068	108	108	0	16.993	13	13	13	13	13	13	3019800	329480	544960	550650	331430	684370	578890	0
M0Z367;F2CW53	M0Z367;F2CW53	1;1	1;1	1;1	;	2	1	1	1	1	1	1	1	1	1	1	1	1	1	1	1	1	1	1	1	1	1	3.3	3.3	3.3	43.943	420	420;463	0.00080515	6.7359	3.3	3.3	3.3	3.3	3.3	3.3	704100	73428	101300	150530	58424	183320	137090	0
F2CW94	F2CW94	5	5	4		1	5	5	4	4	3	3	1	4	4	4	3	3	1	4	4	3	2	2	1	3	3	51.8	51.8	40.3	15.36	139	139	0	35.87	45.3	31.7	31.7	12.9	38.1	38.1	7541500	595150	1306600	1391100	238590	1808600	2201500	878800
F2CW97;M0WCK0	F2CW97;M0WCK0	5;4	5;4	5;4	;	2	5	5	5	3	3	4	3	3	3	3	3	4	3	3	3	3	3	4	3	3	3	14.7	14.7	14.7	50.679	464	464;276	0	40.521	8.8	9.7	12.5	8.8	9.7	9.7	3177300	409990	360030	1146300	287510	469440	504020	372990
F2CWF3;M0Y3D6	F2CWF3;M0Y3D6	3;2	3;2	3;2	;	2	3	3	3	1	1	1	0	2	2	1	1	1	0	2	2	1	1	1	0	2	2	11	11	11	36.488	328	328;221	0	17.503	4.6	4.6	4.6	0	7.9	7.6	1374700	170760	156600	281530	0	408370	357470	0
F2CWF9;M0VID3	F2CWF9;M0VID3	3;3	3;3	3;3	;	2	3	3	3	2	1	1	1	2	1	2	1	1	1	2	1	2	1	1	1	2	1	35.4	35.4	35.4	7.4637	65	65;71	0	67.355	24.6	18.5	18.5	18.5	29.2	18.5	17029000	1873800	2280800	3188400	903420	3651700	5131200	1873800
F2CWG0;M0X2T3;M0X2T4;M0X2T5	F2CWG0;M0X2T3;M0X2T4	4;3;2;1	4;3;2;1	4;3;2;1	;;	4	4	4	4	1	1	1	1	2	3	1	1	1	1	2	3	1	1	1	1	2	3	15	15	15	39.082	367	367;102;92;232	0	24.196	4.6	3.8	3.8	4.1	8.4	10.9	1108800	68488	66420	152480	61621	238540	521240	0
F2CWH1	F2CWH1	2	2	2		1	2	2	2	0	1	2	2	1	2	0	1	2	2	1	2	0	1	2	2	1	2	19.9	19.9	19.9	15.711	141	141	0	13.248	0	13.5	19.9	19.9	13.5	19.9	2273900	0	231010	699820	249760	270210	823100	0
M0ZCR3;F2CWP9;M0ZCR5	M0ZCR3;F2CWP9	3;3;1	3;3;1	3;3;1	;	3	3	3	3	1	2	2	1	1	1	1	2	2	1	1	1	1	2	2	1	1	1	10.9	10.9	10.9	40.335	384	384;399;62	0	21.155	2.6	6.5	6.5	4.4	3.9	3.9	1724400	127640	525530	487860	54708	234300	294320	0
F2CWR0;M0Z139	F2CWR0;M0Z139	23;16	23;16	23;16	;	2	23	23	23	16	21	19	18	18	17	16	21	19	18	18	17	16	21	19	18	18	17	65.3	65.3	65.3	41.491	377	377;307	0	268.99	57.6	62.9	61	61.3	62.9	58.6	226400000	25419000	39300000	39829000	25531000	41972000	54352000	26692000
F2CWU8	F2CWU8	4	4	4		1	4	4	4	0	3	3	1	3	2	0	3	3	1	3	2	0	3	3	1	3	2	17.8	17.8	17.8	30.349	270	270	0	26.364	0	14.1	13.7	6.7	14.1	10.7	1995700	0	400270	468680	83219	535400	508140	0
F2CWX0	F2CWX0	15	15	14		1	15	15	14	9	9	10	10	10	10	9	9	10	10	10	10	9	8	9	10	9	9	43	43	40.8	47.631	419	419	0	197.42	26	29.4	31.5	29.6	31.5	32.7	37637000	3018200	5963000	7487300	5463800	6559700	9144500	3765200
F2CWX2;M0UP86	F2CWX2;M0UP86	4;2	4;2	4;2	;	2	4	4	4	2	2	1	0	2	0	2	2	1	0	2	0	2	2	1	0	2	0	19.8	19.8	19.8	28.608	258	258;143	0	24.38	8.5	12.4	4.7	0	8.1	0	771180	124700	255340	82262	0	308880	0	0
F2CWX3;M0VBP5;M0ZBM5	F2CWX3;M0VBP5	20;13;7	20;13;7	20;13;7	;	3	20	20	20	15	12	17	13	15	16	15	12	17	13	15	16	15	12	17	13	15	16	47.8	47.8	47.8	53.52	487	487;260;480	0	148.57	40	34.5	42.3	34.1	36.6	37.6	59673000	5998600	8125400	13888000	5784300	12077000	13800000	5076300
F2CXB2;M0YRD6	F2CXB2;M0YRD6	14;8	14;8	14;8	;	2	14	14	14	11	9	10	11	11	11	11	9	10	11	11	11	11	9	10	11	11	11	47	47	47	54.374	509	509;232	0	213.46	38.5	32	34.6	36.1	35.6	36.7	57441000	9085100	10863000	9714000	4992500	9821100	12966000	7221900
F2CXI5	F2CXI5	11	11	11		1	11	11	11	6	7	7	4	7	7	6	7	7	4	7	7	6	7	7	4	7	7	34.7	34.7	34.7	48.043	438	438	0	93.924	16.7	24.7	18.9	11.2	20.3	19.4	12333000	1088500	3340400	2126400	783150	2100600	2893500	1188400
F2CXT7;M0YV25;M0ZDQ0	F2CXT7;M0YV25	25;14;3	25;14;3	5;3;0	;	3	25	25	5	22	20	18	20	19	20	22	20	18	20	19	20	5	4	4	5	4	4	80.7	80.7	17	38.868	358	358;328;264	0	323.31	72.9	70.7	67.9	70.1	70.4	78.2	886900000	104440000	188150000	176480000	85812000	131720000	200310000	97717000
F2CXV3	F2CXV3	10	10	10		1	10	10	10	8	9	9	8	8	9	8	9	9	8	8	9	8	9	9	8	8	9	72	72	72	16.646	150	150	0	189.48	48	56.7	72	48	56.7	56.7	298450000	39317000	40016000	66548000	25077000	50336000	77155000	34344000
M0YJF4;F2CXV9	M0YJF4;F2CXV9	17;17	2;2	0;0	;	2	17	2	0	12	14	11	9	10	11	0	2	0	0	1	1	0	0	0	0	0	0	60.2	11.8	0	46.533	422	422;451	0	22.936	39.8	51.9	41.7	33.2	41.5	43.6	9253800	0	3252000	0	0	2916400	3085500	0
F2CYH7	F2CYH7	2	2	2		1	2	2	2	2	1	0	1	0	0	2	1	0	1	0	0	2	1	0	1	0	0	12.6	12.6	12.6	23.227	214	214	0	12.156	12.6	7.5	0	7.5	0	0	575870	357040	93745	0	125090	0	0	357040
F2CYL0	F2CYL0	1	1	1		1	1	1	1	1	1	1	1	1	1	1	1	1	1	1	1	1	1	1	1	1	1	5.6	5.6	5.6	30.464	266	266	0.0090023	6.2319	5.6	5.6	5.6	5.6	5.6	5.6	4046100	895140	418550	774520	463590	802620	691700	0
F2CYL7	F2CYL7	21	21	21		1	21	21	21	18	15	18	17	18	17	18	15	18	17	18	17	18	15	18	17	18	17	49.1	49.1	49.1	55.882	517	517	0	289.78	40.6	36.9	48	38.1	48	45.1	360900000	29714000	38886000	83478000	32164000	83000000	93656000	27863000
F2CYX9	F2CYX9	29	23	20		1	29	23	20	17	16	16	17	19	19	12	12	13	14	15	16	10	10	11	12	12	14	45.7	39.3	35.8	109.55	966	966	0	191.83	27.7	24	26.2	30.4	30.7	28	44694000	3999000	6840300	6686200	7179200	9620200	10369000	4900000
F2CYY4;M0WSW7	F2CYY4	12;4	1;1	1;1		2	12	1	1	10	9	9	10	11	9	1	1	1	1	1	1	1	1	1	1	1	1	44.8	2.7	2.7	41.727	377	377;216	0	7.3522	39.5	36.6	36.9	39.3	42.2	36.9	2691400	285770	398540	451420	340310	600460	614950	0
M0VBZ9;F2CZ51	M0VBZ9;F2CZ51	1;1	1;1	1;1	;	2	1	1	1	0	0	1	0	1	0	0	0	1	0	1	0	0	0	1	0	1	0	3.6	3.6	3.6	33.032	306	306;398	0.00079491	6.632	0	0	3.6	0	3.6	0	304660	0	0	132600	0	172060	0	0
F2CZL7	F2CZL7	2	2	2		1	2	2	2	1	0	1	1	1	2	1	0	1	1	1	2	1	0	1	1	1	2	14.6	14.6	14.6	16.303	144	144	0	13.232	6.9	0	6.9	6.9	6.9	14.6	1572700	174730	0	304470	226930	402630	463980	0
M0YRR7;F2D005;M0YRR9;M0YRR5;M0YRR8	M0YRR7;F2D005;M0YRR9;M0YRR5	4;4;2;2;1	4;4;2;2;1	4;4;2;2;1	;;;	5	4	4	4	1	3	4	1	1	4	1	3	4	1	1	4	1	3	4	1	1	4	14.5	14.5	14.5	38.421	365	365;388;157;272;165	0	32.976	4.4	10.4	14.5	4.4	3	14.5	3631100	287630	635550	1045300	169140	154330	1339100	0
F2D043	F2D043	3	3	3		1	3	3	3	3	2	2	3	2	2	3	2	2	3	2	2	3	2	2	3	2	2	14.9	14.9	14.9	29.882	275	275	0	27.945	14.9	8.7	10.2	14.9	8.7	8.7	2289700	155370	535790	466460	166870	440980	524190	0
F2D074;M0WGW4	F2D074;M0WGW4	5;4	5;4	5;4	;	2	5	5	5	2	2	3	1	4	4	2	2	3	1	4	4	2	2	3	1	4	4	29.9	29.9	29.9	26.481	251	251;182	0	41.844	12.7	12.7	17.1	7.6	21.5	25.5	2828200	189570	246140	611930	86585	566510	1127500	370980
F2D0U3	F2D0U3	2	2	2		1	2	2	2	2	0	1	2	1	1	2	0	1	2	1	1	2	0	1	2	1	1	26.6	26.6	26.6	17.403	154	154	0	68.921	26.6	0	14.3	26.6	14.3	14.3	16226000	5932400	0	1218700	3910400	2021900	3142900	5499500
F2D101	F2D101	3	3	1		1	3	3	1	3	2	2	3	2	2	3	2	2	3	2	2	1	1	1	1	1	1	19.6	19.6	6.9	23.883	204	204	0	64.231	19.6	15.2	15.2	19.6	15.2	15.2	8184500	1193100	1466000	1425700	1094600	1135800	1869300	973360
F2D1H7;M0V292;M0V294	F2D1H7;M0V292	11;11;3	11;11;3	11;11;3	;	3	11	11	11	9	10	10	8	8	8	9	10	10	8	8	8	9	10	10	8	8	8	52.5	52.5	52.5	28.301	244	244;247;67	0	90.808	41.4	49.6	48.4	38.5	38.5	45.5	63011000	7709100	10402000	14192000	5056900	11093000	14559000	7582600
F2D1J8;M0X922	F2D1J8	11;3	11;3	11;3		2	11	11	11	4	6	7	6	9	7	4	6	7	6	9	7	4	6	7	6	9	7	38.2	38.2	38.2	45.119	422	422;136	0	105.82	15.4	24.6	26.8	20.1	32.9	27.5	12803000	805550	2131200	2476000	1165100	3087000	3138500	1265600
F2D1M6;M0US87;F2E2U9	F2D1M6	3;1;1	3;1;1	3;1;1		3	3	3	3	1	1	1	0	1	2	1	1	1	0	1	2	1	1	1	0	1	2	10.5	10.5	10.5	39.185	352	352;288;353	0	17.81	3.4	4	4	0	3.4	7.1	1081400	43200	251580	283310	0	60683	442670	0
F2D1W8;F2D587;M0WKJ3;M0WKJ4;M0WKJ2	F2D1W8;F2D587;M0WKJ3	3;3;2;1;1	3;3;2;1;1	3;3;2;1;1	;;	5	3	3	3	1	1	0	1	1	1	1	1	0	1	1	1	1	1	0	1	1	1	6.4	6.4	6.4	64.889	561	561;607;472;231;426	0	16.48	2	2.1	0	2.3	2.3	2.3	483130	47955	94877	0	58668	124260	157370	47955
F2D284;M0VP78;M0VP80;M0VP82;M0VP83;M0VP79;M0VP77	F2D284;M0VP78;M0VP80;M0VP82;M0VP83	41;31;26;25;22;13;8	41;31;26;25;22;13;8	41;31;26;25;22;13;8	;;;;	7	41	41	41	38	33	31	35	32	30	38	33	31	35	32	30	38	33	31	35	32	30	76.4	76.4	76.4	56.428	513	513;484;411;318;236;162;107	0	323.31	71.3	70	68.4	65.3	71.5	62.8	2671000000	342500000	447730000	492680000	267260000	497740000	623130000	333430000
M0XHQ5;F2D2Y2	M0XHQ5;F2D2Y2	5;5	5;5	5;5	;	2	5	5	5	3	4	4	3	4	5	3	4	4	3	4	5	3	4	4	3	4	5	62.2	62.2	62.2	7.8917	74	74;119	0	123.68	45.9	58.1	58.1	45.9	58.1	62.2	16160000	2027400	2469300	3019400	2015300	3009200	3619100	2154000
F2D2Z0;M0YHR5	F2D2Z0;M0YHR5	22;22	22;22	2;2	;	2	22	22	2	20	19	17	17	17	18	20	19	17	17	17	18	2	1	1	1	1	1	66.7	66.7	3.9	46.944	414	414;477	0	323.31	61.1	64.3	58.7	55.3	57.2	54.6	252910000	46243000	47126000	34120000	18150000	52699000	54575000	32238000
F2D350	F2D350	3	3	2		1	3	3	2	3	3	3	0	2	1	3	3	3	0	2	1	2	2	2	0	1	0	38.9	38.9	23.6	14.973	144	144	0	59.777	38.9	38.9	38.9	0	29.2	15.3	7568800	982100	1236000	2746300	0	1516200	1088300	922130
F2D351	F2D351	3	3	3		1	3	3	3	1	1	1	1	0	1	1	1	1	1	0	1	1	1	1	1	0	1	33.6	33.6	33.6	14.27	128	128	0	21.004	12.5	7	14.1	12.5	0	14.1	1085200	249700	238040	194080	256920	0	146430	0
F2D355;M0Z2Z9;M0Z300	F2D355;M0Z2Z9	3;2;1	2;1;1	2;1;1	;	3	3	2	2	2	2	3	2	2	2	2	2	2	2	2	2	2	2	2	2	2	2	17.4	12.1	12.1	16.823	149	149;100;142	0	15.003	12.1	12.1	17.4	12.1	12.1	12.1	17890000	1923000	3020100	3447800	1600700	3563900	4334700	1981400
F2D3D5;M0YZV5	F2D3D5;M0YZV5	2;1	2;1	2;1	;	2	2	2	2	0	2	2	0	1	2	0	2	2	0	1	2	0	2	2	0	1	2	7.7	7.7	7.7	41.295	413	413;320	0	13.15	0	7.7	7.7	0	4.1	7.7	501070	0	95520	152500	0	0	253050	0
F2D3Q4;F2EDB5	F2D3Q4;F2EDB5	3;3	3;3	3;3	;	2	3	3	3	2	2	3	1	3	2	2	2	3	1	3	2	2	2	3	1	3	2	20.9	20.9	20.9	15.446	134	134;135	0	39.273	14.9	14.9	20.9	9	20.9	14.9	11199000	587890	1864200	3190800	213440	3119100	2223700	869900
M0YZF2;F2D3S4	M0YZF2;F2D3S4	17;17	17;17	17;17	;	2	17	17	17	12	11	11	11	11	11	12	11	11	11	11	11	12	11	11	11	11	11	41.3	41.3	41.3	61.66	600	600;601	0	168.44	31.2	30.8	28.7	26.8	28.8	28.7	17649000	2142100	2148800	3366600	2062700	3841400	4086900	1718500
F2D3T2;M0XUA1	F2D3T2;M0XUA1	4;3	4;3	4;3	;	2	4	4	4	2	1	0	0	0	1	2	1	0	0	0	1	2	1	0	0	0	1	41.3	41.3	41.3	18.05	167	167;170	0	22.455	19.8	12	0	0	0	9.6	1320400	923470	243540	0	0	0	153430	923470
F2D473	F2D473	1	1	1		1	1	1	1	1	1	0	0	1	0	1	1	0	0	1	0	1	1	0	0	1	0	8.4	8.4	8.4	9.3127	83	83	0	6.9499	8.4	8.4	0	0	8.4	0	10985000	2231100	1854800	0	0	6899000	0	0
F2D4K0;M0VWF0	F2D4K0;M0VWF0	3;2	3;2	3;2	;	2	3	3	3	1	3	3	0	3	2	1	3	3	0	3	2	1	3	3	0	3	2	11.5	11.5	11.5	55.466	505	505;408	0	19.367	2.4	11.5	11.5	0	11.5	8.7	2557000	142100	600940	665700	0	612290	535950	0
F2D4L0	F2D4L0	13	13	13		1	13	13	13	10	9	9	7	9	8	10	9	9	7	9	8	10	9	9	7	9	8	84.6	84.6	84.6	23.572	214	214	0	123.21	71	53.7	49.5	55.1	58.9	52.8	54976000	12675000	10385000	5690500	6545400	6628900	13051000	6821200
F2D4Y3;M0WZD0	F2D4Y3;M0WZD0	1;1	1;1	1;1	;	2	1	1	1	1	0	0	0	0	0	1	0	0	0	0	0	1	0	0	0	0	0	10	10	10	11.057	100	100;632	0.00080257	6.7209	10	0	0	0	0	0	50479	50479	0	0	0	0	0	50479
F2D4Z0;M0XAZ4;M0XAZ5	F2D4Z0;M0XAZ4;M0XAZ5	3;2;2	3;2;2	3;2;2	;;	3	3	3	3	1	3	2	1	2	2	1	3	2	1	2	2	1	3	2	1	2	2	7.7	7.7	7.7	66.583	614	614;342;373	0	25.966	2	7.7	5.5	2	4.1	5.5	2478000	121660	663910	739910	48219	179580	724730	0
F2D558	F2D558	7	7	3		1	7	7	3	5	3	5	4	4	3	5	3	5	4	4	3	3	1	2	2	2	2	45.9	45.9	21.2	19.495	170	170	0	50.498	27.1	15.3	34.7	29.4	21.2	15.9	16474000	2960300	2002900	3453000	1968800	3027000	3062000	2236000
F2D5M0;M0WWB0;M0VYF0	F2D5M0;M0WWB0	7;6;1	7;6;1	7;6;1	;	3	7	7	7	3	3	3	3	4	4	3	3	3	3	4	4	3	3	3	3	4	4	24.5	24.5	24.5	46.348	436	436;467;435	0	51.059	9.9	9.4	9.6	11.2	13.5	15.6	3605300	380250	587670	690210	291560	866730	788920	513660
F2D5W7;M0YL35;M0XAV0;M0XAU9	F2D5W7;M0YL35	3;2;1;1	3;2;1;1	1;0;0;0	;	4	3	3	1	3	3	2	1	3	3	3	3	2	1	3	3	1	1	1	0	1	1	18.4	18.4	6.8	22.927	206	206;172;181;208	0	78.178	18.4	18.4	13.6	4.9	18.4	18.4	5325000	745540	961520	829610	224620	1080400	1483300	670160
F2D5Z0;M0Y7M9	F2D5Z0;M0Y7M9	14;7	14;7	13;6	;	2	14	14	13	10	6	7	6	9	7	10	6	7	6	9	7	9	5	6	5	8	6	56.3	56.3	54	38.972	348	348;130	0	144	43.7	31.3	30.7	27.3	38.2	30.7	21899000	2146000	5400900	3586700	1497000	4324200	4943800	2282600
F2D616;M0UGZ1;M0ZA58	F2D616;M0UGZ1	4;3;1	4;3;1	4;3;1	;	3	4	4	4	1	3	3	0	1	0	1	3	3	0	1	0	1	3	3	0	1	0	17.2	17.2	17.2	30.853	290	290;226;288	0	24.11	3.4	17.2	16.9	0	8.6	0	1156300	91695	681450	237480	0	145650	0	0
F2D643	F2D643	5	5	5		1	5	5	5	2	1	2	1	3	3	2	1	2	1	3	3	2	1	2	1	3	3	12.6	12.6	12.6	49.899	461	461	0	30.172	4.3	1.7	6.7	1.7	5.9	8.5	1798100	230630	83984	428240	55542	352360	647300	266840
F2D692;M0X522;A5YTR4	F2D692;M0X522	5;3;2	5;3;2	5;3;2	;	3	5	5	5	2	2	3	3	1	3	2	2	3	3	1	3	2	2	3	3	1	3	23.1	23.1	23.1	38.692	360	360;352;356	0	30.251	6.9	8.9	12.2	15	4.7	12.2	2507100	229870	208310	633400	704280	81662	649600	0
M0YJ37;F2D6A6	M0YJ37;F2D6A6	1;1	1;1	1;1	;	2	1	1	1	1	0	1	0	0	0	1	0	1	0	0	0	1	0	1	0	0	0	6.4	6.4	6.4	34.559	297	297;439	0.0015601	6.4758	6.4	0	6.4	0	0	0	58754	58754	0	0	0	0	0	58754
F2D6C1;M0V352	F2D6C1;M0V352	4;3	4;3	4;3	;	2	4	4	4	1	3	2	1	2	0	1	3	2	1	2	0	1	3	2	1	2	0	11.1	11.1	11.1	51.767	479	479;258	0	28.823	4.4	8.6	6.9	2.5	6.1	0	765920	91807	266320	149180	74888	183720	0	0
F2D6E2;M0X2N6	F2D6E2;M0X2N6	13;8	11;7	11;7	;	2	13	11	11	8	12	10	6	7	8	7	10	9	5	6	7	7	10	9	5	6	7	54.6	49.9	49.9	36.282	335	335;198	0	91.643	36.7	49.6	41.8	31.3	34.3	40.6	17485000	1668200	4282900	3685000	880780	2730600	4237000	1458400
F2D6F6	F2D6F6	3	3	3		1	3	3	3	2	2	3	2	2	3	2	2	3	2	2	3	2	2	3	2	2	3	34.8	34.8	34.8	10.243	92	92	0	85.854	26.1	26.1	34.8	26.1	26.1	34.8	7324300	688850	1007400	1792400	635870	956670	2243100	889990
F2D6I8;M0YRV8	F2D6I8;M0YRV8	24;23	24;23	18;18	;	2	24	24	18	21	22	21	23	22	19	21	22	21	23	22	19	15	16	16	17	16	14	77.7	77.7	62.6	36.611	337	337;337	0	323.31	76.9	76.6	76.6	77.7	76.6	73	1236400000	172570000	235400000	274580000	112030000	203090000	238690000	181970000
M0UMB2;M0WAP9;F2D6R2;M0WAP7	M0UMB2;M0WAP9;F2D6R2;M0WAP7	1;1;1;1	1;1;1;1	1;1;1;1	;;;	4	1	1	1	1	0	0	0	0	0	1	0	0	0	0	0	1	0	0	0	0	0	4.3	4.3	4.3	21.557	188	188;270;306;307	0.0068441	6.3168	4.3	0	0	0	0	0	0	0	0	0	0	0	0	0
F2D6Z5;M0Y2V5	F2D6Z5;M0Y2V5	3;2	2;1	2;1	;	2	3	2	2	2	1	1	3	1	1	1	0	0	2	0	0	1	0	0	2	0	0	13.1	7.7	7.7	32.838	313	313;312	0	11.533	8.3	5.4	5.4	13.1	5.4	5.4	272900	83104	0	0	189790	0	0	0
F2D702	F2D702	6	2	2		1	6	2	2	5	4	6	6	5	4	2	1	2	2	2	0	2	1	2	2	2	0	23.6	10.8	10.8	22.618	195	195	0	12.433	20	14.4	23.6	23.6	20	12.8	1558000	317970	137740	465300	244920	392070	0	316930
F2D829;M0VES2;M0VES0	F2D829;M0VES2	7;5;1	7;5;1	5;5;0	;	3	7	7	5	3	3	3	5	4	6	3	3	3	5	4	6	2	2	3	4	3	5	13.4	13.4	10.1	75.173	692	692;462;181	0	47.635	5.5	5.8	5.8	9.4	6.9	12.1	5258800	379700	444250	620890	489160	863310	2461500	446070
F2D861;M0Z0X6	F2D861;M0Z0X6	3;2	3;2	3;2	;	2	3	3	3	2	2	2	2	3	3	2	2	2	2	3	3	2	2	2	2	3	3	32.4	32.4	32.4	15.66	142	142;122	0	49.21	26.8	26.8	26.8	26.8	32.4	32.4	43299000	4988700	6940000	9515100	2832000	8748900	10275000	4938900
F2D868;M0YEN9	F2D868;M0YEN9	8;5	8;5	4;4	;	2	8	8	4	4	4	5	5	6	6	4	4	5	5	6	6	1	2	2	3	2	3	15	15	6.2	89.635	801	801;498	0	71.63	7.2	6.7	9.5	9	12.1	10.7	4793400	482080	623100	860840	483380	1126700	1217300	375540
F2D884;M0Z8C6;M0Z8C7	F2D884;M0Z8C6;M0Z8C7	23;18;16	8;4;3	1;1;0	;;	3	23	8	1	18	18	16	16	17	18	6	7	5	3	5	6	1	1	1	0	1	1	45	15.3	1.9	71.121	647	647;542;511	0	75.785	35.9	36.9	33.2	30.1	34.3	34.3	12767000	1571200	2604300	2553400	972600	2169600	2895900	1514900
F2D894	F2D894	7	7	7		1	7	7	7	5	4	4	4	5	6	5	4	4	4	5	6	5	4	4	4	5	6	34	34	34	31.252	288	288	0	55.356	24	19.4	19.4	19.8	23.6	29.5	5978500	592210	895390	993950	489070	1311100	1696800	528550
F2D8E6	F2D8E6	1	1	1		1	1	1	1	1	0	1	0	1	1	1	0	1	0	1	1	1	0	1	0	1	1	4.3	4.3	4.3	29.467	277	277	0.00078431	6.5249	4.3	0	4.3	0	4.3	4.3	542330	87368	0	146410	0	116810	191750	0
F2D8P3	F2D8P3	3	3	3		1	3	3	3	0	1	1	1	1	0	0	1	1	1	1	0	0	1	1	1	1	0	5	5	5	80.439	735	735	0	17.356	0	1.8	1.5	1.8	1.8	0	205570	0	0	95018	37722	72827	0	0
M0XFA8;F2D8Q3;M0XFB3;M0XFB7;F2DYN8;M0XFB2;M0XFB5;M0XFB8;M0V660	M0XFA8;F2D8Q3;M0XFB3;M0XFB7;F2DYN8;M0XFB2;M0XFB5;M0XFB8;M0V660	2;2;1;1;1;1;1;1;1	2;2;1;1;1;1;1;1;1	2;2;1;1;1;1;1;1;1	;;;;;;;;	9	2	2	2	0	2	0	0	0	0	0	2	0	0	0	0	0	2	0	0	0	0	11.1	11.1	11.1	28.2	261	261;300;204;247;256;260;261;263;349	0	11.205	0	11.1	0	0	0	0	270610	0	270610	0	0	0	0	0
F2D903;M0XTI9	F2D903	5;2	5;2	5;2		2	5	5	5	1	3	1	0	2	3	1	3	1	0	2	3	1	3	1	0	2	3	21.8	21.8	21.8	32.297	289	289;160	0	30.581	4.2	15.2	4.2	0	7.6	11.8	2761000	184380	486240	466960	0	495350	1128000	0
F2D9B2;M0YYM7	F2D9B2;M0YYM7	8;5	8;5	8;5	;	2	8	8	8	5	1	4	3	4	4	5	1	4	3	4	4	5	1	4	3	4	4	22.6	22.6	22.6	61.067	584	584;447	0	71.769	14.6	2.6	10.4	7.9	8.2	10.4	5649100	494500	225620	1307800	457320	1318100	1845800	477120
F2D9P7	F2D9P7	1	1	1		1	1	1	1	1	1	1	1	1	1	1	1	1	1	1	1	1	1	1	1	1	1	7.8	7.8	7.8	22.802	204	204	0	24.214	7.8	7.8	7.8	7.8	7.8	7.8	1289900	203110	173600	192580	113710	201670	405260	0
F2DA67	F2DA67	4	4	4		1	4	4	4	3	3	3	3	2	1	3	3	3	3	2	1	3	3	3	3	2	1	27.3	27.3	27.3	16.177	154	154	0	34.783	27.3	27.3	27.3	27.3	19.5	9.7	2492300	441910	582420	600090	334820	358060	175040	362680
F2DA79	F2DA79	5	5	5		1	5	5	5	2	2	3	3	4	1	2	2	3	3	4	1	2	2	3	3	4	1	14.3	14.3	14.3	49.475	449	449	0	30.718	7.1	4.9	7.1	8.9	10.2	3.1	2180400	196330	300060	387510	281180	813220	202070	292810
F2DAC4	F2DAC4	1	1	1		1	1	1	1	1	1	1	1	1	1	1	1	1	1	1	1	1	1	1	1	1	1	10.4	10.4	10.4	12.087	115	115	0	10.945	10.4	10.4	10.4	10.4	10.4	10.4	2295400	173650	347840	358470	285690	514400	615340	0
F2DAK3	F2DAK3	6	6	6		1	6	6	6	4	4	5	4	4	4	4	4	5	4	4	4	4	4	5	4	4	4	27.4	27.4	27.4	24.372	219	219	0	83.542	21	21.9	23.7	23.7	21.9	21.9	67530000	7666100	11826000	17331000	4354500	11004000	15348000	6932400
F2DAL6	F2DAL6	4	3	3		1	4	3	3	3	2	1	1	1	2	2	1	0	1	0	1	2	1	0	1	0	1	41	29.1	29.1	14.849	134	134	0	18.358	33.6	19.4	11.9	7.5	11.9	26.1	435370	155960	109410	0	69842	0	100170	155960
F2DB00;M0XNU2;M0XNU0;M0WH77;M0WH75;F2CYM5	F2DB00;M0XNU2;M0XNU0	6;5;3;2;2;2	6;5;3;2;2;2	6;5;3;2;2;2	;;	6	6	6	6	4	3	4	2	5	4	4	3	4	2	5	4	4	3	4	2	5	4	38.2	38.2	38.2	30.597	285	285;269;187;204;279;282	0	83.465	26	17.9	21.8	11.9	30.2	26.3	31572000	2368400	3441000	5499800	1323400	7407700	11532000	4108600
F2DBD1	F2DBD1	6	6	6		1	6	6	6	5	5	4	4	5	5	5	5	4	4	5	5	5	5	4	4	5	5	29.6	29.6	29.6	23.53	206	206	0	73.86	24.3	27.2	21.8	21.8	27.2	27.2	31629000	4130200	5108100	6407400	2700600	5394000	7889200	3530900
F2DBD4;M0Z4H5	F2DBD4	11;4	11;4	11;4		2	11	11	11	9	9	7	6	8	6	9	9	7	6	8	6	9	9	7	6	8	6	47.2	47.2	47.2	34.549	320	320;132	0	162.24	40.3	44.1	37.2	23.8	38.4	24.4	93638000	15742000	18482000	20042000	4736700	21099000	13537000	10250000
F2DBW7	F2DBW7	4	4	3		1	4	4	3	2	4	3	2	2	3	2	4	3	2	2	3	1	3	2	1	1	2	39.1	39.1	29.1	12.218	110	110	0	55.636	20.9	39.1	21.8	20.9	20.9	21.8	8080900	770670	1568100	1950800	548150	1068500	2174600	861880
F2DC47;M0W9D5;M0Y564;M0XZZ4;F2CTV3;M0YX32;M0YX30;M0YX31;M0XZZ5	F2DC47	10;2;2;2;2;1;1;1;1	10;2;2;2;2;1;1;1;1	7;0;0;0;0;0;0;0;0		9	10	10	7	7	5	7	7	7	5	7	5	7	7	7	5	5	4	4	5	5	3	29.7	29.7	21.9	54.095	488	488;327;486;495;496;246;248;249;477	0	138.6	21.7	16.2	21.7	23.8	20.5	15.4	23919000	5735600	1484100	6512600	2650700	5256400	2279300	3429200
F2DC74;F2CRN7;M0YHD9;M0UYZ9	F2DC74;F2CRN7	7;6;3;1	7;6;3;1	6;5;3;1	;	4	7	7	6	3	3	2	1	3	2	3	3	2	1	3	2	3	2	1	0	2	2	25.3	25.3	22.5	47.12	423	423;418;178;121	0	41.767	12.1	10.9	7.3	2.8	12.5	8.3	4380700	263040	874580	948490	447450	1002600	844530	0
M0UGL6;F2DC79	M0UGL6;F2DC79	2;2	2;2	2;2	;	2	2	2	2	1	1	1	1	2	1	1	1	1	1	2	1	1	1	1	1	2	1	11.9	11.9	11.9	27.075	244	244;289	0	13.514	6.6	6.6	6.6	6.6	11.9	6.6	1082500	128760	149740	249070	72341	202180	280370	0
F2DCE8	F2DCE8	5	5	2		1	5	5	2	1	2	1	2	1	2	1	2	1	2	1	2	0	1	0	0	0	1	15.1	15.1	7.3	49.123	437	437	0	32.302	2.7	5.5	3	5.7	2.1	6.9	1192500	84884	113210	173590	219650	173560	427570	0
F2DCF7	F2DCF7	2	2	2		1	2	2	2	0	0	0	0	1	1	0	0	0	0	1	1	0	0	0	0	1	1	11.6	11.6	11.6	26.941	241	241	0	14.77	0	0	0	0	6.6	5	2100800	0	0	0	0	1951000	149780	0
F2DCH1	F2DCH1	2	2	2		1	2	2	2	1	1	0	1	1	0	1	1	0	1	1	0	1	1	0	1	1	0	8.8	8.8	8.8	35.307	330	330	0	11.781	3.9	4.8	0	3.9	3.9	0	431900	98966	123440	0	77585	131910	0	0
M0YAZ9;F2DCK0;M0UVR8;M0UVR9;M0UVS0	M0YAZ9;F2DCK0;M0UVR8;M0UVR9;M0UVS0	11;11;8;7;7	11;11;8;7;7	11;11;8;7;7	;;;;	5	11	11	11	7	5	5	7	8	5	7	5	5	7	8	5	7	5	5	7	8	5	34.4	34.4	34.4	54.317	488	488;488;329;309;310	0	155.21	19.9	15.4	18.9	20.3	21.5	15	10513000	1014500	1267300	889500	835070	3819500	2687400	996670
M0Y248;F2DNP8;F2DCK8	M0Y248;F2DNP8;F2DCK8	3;3;3	3;3;3	3;3;3	;;	3	3	3	3	3	3	2	2	2	2	3	3	2	2	2	2	3	3	2	2	2	2	25.2	25.2	25.2	12.388	111	111;111;112	0	20.461	25.2	25.2	17.1	17.1	17.1	17.1	7767400	982920	622140	1651600	975520	1712500	1822700	948310
F2DCT3;M0XHQ2;M0XHQ4;M0UGG0;M0UGF8;M0UGF9	F2DCT3;M0XHQ2	11;7;5;2;2;1	11;7;5;2;2;1	11;7;5;2;2;1	;	6	11	11	11	2	4	6	2	7	10	2	4	6	2	7	10	2	4	6	2	7	10	31.3	31.3	31.3	67.155	616	616;403;251;256;353;277	0	107.58	6	11.2	18.8	6	17.4	29.4	8940100	500550	1160700	1594500	489770	1748400	3446300	663610
F2DDK6	F2DDK6	5	5	1		1	5	5	1	2	2	4	2	3	3	2	2	4	2	3	3	0	0	1	0	0	1	7.9	7.9	1.7	95.963	872	872	0	35.089	3.1	3.1	5.8	3.1	5.2	5.5	2632800	235040	402010	641110	178430	473560	702670	258520
F2DDM9	F2DDM9	6	6	6		1	6	6	6	1	0	1	2	2	1	1	0	1	2	2	1	1	0	1	2	2	1	24.7	24.7	24.7	45.433	417	417	0	38.465	2.9	0	3.8	10.8	8.4	4.8	4880200	74546	0	245140	1762000	2578700	219840	0
F2DDR9;M0WNZ9;M0XJT8;M0WRS5;M0XJS7;M0XJT2;F2EGP8;M0XJT5	F2DDR9;M0WNZ9	8;6;2;2;2;2;2;2	8;6;2;2;2;2;2;2	7;5;2;2;2;2;2;2	;	8	8	8	7	7	5	4	6	5	3	7	5	4	6	5	3	6	4	3	5	4	2	18.3	18.3	16	54.684	507	507;284;139;284;363;495;509;522	0	56.035	15.2	12.6	9.5	13.2	12.6	7.5	4943000	683510	888110	843960	460610	1166600	900210	500060
F2DDU3	F2DDU3	3	3	3		1	3	3	3	1	3	2	2	3	1	1	3	2	2	3	1	1	3	2	2	3	1	17.5	17.5	17.5	26.001	251	251	0	30.226	7.6	17.5	10	13.5	17.5	6	4216900	125070	1140900	987470	271840	1039500	652050	0
F2DDV2;M0Y8P6	F2DDV2;M0Y8P6	4;3	2;1	2;1	;	2	4	2	2	4	1	3	1	2	2	2	0	1	0	1	1	2	0	1	0	1	1	15.2	8.5	8.5	33.449	316	316;240	0	12.358	15.2	4.1	11.1	2.5	7	7	533350	238260	0	107520	0	77045	110530	238260
F2DDV8	F2DDV8	1	1	1		1	1	1	1	0	1	1	0	1	1	0	1	1	0	1	1	0	1	1	0	1	1	9.5	9.5	9.5	17.108	158	158	0.00078309	6.5092	0	9.5	9.5	0	9.5	9.5	415700	0	97424	92039	0	124970	101260	0
F2DE60;F2EAU2	F2DE60;F2EAU2	8;6	8;6	8;6	;	2	8	8	8	4	4	5	5	7	7	4	4	5	5	7	7	4	4	5	5	7	7	47.6	47.6	47.6	23.061	210	210;210	0	72.098	26.2	23.3	29.5	30	40	42.4	10465000	635910	1267800	1858400	738110	2739500	3225300	942720
F2DE61	F2DE61	3	3	3		1	3	3	3	0	2	2	1	3	3	0	2	2	1	3	3	0	2	2	1	3	3	9.9	9.9	9.9	45.117	453	453	0	23.11	0	6.8	6.4	3.3	9.9	9.9	2476100	0	159530	425560	56808	616800	1217400	0
F2DE91;M0UQJ6	F2DE91;M0UQJ6	15;14	15;14	2;2	;	2	15	15	2	12	9	11	10	11	9	12	9	11	10	11	9	1	1	2	1	1	1	56.2	56.2	7.7	41.655	377	377;465	0	231.04	47.5	36.6	47.7	39.3	42.2	36.9	80777000	11913000	14662000	17816000	7479400	14800000	14105000	11747000
F2DEA0;M0VNM7	F2DEA0	3;1	3;1	3;1		2	3	3	3	0	0	2	0	2	2	0	0	2	0	2	2	0	0	2	0	2	2	12	12	12	41.52	383	383;296	0	20.179	0	0	6	0	8.9	8.9	2777800	0	0	228780	0	1192500	1356500	0
F2DED9;M0UP66;M0UP67	F2DED9;M0UP66	11;11;5	11;11;5	11;11;5	;	3	11	11	11	9	10	11	9	10	10	9	10	11	9	10	10	9	10	11	9	10	10	41.3	41.3	41.3	36.247	327	327;333;238	0	86.123	31.5	34.6	41.3	34.3	38.2	34.6	40688000	2872700	4118400	13446000	3229700	9180500	7841000	4796100
F2DEJ4	F2DEJ4	2	2	2		1	2	2	2	1	1	1	0	0	1	1	1	1	0	0	1	1	1	1	0	0	1	11.5	11.5	11.5	34.166	304	304	0	12.953	5.9	5.6	5.6	0	0	5.6	278770	0	81317	74255	0	0	123190	0
F2DEK7	F2DEK7	3	1	1		1	3	1	1	2	2	2	1	2	3	0	0	1	0	0	1	0	0	1	0	0	1	18.4	6.8	6.8	23.081	206	206	0.00078555	6.5389	11.7	11.7	13.6	4.9	11.7	18.4	338850	0	0	122360	0	0	216490	0
F2DEP9	F2DEP9	1	1	1		1	1	1	1	0	0	0	0	0	1	0	0	0	0	0	1	0	0	0	0	0	1	9.7	9.7	9.7	15.168	134	134	0	7.4812	0	0	0	0	0	9.7	155940	0	0	0	0	0	155940	0
F2DET3	F2DET3	9	6	6		1	9	6	6	5	7	7	3	7	7	2	4	5	1	5	5	2	4	5	1	5	5	31.6	22.7	22.7	51.47	471	471	0	53.49	15.7	23.8	21.9	7.6	21.4	21.9	6631500	289450	982060	1409300	162080	1486900	2301800	595630
F2DEW2	F2DEW2	1	1	1		1	1	1	1	0	1	0	0	0	0	0	1	0	0	0	0	0	1	0	0	0	0	4.8	4.8	4.8	44.578	399	399	0.00079618	6.6415	0	4.8	0	0	0	0	176740	0	176740	0	0	0	0	0
F2DEW5;M0Y558	F2DEW5;M0Y558	18;16	18;16	18;16	;	2	18	18	18	9	13	11	13	12	14	9	13	11	13	12	14	9	13	11	13	12	14	48.9	48.9	48.9	61.703	587	587;477	0	255.95	22.5	30.3	26.6	31.3	30.8	36.5	34149000	2755600	6001200	4724500	3651000	6530800	10486000	3518400
M0Y0V9;F2DEZ2	M0Y0V9;F2DEZ2	3;3	3;3	3;3	;	2	3	3	3	1	1	1	0	2	0	1	1	1	0	2	0	1	1	1	0	2	0	4.1	4.1	4.1	82.196	755	755;768	0	17.635	1.6	1.2	1.2	0	2.9	0	333930	177620	0	0	0	156310	0	0
M0WXW5;F2DF41	M0WXW5;F2DF41	1;1	1;1	1;1	;	2	1	1	1	1	0	0	0	0	0	1	0	0	0	0	0	1	0	0	0	0	0	3.1	3.1	3.1	55.647	491	491;545	1	-2	3.1	0	0	0	0	0	281630	281630	0	0	0	0	0	281630
F2DFQ4	F2DFQ4	5	5	2		1	5	5	2	4	1	4	3	3	4	4	1	4	3	3	4	2	0	2	2	2	2	39.2	39.2	17	17.19	153	153	0	31.694	34.6	12.4	34.6	21.6	29.4	34	5024000	777830	193990	1264200	616580	602990	1568400	686530
M0YL00;F2DFW9	M0YL00;F2DFW9	1;1	1;1	1;1	;	2	1	1	1	1	0	0	0	0	0	1	0	0	0	0	0	1	0	0	0	0	0	2.5	2.5	2.5	67.001	560	560;719	1	-2	2.5	0	0	0	0	0	78567	78567	0	0	0	0	0	78567
F2DG30	F2DG30	1	1	1		1	1	1	1	0	1	0	0	0	0	0	1	0	0	0	0	0	1	0	0	0	0	2.4	2.4	2.4	35.586	327	327	0.00080645	6.7402	0	2.4	0	0	0	0	0	0	0	0	0	0	0	0
F2DGG1;M0V985	F2DGG1	11;4	11;4	6;1		2	11	11	6	9	9	11	9	9	11	9	9	11	9	9	11	5	5	6	4	4	6	25.8	25.8	15.3	60.03	535	535;255	0	93.028	24.1	23.9	25.8	20.9	21.9	25.8	18708000	2314600	3453500	4128700	1305900	3161800	4343600	2194800
F2DGV1;M0ZCG0;F2DIE3	F2DGV1;M0ZCG0	7;6;1	7;6;1	7;6;1	;	3	7	7	7	4	4	4	3	2	3	4	4	4	3	2	3	4	4	4	3	2	3	10.8	10.8	10.8	102.01	908	908;697;869	0	53.387	5.6	7.4	6.6	4.4	4	4.4	2656400	476720	686920	580130	173540	180930	558130	430650
F2DH57;M0VZ58;M0VZ60;M0VZ62;M0VZ59	F2DH57;M0VZ58;M0VZ60;M0VZ62	15;15;10;8;4	15;15;10;8;4	12;12;8;6;3	;;;	5	15	15	12	7	12	13	6	12	11	7	12	13	6	12	11	5	10	10	5	9	8	41.3	41.3	34.7	64.839	606	606;608;493;288;217	0	190.04	19.3	33.3	37.3	18.8	34.8	31.8	28706000	1623400	4629700	7539300	1218800	4634900	9060300	2437700
F2DHC4	F2DHC4	4	1	1		1	4	1	1	4	3	3	4	3	4	1	1	1	1	1	1	1	1	1	1	1	1	23.4	5.7	5.7	27.965	265	265	0	6.9846	23.4	19.2	19.2	23.4	19.2	23.4	357980	47608	77045	62545	42030	58067	70680	0
F2DI09	F2DI09	1	1	1		1	1	1	1	0	0	1	1	0	1	0	0	1	1	0	1	0	0	1	1	0	1	13.1	13.1	13.1	14.379	130	130	0	7.9064	0	0	13.1	13.1	0	13.1	1526400	0	0	440540	496600	0	589280	0
F2DIC8;M0XF29	F2DIC8;M0XF29	15;8	15;8	13;6	;	2	15	15	13	12	12	13	11	14	13	12	12	13	11	14	13	10	11	11	10	12	12	54.2	54.2	49	38.738	347	347;177	0	184.25	45.5	45	39.8	40.9	46.1	45	62177000	6321000	10651000	12251000	5510100	12234000	15209000	5980400
M0VV78;F2DIF3	M0VV78;F2DIF3	1;1	1;1	1;1	;	2	1	1	1	0	0	0	0	1	0	0	0	0	0	1	0	0	0	0	0	1	0	3.5	3.5	3.5	70.61	621	621;931	0.00079681	6.6562	0	0	0	0	3.5	0	3314000	0	0	0	0	3314000	0	0
F2DIF8;M0YLU0;M0YLU1	F2DIF8;M0YLU0;M0YLU1	22;14;14	22;14;14	22;14;14	;;	3	22	22	22	17	17	13	15	13	16	17	17	13	15	13	16	17	17	13	15	13	16	53.9	53.9	53.9	67.873	622	622;401;448	0	279	46.9	49	32.5	41.3	30.1	37.3	133930000	27098000	23561000	21302000	14808000	17519000	29645000	19142000
F2DIP0;M0WDK1;M0WDJ8;M0WDJ7;M0WDJ9	F2DIP0;M0WDK1;M0WDJ8;M0WDJ7;M0WDJ9	7;7;6;5;5	7;7;6;5;5	7;7;6;5;5	;;;;	5	7	7	7	3	3	2	3	3	2	3	3	2	3	3	2	3	3	2	3	3	2	9.4	9.4	9.4	132.74	1172	1172;1195;1082;868;875	0	52.01	3.2	3	2.3	3.8	3	3.8	5045500	327750	579230	373970	2294600	564110	905880	0
F2DIT7	F2DIT7	7	3	3		1	7	3	3	5	4	6	5	5	4	3	2	3	3	3	3	3	2	3	3	3	3	46.5	22.1	22.1	19.704	172	172	0	21.248	27.9	27.9	46.5	41.3	33.1	27.9	9998500	1429200	1809700	2015600	930260	1500200	2313500	1340300
F2DIV0	F2DIV0	3	3	3		1	3	3	3	1	1	1	0	3	1	1	1	1	0	3	1	1	1	1	0	3	1	16.7	16.7	16.7	25.076	222	222	0	17.696	4.1	4.1	4.1	0	16.7	4.1	1426400	56021	157910	194140	0	682890	335440	0
F2DJC5	F2DJC5	11	11	11		1	11	11	11	9	8	7	10	9	9	9	8	7	10	9	9	9	8	7	10	9	9	62.3	62.3	62.3	26.154	236	236	0	116.72	57.2	44.9	38.6	44.9	44.9	44.9	88873000	15231000	11038000	10458000	12533000	17778000	21836000	8829200
M0Z038;F2DJN3;M0Z040	M0Z038;F2DJN3;M0Z040	1;1;1	1;1;1	1;1;1	;;	3	1	1	1	1	1	1	1	1	0	1	1	1	1	1	0	1	1	1	1	1	0	10.7	10.7	10.7	18.774	177	177;306;329	0	7.5481	10.7	10.7	10.7	10.7	10.7	0	317870	67216	95483	88646	66528	0	0	0
F2DJW8	F2DJW8	4	4	2		1	4	4	2	3	3	3	3	3	4	3	3	3	3	3	4	1	1	1	1	1	2	13.7	13.7	6.7	44.067	388	388	0	63.885	10.6	10.6	10.6	10.6	10.6	13.7	3984300	459280	687510	963850	314380	659250	900020	456700
F2DKD7;M0XN55;M0UQ00;M0UPZ9	F2DKD7;M0XN55	4;2;1;1	4;2;1;1	4;2;1;1	;	4	4	4	4	2	2	2	1	1	2	2	2	2	1	1	2	2	2	2	1	1	2	17.9	17.9	17.9	43.294	392	392;345;297;371	0	28.091	10.2	10.7	10.7	6.6	4.1	10.2	1357100	147880	317800	330670	98227	0	462510	0
F2DKE2	F2DKE2	1	1	1		1	1	1	1	0	0	0	1	1	1	0	0	0	1	1	1	0	0	0	1	1	1	2.3	2.3	2.3	40.707	384	384	0.00078802	6.5476	0	0	0	2.3	2.3	2.3	1240600	0	0	0	156920	551240	532420	0
F2DKE7;M0X235;M0X236	F2DKE7;M0X235	8;7;2	8;7;2	8;7;2	;	3	8	8	8	6	5	2	1	1	1	6	5	2	1	1	1	6	5	2	1	1	1	18.6	18.6	18.6	91.787	853	853;553;425	0	57.467	14.9	11	3.5	1.5	1.5	1.5	2145900	717530	520710	453750	56972	168690	228240	379290
F2DKP3;M0UYP9	F2DKP3;M0UYP9	3;2	3;2	3;2	;	2	3	3	3	1	0	1	1	0	1	1	0	1	1	0	1	1	0	1	1	0	1	4.1	4.1	4.1	99.247	898	898;451	0	20.24	1.7	0	1.1	1.3	0	1.7	1978700	1052500	0	89998	0	0	836200	0
M0XY55;F2DKX5;M0XY54	M0XY55;F2DKX5;M0XY54	5;5;3	4;4;3	4;4;3	;;	3	5	4	4	0	1	1	2	2	3	0	0	1	2	2	3	0	0	1	2	2	3	24	20.4	20.4	34.566	333	333;358;197	0	24.659	0	3.6	4.2	12.9	12.9	12.6	3032100	0	0	150100	428170	1598400	855370	0
F2DLC2;M0Z2X4	F2DLC2	6;2	6;2	6;2		2	6	6	6	2	3	3	3	4	4	2	3	3	3	4	4	2	3	3	3	4	4	45.1	45.1	45.1	25.932	237	237;151	0	71.062	16.5	28.7	28.7	27	31.6	33.8	6920900	141180	553070	741410	813600	2883700	1788000	600310
F2DLL1	F2DLL1	2	2	2		1	2	2	2	1	1	2	0	2	2	1	1	2	0	2	2	1	1	2	0	2	2	15.7	15.7	15.7	22.771	204	204	0	35.051	8.8	8.8	15.7	0	15.7	15.7	2094600	60958	166210	508960	0	510080	848430	0
M0X5H3;F2DMH9;M0X5H1;M0XE49	M0X5H3;F2DMH9;M0X5H1	7;7;5;1	7;7;5;1	7;7;5;1	;;	4	7	7	7	3	5	4	0	0	4	3	5	4	0	0	4	3	5	4	0	0	4	11.9	11.9	11.9	94.982	859	859;947;592;851	0	45.912	5.1	9.7	7.3	0	0	7.6	2373900	327730	663850	790880	0	0	591420	400280
F2DMI6	F2DMI6	4	4	3		1	4	4	3	2	3	3	4	4	4	2	3	3	4	4	4	2	2	2	3	3	3	35.4	35.4	28.7	17.439	164	164	0	32.392	21.3	28	28	35.4	35.4	35.4	6903300	491490	696480	1259600	753230	1379200	2323300	720110
F2DMN9;M0WF78;M0WF76;M0Y728	F2DMN9	3;1;1;1	3;1;1;1	1;0;0;1		4	3	3	1	3	3	3	3	3	3	3	3	3	3	3	3	1	1	1	1	1	1	37.8	37.8	7.4	16.565	148	148;122;126;148	0	106.22	37.8	37.8	37.8	37.8	37.8	37.8	74687000	9051300	12718000	16134000	6311900	10369000	20103000	8279300
F2DND3	F2DND3	1	1	1		1	1	1	1	0	1	1	0	0	0	0	1	1	0	0	0	0	1	1	0	0	0	3.6	3.6	3.6	47.361	441	441	0	7.2911	0	3.6	3.6	0	0	0	246070	0	141340	104730	0	0	0	0
F2DNE8	F2DNE8	9	9	7		1	9	9	7	6	6	7	7	6	5	6	6	7	7	6	5	5	5	5	6	5	4	59.9	59.9	45.6	28.073	274	274	0	164.44	47.4	47.4	51.5	52.6	38.3	35	45492000	4780200	8628300	8082700	7453100	6851500	9695800	5083500
F2DNM2	F2DNM2	9	9	9		1	9	9	9	3	4	4	5	4	5	3	4	4	5	4	5	3	4	4	5	4	5	52.3	52.3	52.3	26.638	243	243	0	100.5	21.4	23.5	25.1	24.7	21.8	27.6	20227000	1899900	2800100	4691400	2254600	799390	7781500	1904900
F2DP49;M0YEB4	F2DP49;M0YEB4	3;2	3;2	3;2	;	2	3	3	3	1	2	1	0	2	0	1	2	1	0	2	0	1	2	1	0	2	0	17.2	17.2	17.2	25.701	238	238;97	0	17.789	5.5	11.8	3.8	0	11.8	0	601070	40758	202260	115590	0	242460	0	0
M0ZD07;M0YRL3;M0Y3W9;M0Y3W8;F2DP54;M0YRL2	M0ZD07;M0YRL3;M0Y3W9;M0Y3W8;F2DP54;M0YRL2	1;1;1;1;1;1	1;1;1;1;1;1	1;1;1;1;1;1	;;;;;	6	1	1	1	1	1	1	1	1	1	1	1	1	1	1	1	1	1	1	1	1	1	4	4	4	21.404	198	198;208;264;341;342;344	0.00078125	6.4982	4	4	4	4	4	4	7323200	665920	744320	976350	1341300	1852400	1742900	0
M0XH11;M0XH15;F2DPN4	M0XH11;M0XH15;F2DPN4	2;2;2	2;2;2	1;1;1	;;	3	2	2	1	0	0	1	1	1	0	0	0	1	1	1	0	0	0	1	1	0	0	12.4	12.4	7.5	21.574	201	201;204;288	0	11.915	0	0	7.5	7.5	5	0	752610	0	0	78047	48799	625760	0	0
F2DPP0;M0VIL4;M0VNH4	F2DPP0;M0VIL4;M0VNH4	6;4;3	6;4;3	6;4;3	;;	3	6	6	6	1	3	4	3	3	5	1	3	4	3	3	5	1	3	4	3	3	5	40.1	40.1	40.1	29.808	279	279;179;127	0	42.425	3.6	15.1	19.7	16.8	15.1	31.5	4429200	156740	589460	584570	1034800	565440	1498200	0
F2DPX6	F2DPX6	1	1	1		1	1	1	1	1	0	1	0	0	0	1	0	1	0	0	0	1	0	1	0	0	0	8.2	8.2	8.2	18.967	184	184	0.00079239	6.5986	8.2	0	8.2	0	0	0	105250	32539	0	72712	0	0	0	0
F2DQ10;M0UKY7;M0UKY9;M0UKY8	F2DQ10;M0UKY7;M0UKY9;M0UKY8	12;9;9;7	12;9;9;7	12;9;9;7	;;;	4	12	12	12	4	3	4	6	8	6	4	3	4	6	8	6	4	3	4	6	8	6	17.8	17.8	17.8	98.12	898	898;717;779;479	0	96.296	6	3.9	5.8	8.8	11.5	9.8	13323000	1833600	1769400	1018000	1613500	5261700	1826700	1716400
F2DQB4;M0VDY2;M0VIZ5;M0ZCL8;M0Z6Z2;M0ZCL6;M0VKL0;M0ZE20;M0ZCL5;M0YSA8	F2DQB4;M0VDY2;M0VIZ5;M0ZCL8;M0Z6Z2;M0ZCL6	4;2;2;2;2;2;1;1;1;1	4;2;2;2;2;2;1;1;1;1	4;2;2;2;2;2;1;1;1;1	;;;;;	10	4	4	4	3	4	3	4	3	3	3	4	3	4	3	3	3	4	3	4	3	3	31.2	31.2	31.2	15.105	138	138;41;44;67;78;167;70;73;87;92	0	87.022	25.4	31.2	25.4	31.2	25.4	25.4	503320000	92621000	49787000	66334000	87563000	94984000	112030000	63029000
F2DQB8	F2DQB8	6	6	6		1	6	6	6	2	3	5	2	4	3	2	3	5	2	4	3	2	3	5	2	4	3	21	21	21	57.438	534	534	0	49.981	4.9	10.7	15	9	13.1	7.1	8731200	97736	765040	2368300	1113700	3569600	816820	0
M0XBD1;F2DQG8	M0XBD1;F2DQG8	1;1	1;1	1;1	;	2	1	1	1	1	1	1	1	1	1	1	1	1	1	1	1	1	1	1	1	1	1	2.4	2.4	2.4	44.442	412	412;429	0.00080321	6.7211	2.4	2.4	2.4	2.4	2.4	2.4	53745000	5432300	8247500	8932600	6986500	11341000	12805000	0
F2DQH1;M0Y9H4;M0Y9H3;M0Y9H2	F2DQH1	6;1;1;1	6;1;1;1	6;1;1;1		4	6	6	6	2	3	4	1	2	4	2	3	4	1	2	4	2	3	4	1	2	4	9.1	9.1	9.1	99.554	882	882;571;632;827	0	38.24	2.9	4.8	5.9	1.7	2.9	6	2569300	248990	426570	604450	45180	264640	979520	0
F2DQP5	F2DQP5	13	13	12		1	13	13	12	8	10	8	8	8	10	8	10	8	8	8	10	8	9	8	8	7	9	57	57	52.2	35.246	314	314	0	113.34	36.9	43.6	35.4	36.9	35	40.8	29560000	1217600	5673300	5689000	2368400	2981600	11630000	2399400
M0UPJ0;F2DQW5;M0XIC3;M0XIC2	M0UPJ0;F2DQW5;M0XIC3;M0XIC2	4;4;3;3	4;4;3;3	4;4;3;3	;;;	4	4	4	4	2	1	1	2	0	1	2	1	1	2	0	1	2	1	1	2	0	1	22.6	22.6	22.6	25.802	234	234;273;234;234	0	24.807	17.5	8.1	8.1	12.8	0	8.5	687610	162250	92274	80056	176030	0	177000	162250
F2DUJ6;F2DQX5	F2DUJ6;F2DQX5	3;3	3;3	3;3	;	2	3	3	3	2	1	2	3	1	0	2	1	2	3	1	0	2	1	2	3	1	0	15.5	15.5	15.5	43.081	414	414;420	0	22.289	9.2	4.3	9.2	15.5	4.8	0	1355700	233580	166100	424440	308400	223200	0	257650
M0UMA4;M0UMA5;F2DR19;M0UMA7;M0UMA8	M0UMA4;M0UMA5;F2DR19;M0UMA7;M0UMA8	2;2;2;1;1	2;2;2;1;1	2;2;2;1;1	;;;;	5	2	2	2	0	1	1	0	1	0	0	1	1	0	1	0	0	1	1	0	1	0	6.1	6.1	6.1	45.919	427	427;473;475;245;298	0	12.984	0	3	3	0	3	0	827880	0	679270	74363	0	74253	0	0
M0UK95;M0XT26;M0UK94;M0UK97;M0UK98;M0XT27;M0UK96;M0URJ3;M0URJ2;F2DR82;M0XT28	M0UK95;M0XT26;M0UK94;M0UK97;M0UK98;M0XT27;M0UK96;M0URJ3;M0URJ2;F2DR82;M0XT28	1;1;1;1;1;1;1;1;1;1;1	1;1;1;1;1;1;1;1;1;1;1	1;1;1;1;1;1;1;1;1;1;1	;;;;;;;;;;	11	1	1	1	0	0	1	0	1	0	0	0	1	0	1	0	0	0	1	0	1	0	15.2	15.2	15.2	11.783	105	105;194;225;226;266;281;293;294;294;341;357	0.0090226	6.2383	0	0	15.2	0	15.2	0	237350	0	0	83270	0	154080	0	0
F2DSJ2;M0XN51;M0WFZ8	F2DSJ2	5;1;1	5;1;1	5;1;1		3	5	5	5	2	1	3	1	4	4	2	1	3	1	4	4	2	1	3	1	4	4	18.3	18.3	18.3	47.16	421	421;415;430	0	33.356	9	4	12.6	4	16.4	13.3	2184600	187620	99993	433480	73231	717800	672510	321150
F2DSK9;M0UH58;M0UH60;M0UH59	F2DSK9;M0UH58;M0UH60;M0UH59	2;1;1;1	2;1;1;1	2;1;1;1	;;;	4	2	2	2	1	0	1	1	2	1	1	0	1	1	2	1	1	0	1	1	2	1	8.8	8.8	8.8	20.688	193	193;69;100;114	0	11.225	4.1	0	4.1	4.1	8.8	4.1	1756800	175070	0	300730	202440	611830	466740	0
F2DSR8;M0Y999;M0WMB0	F2DSR8;M0Y999;M0WMB0	1;1;1	1;1;1	1;1;1	;;	3	1	1	1	0	0	0	0	1	0	0	0	0	0	1	0	0	0	0	0	1	0	1.6	1.6	1.6	49.845	436	436;441;544	1	-2	0	0	0	0	1.6	0	1348000	0	0	0	0	1348000	0	0
F2DSU6;M0WTQ9	F2DSU6;M0WTQ9	17;11	17;11	15;10	;	2	17	17	15	14	14	15	12	13	13	14	14	15	12	13	13	13	12	14	11	12	12	67.2	67.2	62.3	36.164	332	332;233	0	241.3	60.5	59	64.8	58.4	56.9	56.9	109480000	16643000	17768000	24772000	9214600	16697000	24386000	11336000
F2DSV5;M0VMD0	F2DSV5;M0VMD0	2;1	2;1	2;1	;	2	2	2	2	2	1	1	0	1	2	2	1	1	0	1	2	2	1	1	0	1	2	13.3	13.3	13.3	25.333	240	240;240	0	12.188	13.3	5.4	5.4	0	5.4	13.3	1205600	248210	172550	261870	0	244790	278200	254560
F2DSW5	F2DSW5	3	2	2		1	3	2	2	1	1	2	2	1	1	1	1	1	2	1	1	1	1	1	2	1	1	27.6	21.1	21.1	14.12	123	123	0	18.971	14.6	14.6	21.1	21.1	14.6	14.6	3360900	0	662380	775850	457530	638650	826530	0
F2DT12	F2DT12	1	1	1		1	1	1	1	1	0	0	1	1	1	1	0	0	1	1	1	1	0	0	1	1	1	1.7	1.7	1.7	68.21	601	601	0.00081699	6.8202	1.7	0	0	1.7	1.7	1.7	348320	70853	0	0	38325	86422	152720	0
M0WDD4;F2DTB2;M0WDD3	M0WDD4;F2DTB2;M0WDD3	4;4;2	3;3;2	3;3;2	;;	3	4	3	3	2	2	2	2	2	2	1	1	1	1	1	1	1	1	1	1	1	1	18.3	15.1	15.1	26.994	251	251;302;132	0	19.63	8	8	8	8	8	8.8	534810	40579	70094	96029	63222	108250	156630	0
M0WI81;F2DTB4	M0WI81;F2DTB4	1;1	1;1	1;1	;	2	1	1	1	0	0	1	0	1	1	0	0	1	0	1	1	0	0	1	0	1	1	7.1	7.1	7.1	17.246	155	155;197	0.00078247	6.5052	0	0	7.1	0	7.1	7.1	288340	0	0	73300	0	70914	144130	0
F2DTH4	F2DTH4	6	6	3		1	6	6	3	4	5	5	4	5	5	4	5	5	4	5	5	2	3	3	1	2	3	34	34	17	26.265	241	241	0	88.02	22	26.6	26.6	23.2	27.8	26.6	16035000	1048100	1899000	2707100	2261700	4366800	3751800	1546300
F2DUF1	F2DUF1	1	1	1		1	1	1	1	0	1	1	1	0	0	0	1	1	1	0	0	0	1	1	1	0	0	3.8	3.8	3.8	36.052	342	342	0.0068337	6.3024	0	3.8	3.8	3.8	0	0	332030	0	132630	137380	62028	0	0	0
F2DUQ7;M0ZAR4	F2DUQ7;M0ZAR4	4;2	4;2	2;1	;	2	4	4	2	3	1	3	2	1	2	3	1	3	2	1	2	1	0	1	1	0	1	15	15	8.3	33.247	314	314;210	0	30.454	10.5	4.1	11.1	6.4	2.5	7	2136300	351120	237490	643610	228140	209930	466030	265800
F2DUY9	F2DUY9	1	1	1		1	1	1	1	1	1	1	0	1	1	1	1	1	0	1	1	1	1	1	0	1	1	14.4	14.4	14.4	17.177	153	153	0	20.394	14.4	14.4	14.4	0	14.4	14.4	10191000	1219100	351530	3031900	0	3533300	2055000	0
F2DVM8;M0VVI2;M0UM54	F2DVM8;M0VVI2	4;2;1	4;2;1	4;2;1	;	3	4	4	4	3	3	1	1	0	1	3	3	1	1	0	1	3	3	1	1	0	1	16.2	16.2	16.2	42.525	383	383;243;351	0	23.971	11.5	11	3.4	3.4	0	3.4	1425200	383770	439860	211880	125960	0	263720	383770
F2DVU2	F2DVU2	6	6	6		1	6	6	6	6	6	6	5	6	6	6	6	6	5	6	6	6	6	6	5	6	6	33.7	33.7	33.7	24.129	208	208	0	68.574	33.7	33.7	33.7	27.9	33.7	33.7	33242000	4117300	6128700	7101400	3724300	5712100	6458300	4544900
M0Z6A4;F2DW12	M0Z6A4;F2DW12	1;1	1;1	1;1	;	2	1	1	1	0	0	0	1	1	1	0	0	0	1	1	1	0	0	0	1	1	1	6.4	6.4	6.4	17.718	173	173;195	0.00081301	6.8007	0	0	0	6.4	6.4	6.4	212070	0	0	0	78676	65478	67919	0
M0W4P0;F2DWF5	M0W4P0;F2DWF5	2;2	2;2	2;2	;	2	2	2	2	1	1	0	2	0	0	1	1	0	2	0	0	1	1	0	2	0	0	8.5	8.5	8.5	39.943	364	364;593	0	11.217	3.6	3.6	0	8.5	0	0	623010	127020	289320	0	206670	0	0	0
F2DWT1	F2DWT1	7	7	7		1	7	7	7	5	4	5	4	5	6	5	4	5	4	5	6	5	4	5	4	5	6	35.7	35.7	35.7	18.884	168	168	0	57.283	29.2	28.6	34.5	28.6	34.5	35.1	47649000	3409300	10595000	11474000	3645100	10181000	8344300	4659900
M0YJX9;F2DX84;M0XM53	M0YJX9;F2DX84	3;3;1	3;3;1	3;3;1	;	3	3	3	3	0	1	1	0	3	3	0	1	1	0	3	3	0	1	1	0	3	3	16.2	16.2	16.2	27.569	241	241;338;339	0	19.243	0	6.6	4.6	0	16.2	16.2	1444000	0	258620	131400	0	398700	655250	0
F2DX89	F2DX89	1	1	1		1	1	1	1	1	1	0	0	0	0	1	1	0	0	0	0	1	1	0	0	0	0	5.7	5.7	5.7	25.678	230	230	0.006813	6.2783	5.7	5.7	0	0	0	0	166510	71051	95454	0	0	0	0	0
F2DXR4	F2DXR4	5	5	5		1	5	5	5	4	3	3	5	4	4	4	3	3	5	4	4	4	3	3	5	4	4	38.5	38.5	38.5	18.949	179	179	0	115.78	33.5	27.9	27.9	38.5	33.5	33.5	17707000	2110800	2287600	2823200	2393900	4051400	4040300	1928800
F2DY31	F2DY31	4	4	4		1	4	4	4	4	2	2	3	2	3	4	2	2	3	2	3	4	2	2	3	2	3	44.2	44.2	44.2	16.069	138	138	0	54.048	44.2	15.2	20.3	26.8	18.1	26.8	63668000	8049000	2363100	14698000	5378000	13057000	20123000	7754700
M0X5Y1;F2DYJ0	M0X5Y1;F2DYJ0	2;2	2;2	2;2	;	2	2	2	2	1	1	2	1	2	1	1	1	2	1	2	1	1	1	2	1	2	1	10.8	10.8	10.8	27.18	249	249;249	0	14.242	5.6	5.6	10.8	5.6	10.8	5.6	1785200	168990	227280	395480	194700	407660	391070	0
F2DZ99;M0Z0I9;M0Z0J0	F2DZ99	3;1;1	3;1;1	3;1;1		3	3	3	3	3	3	3	3	3	3	3	3	3	3	3	3	3	3	3	3	3	3	16.1	16.1	16.1	23.479	224	224;180;224	0	21.482	16.1	16.1	16.1	16.1	16.1	16.1	17444000	1422400	3332600	3447800	1522400	3439300	4279500	1427800
F2DZF0	F2DZF0	1	1	1		1	1	1	1	1	1	1	1	1	1	1	1	1	1	1	1	1	1	1	1	1	1	5.9	5.9	5.9	18.47	169	169	0.0096511	6.1846	5.9	5.9	5.9	5.9	5.9	5.9	1959900	369580	270630	273190	277160	296880	472420	0
F2DZN2	F2DZN2	2	2	2		1	2	2	2	1	2	1	1	1	1	1	2	1	1	1	1	1	2	1	1	1	1	7.4	7.4	7.4	55.484	502	502	0	13.927	2.2	7.4	5.2	2.2	2.2	5.2	805390	82414	326550	145810	60568	0	190050	0
F2DZY3;M0V994	F2DZY3	6;2	6;2	6;2		2	6	6	6	4	2	3	3	3	3	4	2	3	3	3	3	4	2	3	3	3	3	16.7	16.7	16.7	60.126	540	540;256	0	38.379	12.2	6.1	8.3	8	8.1	10	3677900	430560	579620	670880	278960	524110	1193800	319000
F2E048	F2E048	8	8	8		1	8	8	8	5	3	3	6	4	6	5	3	3	6	4	6	5	3	3	6	4	6	37.4	37.4	37.4	31.954	289	289	0	131.5	25.6	16.6	16.6	29.1	22.1	30.4	17987000	981150	744420	893180	4213600	4217200	6937400	1703000
F2E0P3	F2E0P3	4	4	4		1	4	4	4	3	1	1	3	2	4	3	1	1	3	2	4	3	1	1	3	2	4	50.4	50.4	50.4	15.045	137	137	0	40.068	39.4	16.1	16.1	39.4	25.5	50.4	4730700	581870	91730	98069	323980	848400	2786700	632960
F2E0P9;M0YG97;M0YG99	F2E0P9;M0YG97;M0YG99	4;4;3	3;3;3	3;3;3	;;	3	4	3	3	3	1	2	1	2	1	2	1	2	1	2	1	2	1	2	1	2	1	12.4	10	10	44.253	411	411;450;341	0	18.593	9.5	2.9	5.8	2.9	7.1	4.1	912230	138610	106390	161400	75852	210950	219030	138660
F2E0U3	F2E0U3	6	1	1		1	6	1	1	3	4	4	4	5	5	0	0	0	0	0	1	0	0	0	0	0	1	43.1	5.5	5.5	20.437	181	181	1	-2	20.4	26.5	26.5	26.5	37.6	32	166050	0	0	0	0	0	166050	0
F2E1V1	F2E1V1	4	1	1		1	4	1	1	3	2	3	1	2	3	1	1	1	0	1	1	1	1	1	0	1	1	29.4	7.2	7.2	17.287	153	153	0	7.8108	24.8	19.6	24.8	4.6	19.6	24.2	655700	92038	89951	133110	0	182620	157980	0
F2E223	F2E223	7	7	4		1	7	7	4	6	2	3	1	1	3	6	2	3	1	1	3	3	2	3	0	0	1	55.5	55.5	25.3	16.665	146	146	0	43.144	55.5	16.4	24.7	4.8	11.6	27.4	2828800	645440	345150	445710	180610	288040	923840	318790
F2E2F1	F2E2F1	2	2	2		1	2	2	2	0	2	0	0	1	2	0	2	0	0	1	2	0	2	0	0	1	2	6.7	6.7	6.7	18.733	164	164	0	11.475	0	6.7	0	0	6.1	6.7	2439200	0	821770	0	0	583570	1033800	0
M0WRB3;F2E2H3	M0WRB3;F2E2H3	1;1	1;1	1;1	;	2	1	1	1	1	1	1	0	1	1	1	1	1	0	1	1	1	1	1	0	1	1	3	3	3	38.575	337	337;436	0	7.0077	3	3	3	0	3	3	929200	85198	233850	220790	0	143000	246360	0
F2E2K8;M0WT22;M0X1K6	F2E2K8;M0WT22	3;2;1	3;2;1	2;2;0	;	3	3	3	2	3	3	1	2	2	2	3	3	1	2	2	2	2	2	1	2	2	2	11.4	11.4	7.9	30.344	290	290;222;231	0	47.8	11.4	11.4	4.8	7.9	7.9	7.9	4735900	905600	1254800	320980	553610	688290	1012600	728780
F2E2L5	F2E2L5	3	3	3		1	3	3	3	1	3	2	1	3	2	1	3	2	1	3	2	1	3	2	1	3	2	23	23	23	16.671	148	148	0	18.146	8.1	23	16.9	8.1	23	16.9	1872700	84584	449370	253450	95536	611120	378670	0
F2E2W5	F2E2W5	1	1	1		1	1	1	1	0	1	0	0	0	1	0	1	0	0	0	1	0	1	0	0	0	1	6	6	6	29.31	266	266	0	7.1223	0	6	0	0	0	6	318550	0	160130	0	0	0	158420	0
F2E2Z7	F2E2Z7	1	1	1		1	1	1	1	0	1	1	0	0	1	0	1	1	0	0	1	0	1	1	0	0	1	6.5	6.5	6.5	27.329	247	247	0	6.9752	0	6.5	6.5	0	0	6.5	461270	0	141850	210590	0	0	108830	0
F2E325;M0X7U5	F2E325;M0X7U5	6;4	6;4	6;4	;	2	6	6	6	6	6	6	6	6	5	6	6	6	6	6	5	6	6	6	6	6	5	66.9	66.9	66.9	13.391	130	130;109	0	125.21	66.9	66.9	66.9	66.9	66.9	56.9	32463000	4063700	6869500	7561600	2292500	5935800	5740100	4184400
F2E390	F2E390	5	3	2		1	5	3	2	4	4	2	1	4	2	2	3	1	1	2	1	2	2	1	1	2	1	29.2	19.9	12	24.558	216	216	0	19.32	21.3	25.5	10.6	5.1	21.3	10.6	3588000	498340	751250	720660	200080	736230	681460	599470
M0X2F0;F2E3I5	M0X2F0;F2E3I5	1;1	1;1	1;1	;	2	1	1	1	1	1	1	1	1	1	1	1	1	1	1	1	1	1	1	1	1	1	11.4	11.4	11.4	11.575	105	105;184	0.0053599	6.3813	11.4	11.4	11.4	11.4	11.4	11.4	1888000	172670	304250	283860	224120	454950	448120	0
F2E3M1;M0Y4G2	F2E3M1	4;1	4;1	4;1		2	4	4	4	2	4	4	1	2	2	2	4	4	1	2	2	2	4	4	1	2	2	24.2	24.2	24.2	28.093	264	264;192	0	24.967	8.3	24.2	24.2	3.4	15.9	15.9	4178500	423080	1030600	1059100	204580	514830	946330	508050
F2E3N4;M0WDZ3;M0WDZ5	F2E3N4;M0WDZ3	5;3;2	4;3;2	4;3;2	;	3	5	4	4	1	1	3	3	1	1	1	0	3	3	1	1	1	0	3	3	1	1	9.7	8.3	8.3	65.728	589	589;377;233	0	31.522	1.5	1.4	6.3	5.3	3.1	1.5	788620	102070	0	276300	207260	0	203000	0
F2E3X1;M0ZBM3	F2E3X1;M0ZBM3	4;3	4;3	4;3	;	2	4	4	4	3	2	1	0	1	1	3	2	1	0	1	1	3	2	1	0	1	1	11.1	11.1	11.1	54.172	497	497;444	0	23.242	8.5	4.8	2.2	0	2	2	944670	260180	285040	226760	0	86354	86340	260180
M0W5X3;F2E3Y4;M0W5X2;M0W5X5;M0WUE2	M0W5X3;F2E3Y4;M0W5X2;M0W5X5;M0WUE2	2;2;2;1;1	2;2;2;1;1	2;2;2;1;1	;;;;	5	2	2	2	1	1	1	1	1	2	1	1	1	1	1	2	1	1	1	1	1	2	7.1	7.1	7.1	35.928	322	322;338;342;116;349	0	13.223	4	4	4	4	4	7.1	1222000	102140	200590	191860	58020	149310	520070	0
F2E471	F2E471	1	1	1		1	1	1	1	0	0	0	0	0	1	0	0	0	0	0	1	0	0	0	0	0	1	2	2	2	98.242	895	895	0.0046404	6.4188	0	0	0	0	0	2	205610	0	0	0	0	0	205610	0
F2E4V3	F2E4V3	1	1	1		1	1	1	1	0	1	1	0	1	1	0	1	1	0	1	1	0	1	1	0	1	1	5.2	5.2	5.2	31.665	287	287	0	7.0474	0	5.2	5.2	0	5.2	5.2	594180	0	152080	136070	0	114770	191270	0
F2E556;M0Z2Z7	F2E556	4;1	4;1	3;0		2	4	4	3	2	1	1	1	3	0	2	1	1	1	3	0	2	1	0	1	3	0	22.8	22.8	17.4	16.793	149	149;133	0	22.974	10.7	5.4	5.4	5.4	17.4	0	2329300	333320	224750	1012900	171880	586390	0	333400
M0Z2K6;F2E570;M0Z2K7	M0Z2K6;F2E570;M0Z2K7	2;2;1	2;2;1	2;2;1	;;	3	2	2	2	1	2	1	1	1	1	1	2	1	1	1	1	1	2	1	1	1	1	6.5	6.5	6.5	40.689	370	370;378;193	0	13.076	2.7	6.5	2.7	2.7	2.7	2.7	940410	109460	214090	228630	41968	136540	209710	0
F2E598	F2E598	6	6	6		1	6	6	6	4	5	5	4	6	5	4	5	5	4	6	5	4	5	5	4	6	5	36.1	36.1	36.1	17.084	155	155	0	59.057	26.5	36.1	36.1	26.5	36.1	36.1	32192000	4677600	4250300	5419300	4160100	7038300	6646100	4405900
F2E5S3	F2E5S3	4	4	4		1	4	4	4	0	3	2	0	4	3	0	3	2	0	4	3	0	3	2	0	4	3	8.5	8.5	8.5	63.682	563	563	0	24.307	0	6.7	3.9	0	8.5	5.7	1820500	0	402730	247280	0	543300	627180	0
F2E5X4	F2E5X4	1	1	1		1	1	1	1	0	1	0	0	0	1	0	1	0	0	0	1	0	1	0	0	0	1	9.9	9.9	9.9	15.958	151	151	0.0046368	6.4134	0	9.9	0	0	0	9.9	270090	0	145410	0	0	0	124680	0
F2E6A1	F2E6A1	5	5	3		1	5	5	3	1	4	4	1	3	3	1	4	4	1	3	3	1	2	2	1	3	1	39.2	39.2	29.5	19.203	176	176	0	52.232	10.8	26.7	26.7	10.8	29.5	15.9	7070500	105440	1520200	1794100	72702	1462500	2115600	0
F2E6F3	F2E6F3	14	14	9		1	14	14	9	8	5	8	6	10	6	8	5	8	6	10	6	5	3	6	2	6	4	21.2	21.2	16.2	99.731	896	896	0	114.81	13.2	6.7	12.9	7.5	13.4	9.5	8101000	1062300	898230	1487100	540420	2004200	2108800	994380
M0UYZ3;M0UYZ1;F2E6H2	M0UYZ3;M0UYZ1;F2E6H2	1;1;1	1;1;1	1;1;1	;;	3	1	1	1	0	0	0	0	0	1	0	0	0	0	0	1	0	0	0	0	0	1	15.1	15.1	15.1	12.998	119	119;237;343	1	-2	0	0	0	0	0	15.1	421520	0	0	0	0	0	421520	0
F2E6H5	F2E6H5	4	4	4		1	4	4	4	2	2	3	1	4	2	2	2	3	1	4	2	2	2	3	1	4	2	46.9	46.9	46.9	16.802	145	145	0	34.968	19.3	19.3	35.9	11	46.9	19.3	3581500	333680	438480	831210	91105	824190	1062800	393830
F2E6J2;M0WE67;M0WE69;M0WE60;M0WE68;M0WE61;M0WE64;M0WE59;M0WE58;M0WE62	F2E6J2;M0WE67;M0WE69;M0WE60;M0WE68;M0WE61	17;17;10;10;10;9;7;5;3;3	3;3;2;1;2;2;2;1;1;1	3;3;2;1;2;2;2;1;1;1	;;;;;	10	17	3	3	15	14	15	13	14	14	2	1	2	1	1	0	2	1	2	1	1	0	18	3.4	3.4	92.6	815	815;816;489;528;566;491;362;296;214;218	0	21.572	16	14.4	15.7	14.6	14.4	14.6	9851200	7834200	94789	297570	1441800	182870	0	0
F2E6K2	F2E6K2	2	2	2		1	2	2	2	2	0	1	1	1	1	2	0	1	1	1	1	2	0	1	1	1	1	12.2	12.2	12.2	14.281	123	123	0	12.062	12.2	0	5.7	5.7	5.7	5.7	2863300	958640	0	372170	503520	492300	536670	958640
M0Z6B4;M0Z6B5;F2E704;M0Z6B8	M0Z6B4;M0Z6B5;F2E704;M0Z6B8	1;1;1;1	1;1;1;1	1;1;1;1	;;;	4	1	1	1	0	0	0	0	0	1	0	0	0	0	0	1	0	0	0	0	0	1	5	5	5	19.394	180	180;338;374;393	0.003882	6.4484	0	0	0	0	0	5	0	0	0	0	0	0	0	0
M0V2C8;M0V2C7;F2E797	M0V2C8;M0V2C7;F2E797	1;1;1	1;1;1	1;1;1	;;	3	1	1	1	1	1	1	1	1	1	1	1	1	1	1	1	1	1	1	1	1	1	4	4	4	33.53	298	298;329;423	0.00079428	6.6228	4	4	4	4	4	4	1025300	123980	173250	173830	56440	214160	283620	0
F2E7G3	F2E7G3	4	4	4		1	4	4	4	1	3	4	2	2	4	1	3	4	2	2	4	1	3	4	2	2	4	33.1	33.1	33.1	26.4	242	242	0	28.368	4.5	26	33.1	12.4	12.4	33.1	9046400	228660	1965600	2524500	268040	1104800	2954900	0
F2E7H5;M0UT28	F2E7H5;M0UT28	2;2	2;2	2;2	;	2	2	2	2	1	1	0	1	1	0	1	1	0	1	1	0	1	1	0	1	1	0	22.1	22.1	22.1	16.435	154	154;178	0	13.566	13.6	8.4	0	13.6	13.6	0	571730	208380	123430	0	97007	142920	0	0
M0VMK4;M0VMK5;M0VMK3;M0VMK0;M0VMK2;F2E7J2	M0VMK4;M0VMK5;M0VMK3;M0VMK0;M0VMK2;F2E7J2	1;1;1;1;1;1	1;1;1;1;1;1	1;1;1;1;1;1	;;;;;	6	1	1	1	1	1	1	0	1	1	1	1	1	0	1	1	1	1	1	0	1	1	12.5	12.5	12.5	9.4275	80	80;164;191;217;225;297	0	6.9742	12.5	12.5	12.5	0	12.5	12.5	1356000	148550	218200	293480	0	282960	412860	0
M0YNH1;F2E7V8;M0YNG8	M0YNH1;F2E7V8;M0YNG8	3;3;2	3;3;2	3;3;2	;;	3	3	3	3	1	1	1	2	2	1	1	1	1	2	2	1	1	1	1	2	2	1	16.2	16.2	16.2	34.927	333	333;356;240	0	23.433	4.8	3	3	7.8	11.4	8.4	623520	58831	0	55400	137150	203040	169100	0
F2E844	F2E844	1	1	1		1	1	1	1	0	1	0	0	0	0	0	1	0	0	0	0	0	1	0	0	0	0	1.4	1.4	1.4	95.627	878	878	1	-2	0	1.4	0	0	0	0	456270	0	456270	0	0	0	0	0
F2E8C1	F2E8C1	3	3	3		1	3	3	3	1	2	1	2	2	2	1	2	1	2	2	2	1	2	1	2	2	2	28.9	28.9	28.9	12.68	121	121	0	18.496	9.1	19.8	9.9	19	19	19.8	1855500	194210	340490	81925	331870	378990	527970	0
M0X0L5;F2E8F6	M0X0L5;F2E8F6	1;1	1;1	1;1	;	2	1	1	1	1	1	1	0	1	1	1	1	1	0	1	1	1	1	1	0	1	1	8.3	8.3	8.3	24.373	230	230;239	0	7.978	8.3	8.3	8.3	0	8.3	8.3	597050	84682	96278	124410	0	102020	189660	0
F2E8J4	F2E8J4	12	12	12		1	12	12	12	11	10	11	11	11	10	11	10	11	11	11	10	11	10	11	11	11	10	67.6	67.6	67.6	22.248	204	204	0	323.31	67.6	67.2	67.2	67.6	67.2	67.2	939730000	106070000	153850000	156570000	106330000	161650000	255250000	87859000
F2E8K5;M0WYK6;M0VQ70;M0YYV7;M0Y2V1	F2E8K5	9;1;1;1;1	9;1;1;1;1	8;0;0;1;0		5	9	9	8	6	6	7	6	6	7	6	6	7	6	6	7	5	5	6	5	5	6	55.3	55.3	49.8	32.178	313	313;315;315;316;319	0	112.37	31	42.2	40.6	31	30.4	40.6	15026000	1744600	2325300	3906600	1519600	2013700	3516600	1747100
F2E8N5;M0YPT8	F2E8N5;M0YPT8	4;2	4;2	4;2	;	2	4	4	4	2	0	2	1	4	4	2	0	2	1	4	4	2	0	2	1	4	4	30.4	30.4	30.4	15.303	138	138;138	0	53.232	23.2	0	20.3	10.1	30.4	30.4	5388600	379060	0	576230	176170	2067900	2189200	650640
F2E8R9;M0Z873	F2E8R9;M0Z873	11;7	11;7	11;7	;	2	11	11	11	6	6	7	7	6	7	6	6	7	7	6	7	6	6	7	7	6	7	38.1	38.1	38.1	40.948	367	367;231	0	100.56	21.5	22.6	28.3	22.1	24.3	27.2	15090000	1205500	2333600	3391300	1469600	2756500	3933100	1304500
F2E8X4	F2E8X4	4	4	4		1	4	4	4	4	4	4	4	4	4	4	4	4	4	4	4	4	4	4	4	4	4	37.7	37.7	37.7	16.945	167	167	0	93.825	37.7	37.7	37.7	37.7	37.7	37.7	134190000	13695000	21620000	20556000	21769000	24210000	32340000	11174000
F2E941	F2E941	7	7	2		1	7	7	2	2	6	4	2	3	7	2	6	4	2	3	7	1	1	0	1	0	2	26.5	26.5	11.8	51.719	457	457	0	48.087	8.5	20.1	12.3	8.5	9.4	26.5	5548400	248480	1298100	751980	127830	513940	2608100	545870
F2E9C4	F2E9C4	16	16	16		1	16	16	16	9	9	10	12	10	12	9	9	10	12	10	12	9	9	10	12	10	12	46.3	46.3	46.3	44.614	419	419	0	316.06	29.6	27	29.8	37.7	29.1	32.2	35499000	3971500	4618000	5317700	4509500	6974300	10108000	3282000
F2E9D5	F2E9D5	20	20	20		1	20	20	20	13	14	17	14	12	15	13	14	17	14	12	15	13	14	17	14	12	15	48.3	48.3	48.3	62.61	580	580	0	245.53	31.2	34.3	42.1	33.3	26.9	35.9	51359000	3410400	6247500	13502000	4143500	10399000	13656000	4826800
M0Y7C5;M0Y7C3;F2E9K4;M0Y7C6;M0Y7C7	M0Y7C5;M0Y7C3;F2E9K4;M0Y7C6;M0Y7C7	2;2;2;1;1	2;2;2;1;1	2;2;2;1;1	;;;;	5	2	2	2	1	1	2	0	1	1	1	1	2	0	1	1	1	1	2	0	1	1	7.2	7.2	7.2	50.206	459	459;486;494;267;294	0	13.9	4.6	4.6	7.2	0	4.6	4.6	1132900	83452	183670	335430	0	252230	278090	0
F2E9L2;M0XCV8	F2E9L2;M0XCV8	2;2	2;2	2;2	;	2	2	2	2	1	1	1	0	1	1	1	1	1	0	1	1	1	1	1	0	1	1	4.3	4.3	4.3	56.189	508	508;522	0	11.912	2.6	2.6	1.8	0	2.6	2.6	609910	93019	0	69052	0	173150	274680	0
F2E9P0	F2E9P0	1	1	1		1	1	1	1	0	0	1	0	0	0	0	0	1	0	0	0	0	0	1	0	0	0	2.2	2.2	2.2	78.041	743	743	1	-2	0	0	2.2	0	0	0	407140	0	0	407140	0	0	0	0
M0WQH6;F2EA93;M0UZK7	M0WQH6;F2EA93	4;4;1	4;4;1	4;4;1	;	3	4	4	4	1	2	3	1	2	1	1	2	3	1	2	1	1	2	3	1	2	1	50	50	50	7.1832	64	64;127;14	0	28.205	18.8	37.5	39.1	18.8	29.7	18.8	10329000	850690	1268500	1893900	806120	3956900	1553200	0
F2EAG8	F2EAG8	1	1	1		1	1	1	1	1	0	0	0	0	0	1	0	0	0	0	0	1	0	0	0	0	0	1.8	1.8	1.8	65.438	606	606	0.009687	6.1962	1.8	0	0	0	0	0	52281	52281	0	0	0	0	0	52281
F2EAX5	F2EAX5	4	1	1		1	4	1	1	4	4	3	3	3	4	1	1	1	0	1	1	1	1	1	0	1	1	38	12.4	12.4	14.375	129	129	0	8.1067	38	38	31	25.6	31	38	2686700	223780	585860	536870	0	587310	752910	0
F2EAZ9;M0Z8D1	F2EAZ9;M0Z8D1	3;2	1;0	1;0	;	2	3	1	1	2	2	2	2	0	1	1	1	1	1	0	1	1	1	1	1	0	1	18	9	9	13.093	122	122;122	0.0095659	6.1365	18	18	18	17.2	0	9	1585800	327940	432260	378250	99694	0	347650	0
F2EBF9;M0V911	F2EBF9;M0V911	15;10	15;10	14;9	;	2	15	15	14	11	12	13	13	13	11	11	12	13	13	13	11	10	11	12	12	12	10	65.7	65.7	62.1	27.671	248	248;169	0	166.49	54.4	60.5	60.5	59.7	60.5	55.6	84332000	7049800	11517000	13508000	9637400	19311000	23308000	8829200
F2EBU5	F2EBU5	4	4	4		1	4	4	4	2	1	1	2	2	2	2	1	1	2	2	2	2	1	1	2	2	2	26.7	26.7	26.7	26.999	262	262	0	24.689	8.8	5.3	5.3	16.8	9.9	9.9	3206800	339400	273750	282830	415290	677190	1218400	0
F2EC14	F2EC14	4	4	1		1	4	4	1	4	4	3	4	3	4	4	4	3	4	3	4	1	1	1	1	1	1	34.4	34.4	9.2	14.494	131	131	0	72.751	34.4	34.4	27.5	34.4	27.5	34.4	13559000	1860800	2287100	2059500	1795100	2327700	3228600	1580200
F2ECH4	F2ECH4	19	19	19		1	19	19	19	13	13	17	15	15	14	13	13	17	15	15	14	13	13	17	15	15	14	54.7	54.7	54.7	38.674	362	362	0	179.04	40.9	41.2	51.1	49.2	43.9	44.5	60444000	7884100	9175500	11213000	7992300	10289000	13891000	7101600
F2ECK4;M0UW05	F2ECK4	3;1	3;1	3;1		2	3	3	3	2	0	0	1	2	1	2	0	0	1	2	1	2	0	0	1	2	1	11.5	11.5	11.5	48.333	453	453;160	0	18.201	7.9	0	0	5.3	8.8	5.3	1649000	280420	0	0	111710	954190	302690	0
F2ECM6	F2ECM6	1	1	1		1	1	1	1	0	1	1	0	0	1	0	1	1	0	0	1	0	1	1	0	0	1	2.8	2.8	2.8	45.009	400	400	0.00079177	6.5848	0	2.8	2.8	0	0	2.8	199280	0	88770	110510	0	0	0	0
F2EDJ3;M0X8I2	F2EDJ3;M0X8I2	6;3	6;3	6;3	;	2	6	6	6	4	1	3	1	2	2	4	1	3	1	2	2	4	1	3	1	2	2	18.2	18.2	18.2	61.932	594	594;307	0	37.786	9.9	2.4	11.6	3.4	5.9	4.9	2126400	372880	111150	999140	88116	233450	321650	0
F2EDK4	F2EDK4	5	5	5		1	5	5	5	5	3	2	3	2	2	5	3	2	3	2	2	5	3	2	3	2	2	51.3	51.3	51.3	21.335	197	197	0	94.158	51.3	30.5	19.3	31.5	19.3	19.3	15453000	7165700	2347000	1853200	715510	1392700	1978700	2187600
F2EDM7	F2EDM7	2	2	2		1	2	2	2	0	0	1	0	0	1	0	0	1	0	0	1	0	0	1	0	0	1	5.1	5.1	5.1	50.072	452	452	0	10.953	0	0	2.4	0	0	2.7	241590	0	0	72165	0	0	169420	0
F2EDR5;M0USR3	F2EDR5;M0USR3	4;3	4;3	4;3	;	2	4	4	4	2	2	3	2	2	3	2	2	3	2	2	3	2	2	3	2	2	3	21.9	21.9	21.9	32.756	297	297;247	0	25.154	12.1	9.8	18.9	7.1	14.8	12.8	1530300	90440	254990	416020	51379	395710	321730	0
F2EE62	F2EE62	4	4	4		1	4	4	4	4	0	2	1	0	1	4	0	2	1	0	1	4	0	2	1	0	1	37.6	37.6	37.6	12.67	117	117	0	23.525	37.6	0	18.8	8.5	0	8.5	1207800	720480	0	237470	110810	0	139050	603550
F2EE63	F2EE63	4	2	2		1	4	2	2	4	4	4	4	4	4	2	2	2	2	2	2	2	2	2	2	2	2	39	20.6	20.6	14.573	136	136	0	48.35	39	39	39	39	39	39	46057000	8706000	7750000	8552500	4947700	6332300	9769000	8800000
F2EE96;M0ZEM2;M0ZEM1	F2EE96;M0ZEM2;M0ZEM1	5;3;3	5;3;3	5;3;3	;;	3	5	5	5	4	4	4	4	4	4	4	4	4	4	4	4	4	4	4	4	4	4	54.3	54.3	54.3	15.076	138	138;114;116	0	54.505	39.1	48.6	48.6	39.1	48.6	48.6	10923000	1090600	1899700	1798700	1264600	2158900	2710000	1173900
F2EEP4	F2EEP4	2	1	1		1	2	1	1	1	2	2	1	2	2	0	1	1	0	1	1	0	1	1	0	1	1	27.3	20.9	20.9	14.421	139	139	0	7.4566	6.5	27.3	27.3	6.5	27.3	27.3	1134400	0	316750	130460	0	337410	349740	0
F2EEU3;F2D3N1	F2EEU3;F2D3N1	5;3	5;3	5;3	;	2	5	5	5	3	1	2	3	1	3	3	1	2	3	1	3	3	1	2	3	1	3	32.7	32.7	32.7	17.816	159	159;161	0	29.464	22	8.8	15.1	22	8.8	19.5	3031300	606140	404970	325790	602950	363900	727600	609390
F2EEY9	F2EEY9	6	6	6		1	6	6	6	4	3	4	3	5	4	4	3	4	3	5	4	4	3	4	3	5	4	22.9	22.9	22.9	40.193	371	371	0	53.927	17.5	13.2	12.4	14.6	19.7	12.4	4917000	904470	660060	682820	427340	814260	1428000	742010
F2EFB1	F2EFB1	1	1	1		1	1	1	1	1	0	0	1	1	0	1	0	0	1	1	0	1	0	0	1	1	0	13.9	13.9	13.9	11.686	108	108	0.0007837	6.5168	13.9	0	0	13.9	13.9	0	291760	82930	0	0	127720	81106	0	0
F2EFB3	F2EFB3	1	1	1		1	1	1	1	0	1	0	0	0	0	0	1	0	0	0	0	0	1	0	0	0	0	5.2	5.2	5.2	34.021	327	327	0.0097305	6.2228	0	5.2	0	0	0	0	88932	0	88932	0	0	0	0	0
F2EFD1	F2EFD1	3	3	3		1	3	3	3	3	3	3	3	3	3	3	3	3	3	3	3	3	3	3	3	3	3	44.2	44.2	44.2	9.5691	86	86	0	103.65	44.2	44.2	44.2	44.2	44.2	44.2	15815000	2108300	2304900	2874400	2085500	2662500	3779100	1923700
F2EFP3	F2EFP3	5	5	5		1	5	5	5	3	3	1	2	2	3	3	3	1	2	2	3	3	3	1	2	2	3	33.1	33.1	33.1	29.767	275	275	0	43.64	18.9	18.5	9.1	12.4	13.5	21.5	8667200	1128600	888810	355430	1173400	1030000	4090900	887600
F2EG33;M0XZ44	F2EG33;M0XZ44	7;6	7;6	7;6	;	2	7	7	7	1	2	4	3	4	4	1	2	4	3	4	4	1	2	4	3	4	4	17.5	17.5	17.5	52.865	513	513;409	0	44.55	1.8	5.1	8.8	7.2	11.1	10.3	5722600	77143	271160	551040	338190	3277900	1207200	0
F2EG52	F2EG52	1	1	1		1	1	1	1	1	1	1	1	1	1	1	1	1	1	1	1	1	1	1	1	1	1	9.9	9.9	9.9	12.74	121	121	0.00079936	6.6808	9.9	9.9	9.9	9.9	9.9	9.9	817820	87537	134020	165630	46789	187210	196640	0
F2EG53	F2EG53	8	7	7		1	8	7	7	7	5	7	7	6	6	7	4	7	6	6	6	7	4	7	6	6	6	46.8	42.7	42.7	23.282	218	218	0	52.418	42.7	30.3	42.7	42.2	34.9	38.1	31234000	4384600	4354800	6482600	3648900	5775500	6588000	4369700
F2EG94;M0Y593	F2EG94	4;1	3;1	3;1		2	4	3	3	3	3	2	2	3	2	2	2	1	2	2	2	2	2	1	2	2	2	31.2	26.6	26.6	22.16	192	192;50	0	64.296	16.7	30.7	16.1	12	16.7	12	25003000	1357600	12737000	2326400	994290	2770500	4817500	2005200
M0XBM5;F2EGB7	M0XBM5;F2EGB7	1;1	1;1	1;1	;	2	1	1	1	0	0	0	0	1	1	0	0	0	0	1	1	0	0	0	0	1	1	9.4	9.4	9.4	32.063	299	299;360	0.00081433	6.806	0	0	0	0	9.4	9.4	2384400	0	0	0	0	120610	2263800	0
M0YX97;F2EH52	M0YX97;F2EH52	9;9	9;9	5;5	;	2	9	9	5	6	6	7	5	5	6	6	6	7	5	5	6	2	3	4	1	2	3	63.9	63.9	38.6	17.573	158	158;158	0	217.89	36.7	53.8	58.9	34.2	53.8	58.9	102310000	9473700	16704000	24375000	11133000	18590000	22035000	10352000
F2EHF8;M0UFI7	F2EHF8	17;7	17;7	16;7		2	17	17	16	17	11	13	13	12	12	17	11	13	13	12	12	16	10	12	12	11	11	78.7	78.7	75.5	26.778	253	253;113	0	323.31	78.7	64.4	75.9	76.3	75.5	69.6	598820000	88097000	109700000	151940000	58354000	107310000	83414000	70551000
M0XV47;F2EHI9;M0ZCJ8;F2EIB4;M0ZCJ7	M0XV47;F2EHI9;M0ZCJ8;F2EIB4;M0ZCJ7	4;4;3;3;2	4;4;3;3;2	4;4;3;3;2	;;;;	5	4	4	4	3	0	1	3	1	2	3	0	1	3	1	2	3	0	1	3	1	2	19.8	19.8	19.8	34.139	298	298;392;298;496;282	0	26.601	13.1	0	2.7	13.8	2.7	8.7	1228200	269650	0	172240	290490	184790	310990	251770
F2EHL6	F2EHL6	2	1	1		1	2	1	1	2	2	2	0	1	1	1	1	1	0	0	0	1	1	1	0	0	0	5.4	3.3	3.3	59.709	542	542	0.0053558	6.3797	5.4	5.4	5.4	0	2	2	49859000	9712100	22243000	17904000	0	0	0	0
F2EI31	F2EI31	9	9	9		1	9	9	9	7	7	7	7	8	8	7	7	7	7	8	8	7	7	7	7	8	8	59.7	59.7	59.7	16.617	154	154	0	199.36	52.6	52.6	52.6	59.7	59.7	59.7	789950000	112650000	148260000	147690000	67622000	122170000	191560000	103320000
F2EJA6	F2EJA6	1	1	1		1	1	1	1	0	1	1	1	1	1	0	1	1	1	1	1	0	1	1	1	1	1	2.2	2.2	2.2	71.103	635	635	0	7.1403	0	2.2	2.2	2.2	2.2	2.2	820710	0	147630	141350	79159	157100	295470	0
F2EJQ4	F2EJQ4	2	2	2		1	2	2	2	1	2	0	0	2	2	1	2	0	0	2	2	1	2	0	0	2	2	13.7	13.7	13.7	25.867	226	226	0	14.58	5.3	13.7	0	0	13.7	13.7	1556000	222360	402930	0	0	407040	523620	0
F2EJZ0;M0Z5I0	F2EJZ0;M0Z5I0	4;3	4;3	3;2	;	2	4	4	3	4	3	4	4	2	2	4	3	4	4	2	2	3	2	3	3	1	1	42.1	42.1	29.3	15.554	133	133;133	0	40.676	42.1	31.6	42.1	42.1	21.1	21.1	10137000	2262300	1956600	2007300	918570	1316700	1675500	2016900
F2EL27	F2EL27	6	1	1		1	6	1	1	4	5	5	4	4	4	0	1	0	0	0	1	0	1	0	0	0	1	13.6	2.3	2.3	67.966	619	619	0.0090158	6.2374	7.9	10.2	11.3	7.9	7.9	8.4	105270	0	0	0	0	0	105270	0
F2ELT5;M0XZU6;M0XPN7;M0XPP0;M0VPN9;M0UJL2;M0XPN8;M0XPP1;M0XPN9;M0UJL4	F2ELT5	26;8;2;2;1;1;1;1;1;1	26;8;2;2;1;1;1;1;1;1	25;7;1;1;0;0;1;0;0;0		10	26	26	25	14	13	16	20	20	21	14	13	16	20	20	21	13	12	15	19	19	20	60.5	60.5	57.6	68.298	623	623;315;593;661;257;293;326;367;459;496	0	323.31	35.8	29.7	35.5	48.6	51.7	53.6	164010000	12703000	11207000	20463000	24359000	45017000	50256000	15239000
F6IAY3	F6IAY3	2	2	2		1	2	2	2	2	1	1	1	1	1	2	1	1	1	1	1	2	1	1	1	1	1	12.9	12.9	12.9	24.441	217	217	0	15.969	12.9	7.4	7.4	5.5	7.4	7.4	1281800	84151	322320	250510	35240	145530	444000	0
G9AYJ6	G9AYJ6	2	2	2		1	2	2	2	0	1	0	1	1	2	0	1	0	1	1	2	0	1	0	1	1	2	8.9	8.9	8.9	39.071	358	358	0	17.057	0	5	0	5	5	8.9	1361400	0	244340	0	130970	266300	719790	0
M0YBF6;M0YBF5;M0YBF7;M0YBF8;J7GP58;M0YBF9	M0YBF6;M0YBF5;M0YBF7;M0YBF8;J7GP58;M0YBF9	2;2;2;2;2;2	2;2;2;2;2;2	2;2;2;2;2;2	;;;;;	6	2	2	2	1	2	2	1	2	2	1	2	2	1	2	2	1	2	2	1	2	2	9.2	9.2	9.2	34.96	304	304;412;487;521;621;667	0	16.933	4.6	9.2	9.2	4.6	9.2	9.2	2145600	103100	209480	582680	127370	166860	956160	0
K4KCI3	K4KCI3	3	3	3		1	3	3	3	3	2	2	2	1	2	3	2	2	2	1	2	3	2	2	2	1	2	33	33	33	19.539	194	194	0	31.381	33	14.4	14.4	14.4	6.7	14.4	10819000	4515500	1843900	1788100	458280	1193100	1020400	1665200
M0UDL6;M0UDL1;M0UDL9;M0UDM0;M0UDL5;M0UDL2;M0UDL7;M0UDL4;M0UDL8;M0UDL3	M0UDL6;M0UDL1;M0UDL9;M0UDM0;M0UDL5;M0UDL2;M0UDL7;M0UDL4;M0UDL8;M0UDL3	1;1;1;1;1;1;1;1;1;1	1;1;1;1;1;1;1;1;1;1	1;1;1;1;1;1;1;1;1;1	;;;;;;;;;	10	1	1	1	0	1	1	0	1	0	0	1	1	0	1	0	0	1	1	0	1	0	4.9	4.9	4.9	37.291	329	329;521;528;532;756;763;764;803;859;863	1	-2	0	4.9	4.9	0	4.9	0	1693300	0	352050	812790	0	528420	0	0
M0UDP3;M0UDP2;M0UDP4	M0UDP3;M0UDP2;M0UDP4	5;5;4	5;5;4	5;5;4	;;	3	5	5	5	2	1	3	3	3	3	2	1	3	3	3	3	2	1	3	3	3	3	17.9	17.9	17.9	44.052	397	397;404;377	0	36.569	8.3	3	11.6	9.8	11.6	9.3	6264700	1360300	208750	1402000	247670	2662700	383380	1138400
M0UEE6	M0UEE6	33	33	32		1	33	33	32	30	27	26	30	27	27	30	27	26	30	27	27	29	26	25	29	26	26	92.5	92.5	92.5	43.22	400	400	0	323.31	91.2	89.8	88	92.5	89.8	89.8	29904000000	3311000000	5280200000	5582000000	2698400000	5786000000	7246700000	3876700000
M0UEJ7;M0UEJ8	M0UEJ7;M0UEJ8	6;4	6;4	6;4	;	2	6	6	6	0	0	0	4	4	3	0	0	0	4	4	3	0	0	0	4	4	3	18.4	18.4	18.4	53.833	500	500;314	0	40.674	0	0	0	13.4	12.2	10	1990900	0	0	0	342120	705980	942770	0
M0UEL5	M0UEL5	6	6	6		1	6	6	6	5	3	3	3	4	4	5	3	3	3	4	4	5	3	3	3	4	4	42.2	42.2	42.2	18.948	161	161	0	38.968	42.2	20.5	20.5	25.5	33.5	29.2	4388200	827040	548510	549120	456400	1089800	917280	671490
M0UEM7;M0UEM6	M0UEM7;M0UEM6	7;6	7;6	6;5	;	2	7	7	6	6	5	5	5	5	4	6	5	5	5	5	4	5	4	4	4	4	3	21.7	21.7	18.3	51.505	447	447;368	0	77.506	18.8	16.3	13.9	13.4	13.4	11	5046900	894200	741660	1060200	469560	758390	1122900	658380
M0UF36	M0UF36	1	1	1		1	1	1	1	0	0	0	0	1	0	0	0	0	0	1	0	0	0	0	0	1	0	4.4	4.4	4.4	32.237	297	297	0.0015588	6.4738	0	0	0	0	4.4	0	81866	0	0	0	0	81866	0	0
M0UF37	M0UF37	1	1	1		1	1	1	1	1	0	0	0	1	0	1	0	0	0	1	0	1	0	0	0	1	0	9.6	9.6	9.6	23.521	218	218	1	-2	9.6	0	0	0	9.6	0	607920	235960	0	0	0	371960	0	0
M0UFA2;M0UFA3	M0UFA2;M0UFA3	6;3	6;3	4;3	;	2	6	6	4	5	5	5	4	4	4	5	5	5	4	4	4	3	4	4	4	3	4	35.3	35.3	26.7	21.174	187	187;134	0	153.69	30.5	30.5	30.5	26.7	25.7	26.7	37543000	3684200	6874200	7954300	2669000	6113200	10248000	3097500
M0UFB1	M0UFB1	6	6	6		1	6	6	6	3	4	3	5	5	4	3	4	3	5	5	4	3	4	3	5	5	4	33.5	33.5	33.5	17.827	173	173	0	86.718	24.3	24.3	24.3	28.9	33.5	24.3	33041000	4013700	4141800	5830100	5574800	6865100	6615300	4764900
M0UFE4	M0UFE4	14	14	14		1	14	14	14	7	6	8	3	5	7	7	6	8	3	5	7	7	6	8	3	5	7	21.5	21.5	21.5	112.21	1032	1032	0	122.8	11.6	10.6	12.6	3.8	7.1	11.2	9310900	1574400	1739900	1776400	661470	1115900	2442700	1151100
M0UFK7;M0UFK6	M0UFK7;M0UFK6	6;5	6;5	4;4	;	2	6	6	4	2	3	2	2	5	3	2	3	2	2	5	3	2	1	1	1	3	1	18.2	18.2	13.3	48.354	428	428;344	0	35.241	7.9	9.3	7	6.8	14.7	9.3	3656800	285630	673110	471580	346460	922510	957470	0
M0UFN4;M0UFN3	M0UFN4;M0UFN3	1;1	1;1	1;1	;	2	1	1	1	0	0	0	0	0	1	0	0	0	0	0	1	0	0	0	0	0	1	3.9	3.9	3.9	36.67	333	333;402	1	-2	0	0	0	0	0	3.9	2718200	0	0	0	0	0	2718200	0
M0UFT6	M0UFT6	2	2	2		1	2	2	2	1	0	1	1	1	1	1	0	1	1	1	1	1	0	1	1	1	1	6.2	6.2	6.2	51.833	496	496	0	13.101	3.8	0	3.8	3.8	3.8	2.4	1139100	243830	0	245520	146420	311340	191970	0
M0UFX2	M0UFX2	7	7	7		1	7	7	7	6	5	5	6	5	5	6	5	5	6	5	5	6	5	5	6	5	5	41.1	41.1	41.1	20.708	180	180	0	135.79	39.4	29.4	29.4	31.1	29.4	29.4	35091000	6024500	5026600	7413000	3349400	6247500	7029800	3916300
M0UG18;M0UG19	M0UG18	9;2	9;2	9;2		2	9	9	9	6	5	5	6	8	7	6	5	5	6	8	7	6	5	5	6	8	7	28.2	28.2	28.2	55.729	507	507;242	0	80.413	19.5	14.4	13.6	15.6	24.5	17.8	15209000	2301900	1111600	2116600	2512200	3713000	3453400	1691000
M0UG52	M0UG52	3	3	1		1	3	3	1	1	3	3	1	1	3	1	3	3	1	1	3	1	1	1	1	1	1	6.2	6.2	2.4	84.414	762	762	0	73.091	2.4	6.2	6.2	2.4	2.4	6.2	1297200	100160	319410	309710	61328	85540	421080	0
M0UG79;M0UG81;M0UG80	M0UG79;M0UG81;M0UG80	13;9;7	13;9;7	13;9;7	;;	3	13	13	13	9	8	7	10	8	10	9	8	7	10	8	10	9	8	7	10	8	10	42.8	42.8	42.8	41.825	381	381;289;228	0	258.85	31.8	28.1	23.9	31.5	30.7	41.2	90112000	8453600	12805000	19528000	10399000	17934000	20992000	11339000
M0UGE8	M0UGE8	1	1	1		1	1	1	1	0	0	0	0	0	1	0	0	0	0	0	1	0	0	0	0	0	1	2.7	2.7	2.7	55.339	483	483	1	-2	0	0	0	0	0	2.7	420060	0	0	0	0	0	420060	0
M0UGT7;M0UGT8	M0UGT7;M0UGT8	2;2	2;2	2;2	;	2	2	2	2	1	2	1	1	0	0	1	2	1	1	0	0	1	2	1	1	0	0	8.4	8.4	8.4	34.45	310	310;377	0	12.115	4.8	8.4	4.8	4.8	0	0	536720	76570	288650	64521	106970	0	0	0
M0UGU7;M0UGU8;M0UGU3;M0UGU4;M0UGU6;M0UGU5;M0VLH8;M0VLH7;M0VLH6;F2E867	M0UGU7;M0UGU8;M0UGU3;M0UGU4;M0UGU6	4;4;4;4;2;1;1;1;1;1	4;4;4;4;2;1;1;1;1;1	4;4;4;4;2;1;1;1;1;1	;;;;	10	4	4	4	2	4	3	4	3	3	2	4	3	4	3	3	2	4	3	4	3	3	23.6	23.6	23.6	30.649	292	292;295;342;369;207;162;276;292;330;331	0	97.734	12.3	23.6	16.1	23.6	16.1	16.4	16501000	646230	3935600	3830500	2155000	3789600	2143900	1928700
M0UGW6;M0UGW5	M0UGW6	7;3	7;3	7;3		2	7	7	7	5	5	5	6	6	6	5	5	5	6	6	6	5	5	5	6	6	6	50.5	50.5	50.5	23.485	216	216;112	0	208.93	42.6	42.6	42.6	41.7	48.6	48.6	118560000	12168000	21262000	11686000	13797000	22651000	36994000	11313000
M0UGX0	M0UGX0	4	4	4		1	4	4	4	4	3	3	3	3	3	4	3	3	3	3	3	4	3	3	3	3	3	27.6	27.6	27.6	15.982	145	145	0	61.325	27.6	21.4	21.4	27.6	21.4	21.4	23152000	3399200	4067100	4229800	2692800	3732700	5030500	2756500
M0UGZ2;M0UGZ3	M0UGZ2;M0UGZ3	12;7	12;7	11;7	;	2	12	12	11	6	5	6	4	5	7	6	5	6	4	5	7	6	5	6	4	5	6	37.6	37.6	36.3	52.836	502	502;278	0	99.692	20.3	17.7	22.5	16.1	16.5	22.9	6017200	891170	1068200	1302200	406300	815020	1534400	748910
M0UH27;M0UH28	M0UH27	3;1	2;1	2;1		2	3	2	2	0	1	1	0	2	1	0	1	1	0	2	0	0	1	1	0	2	0	7.8	6.2	6.2	44.89	422	422;235	0	11.502	0	3.6	3.6	0	6.2	1.7	592020	0	123270	104280	0	364480	0	0
M0UH89;M0UH91;M0UH90	M0UH89;M0UH91;M0UH90	13;10;7	12;9;6	12;9;6	;;	3	13	12	12	7	8	7	6	7	8	7	7	6	6	6	8	7	7	6	6	6	8	47.5	44.9	44.9	51.702	474	474;367;325	0	118.83	26.4	25.3	24.9	23.8	20.9	28.3	29354000	3011900	2903700	2804600	3766800	3482500	13385000	2820100
M0UHJ4;M0UHJ6	M0UHJ4;M0UHJ6	1;1	1;1	1;1	;	2	1	1	1	0	0	1	0	0	0	0	0	1	0	0	0	0	0	1	0	0	0	3.8	3.8	3.8	38.269	340	340;455	1	-2	0	0	3.8	0	0	0	0	0	0	0	0	0	0	0
M0UHP6;M0UHP3;M0UHP2;M0UHP4	M0UHP6;M0UHP3;M0UHP2;M0UHP4	1;1;1;1	1;1;1;1	1;1;1;1	;;;	4	1	1	1	1	1	1	1	0	0	1	1	1	1	0	0	1	1	1	1	0	0	7	7	7	26.343	227	227;281;283;413	0	7.4513	7	7	7	7	0	0	317070	75906	106700	134470	0	0	0	0
M0UHX8	M0UHX8	1	1	1		1	1	1	1	0	0	0	0	1	0	0	0	0	0	1	0	0	0	0	0	1	0	8.3	8.3	8.3	33.904	303	303	0	16.664	0	0	0	0	8.3	0	488880	0	0	0	0	488880	0	0
M0UIA4;M0UIA1;M0UIA0;M0UIA2	M0UIA4;M0UIA1;M0UIA0;M0UIA2	5;5;4;4	5;5;4;4	5;5;4;4	;;;	4	5	5	5	3	2	2	1	1	4	3	2	2	1	1	4	3	2	2	1	1	4	9.6	9.6	9.6	70.224	626	626;629;467;470	0	29.352	5.8	3.7	3.7	1.9	1.9	7.8	1732200	224080	209370	259830	104460	127440	807010	253720
M0UIC6	M0UIC6	3	3	3		1	3	3	3	3	2	2	3	2	2	3	2	2	3	2	2	3	2	2	3	2	2	67.9	67.9	67.9	8.2868	78	78	0	34.728	67.9	59	59	67.9	59	59	5454700	1017900	961900	828630	631020	656010	1359200	773100
M0UIF3	M0UIF3	1	1	1		1	1	1	1	0	0	0	0	0	1	0	0	0	0	0	1	0	0	0	0	0	1	2.4	2.4	2.4	46.304	409	409	0	7.0193	0	0	0	0	0	2.4	238210	0	0	0	0	0	238210	0
M0UIK1	M0UIK1	2	2	2		1	2	2	2	2	2	0	1	2	2	2	2	0	1	2	2	2	2	0	1	2	2	25.3	25.3	25.3	9.6326	87	87	0	12.097	25.3	25.3	0	10.3	25.3	25.3	1110200	209330	244600	0	130470	318380	207420	201560
M0UIN4	M0UIN4	4	4	4		1	4	4	4	2	2	3	3	2	2	2	2	3	3	2	2	2	2	3	3	2	2	12.2	12.2	12.2	44.169	400	400	0	23.178	5.2	6.5	9.5	9.2	5.5	5.2	1870500	153950	244040	451600	382020	308560	330340	167060
M0UIR0	M0UIR0	1	1	1		1	1	1	1	1	0	1	0	0	1	1	0	1	0	0	1	1	0	1	0	0	1	1.3	1.3	1.3	128.86	1131	1131	1	-2	1.3	0	1.3	0	0	1.3	3906500	1067000	0	1636200	0	0	1203300	0
M0UJ51;M0UJ52	M0UJ51;M0UJ52	2;2	2;2	2;2	;	2	2	2	2	0	1	0	0	0	1	0	1	0	0	0	1	0	1	0	0	0	1	19.6	19.6	19.6	16.341	143	143;179	0	12.066	0	9.1	0	0	0	10.5	331170	0	86136	0	0	0	245040	0
M0UJ96;M0UJ95;M0UJ97;M0UJ94	M0UJ96;M0UJ95;M0UJ97;M0UJ94	4;4;3;3	2;2;2;2	2;2;2;2	;;;	4	4	2	2	0	3	2	1	4	3	0	1	1	0	2	1	0	1	1	0	2	1	18.2	9.9	9.9	28.624	253	253;292;271;314	0	12.142	0	13	9.1	4	18.2	13	841890	0	211530	178750	0	193480	258120	0
M0UJI1	M0UJI1	5	1	1		1	5	1	1	2	2	3	2	4	2	0	0	0	0	1	0	0	0	0	0	1	0	9.5	3.3	3.3	95.813	872	872	1	-2	3.1	3.1	4.1	3.1	8.5	3.8	0	0	0	0	0	0	0	0
M0UJI9	M0UJI9	4	4	4		1	4	4	4	1	2	3	1	1	1	1	2	3	1	1	1	1	2	3	1	1	1	24.7	24.7	24.7	20.916	182	182	0	27.096	6.6	14.8	20.3	6.6	6.6	4.4	2007400	212910	343170	558780	167220	187900	537440	0
M0UJP6	M0UJP6	1	1	1		1	1	1	1	1	1	1	1	1	1	1	1	1	1	1	1	1	1	1	1	1	1	5.6	5.6	5.6	16.116	144	144	0.00387	6.4276	5.6	5.6	5.6	5.6	5.6	5.6	2193700	96239	333780	384600	140470	528640	709940	0
M0UJR6	M0UJR6	1	1	1		1	1	1	1	1	1	1	0	1	1	1	1	1	0	1	1	1	1	1	0	1	1	3.5	3.5	3.5	37.714	339	339	0.0090361	6.249	3.5	3.5	3.5	0	3.5	3.5	846450	97590	175280	187940	0	177080	208560	0
M0UK08;M0UK09;M0UK10	M0UK08;M0UK09;M0UK10	1;1;1	1;1;1	1;1;1	;;	3	1	1	1	0	0	0	1	0	0	0	0	0	1	0	0	0	0	0	1	0	0	2.5	2.5	2.5	36.211	323	323;342;580	1	-2	0	0	0	2.5	0	0	51000000	0	0	0	51000000	0	0	0
M0UK49	M0UK49	1	1	1		1	1	1	1	0	0	1	0	0	0	0	0	1	0	0	0	0	0	1	0	0	0	7.2	7.2	7.2	34.169	306	306	1	-2	0	0	7.2	0	0	0	0	0	0	0	0	0	0	0
M0UKI5;M0UKI6	M0UKI5	51;24	51;24	45;20		2	51	51	45	42	42	40	45	45	45	42	42	40	45	45	45	37	36	34	40	39	39	66	66	58.5	92.174	808	808;425	0	323.31	58.9	56.1	56.1	62.3	63.9	60.5	1728100000	192130000	208000000	227190000	203740000	403320000	493750000	167590000
M0UKN4	M0UKN4	4	4	4		1	4	4	4	2	0	0	1	2	3	2	0	0	1	2	3	2	0	0	1	2	3	21.9	21.9	21.9	29.775	269	269	0	23.444	11.9	0	0	3	8.6	13	1100500	170650	0	0	74079	343250	512490	0
M0UKU3	M0UKU3	4	3	3		1	4	3	3	2	2	2	1	1	2	1	1	1	0	0	1	1	1	1	0	0	1	21.1	16.1	16.1	33.021	285	285	0	17.242	9.8	13	8.1	4.9	4.9	13	7078800	0	3121800	174960	0	0	3782000	0
M0UKU7;M0UKU8	M0UKU7;M0UKU8	2;1	2;1	2;1	;	2	2	2	2	1	1	1	2	1	1	1	1	1	2	1	1	1	1	1	2	1	1	8	8	8	34.16	300	300;176	0	12.187	2.3	2.3	2.3	8	2.3	2.3	156660000	18761000	26909000	29073000	19567000	31469000	30885000	0
M0UKV2;M0UKV1;M0UKV0	M0UKV2;M0UKV1;M0UKV0	1;1;1	1;1;1	1;1;1	;;	3	1	1	1	0	0	0	0	1	0	0	0	0	0	1	0	0	0	0	0	1	0	10.2	10.2	10.2	16.498	147	147;226;243	1	-2	0	0	0	0	10.2	0	159010	0	0	0	0	159010	0	0
M0UKV3;M0UKV4	M0UKV3;M0UKV4	1;1	1;1	1;1	;	2	1	1	1	1	1	1	0	1	1	1	1	1	0	1	1	1	1	1	0	1	1	21.2	21.2	21.2	7.6165	66	66;100	0.003885	6.4494	21.2	21.2	21.2	0	21.2	21.2	614860	85749	103910	166960	0	105190	153040	0
M0UKW9	M0UKW9	1	1	1		1	1	1	1	1	1	1	0	1	1	1	1	1	0	1	1	1	1	1	0	1	1	3.1	3.1	3.1	49.944	447	447	0	11.491	3.1	3.1	3.1	0	3.1	3.1	2046800	287310	426300	490090	0	354400	488700	0
M0UL10;M0UL08;M0UL11;M0UL12;M0WRL6;M0WRL5;M0WRL4;M0WRL0;M0UL09	M0UL10;M0UL08	8;5;2;2;2;2;2;2;1	8;5;2;2;2;2;2;2;1	8;5;2;2;2;2;2;2;1	;	9	8	8	8	2	3	4	3	6	3	2	3	4	3	6	3	2	3	4	3	6	3	32.5	32.5	32.5	35.95	326	326;266;163;242;309;386;397;427;108	0	92.563	17.2	13.5	21.8	22.1	25.8	16.6	14553000	1865100	1090500	3597900	2013800	4365800	1620000	1922400
M0UL57	M0UL57	4	4	3		1	4	4	3	4	3	3	3	3	3	4	3	3	3	3	3	3	3	3	3	3	3	28	28	16.1	17.346	161	161	0	81.857	28	16.1	16.1	16.1	16.1	16.1	30407000	2941200	5979900	6524800	1845400	4068300	9047700	2523400
M0UL82;M0UL81;M0UL83	M0UL82;M0UL81	6;3;2	6;3;2	6;3;2	;	3	6	6	6	3	2	5	2	3	3	3	2	5	2	3	3	3	2	5	2	3	3	16.4	16.4	16.4	52.218	475	475;199;214	0	57.414	9.1	6.1	13.5	6.1	8	8	5346400	195130	515410	2932500	137870	1070800	494710	0
M0ULC6;M0ULC8	M0ULC6;M0ULC8	1;1	1;1	1;1	;	2	1	1	1	0	0	0	0	0	1	0	0	0	0	0	1	0	0	0	0	0	1	2.7	2.7	2.7	69.879	623	623;842	0.0095448	6.1307	0	0	0	0	0	2.7	843600	0	0	0	0	0	843600	0
M0ULT8;M0XW33;M0ULU0;M0ULT7	M0ULT8;M0XW33;M0ULU0;M0ULT7	1;1;1;1	1;1;1;1	1;1;1;1	;;;	4	1	1	1	1	1	1	1	1	1	1	1	1	1	1	1	1	1	1	1	1	1	5.9	5.9	5.9	20.851	188	188;208;214;307	0	29.147	5.9	5.9	5.9	5.9	5.9	5.9	8554100	885500	1547100	1635500	798330	1731700	1956000	0
M0YBN3;M0ULW1;M0ULV6;M0YBN2;M0YBM8;M0YBM9;M0YBM6;M0YBM7;M0YBN0;M0ULW0;M0ULV5;M0ULV7;M0V208;M0V209	M0YBN3;M0ULW1;M0ULV6;M0YBN2;M0YBM8;M0YBM9;M0YBM6;M0YBM7;M0YBN0;M0ULW0;M0ULV5;M0ULV7;M0V208;M0V209	2;2;2;2;2;2;2;2;2;2;2;2;1;1	2;2;2;2;2;2;2;2;2;2;2;2;1;1	2;2;2;2;2;2;2;2;2;2;2;2;1;1	;;;;;;;;;;;;;	14	2	2	2	1	1	2	1	2	2	1	1	2	1	2	2	1	1	2	1	2	2	8.4	8.4	8.4	33.107	308	308;315;319;324;336;356;369;371;389;395;513;545;379;397	0	15.628	5.2	5.2	8.4	3.2	8.4	8.4	1715600	80726	128570	336860	82061	393970	693430	0
M0ULY1	M0ULY1	6	6	6		1	6	6	6	6	6	6	6	6	6	6	6	6	6	6	6	6	6	6	6	6	6	60.8	60.8	60.8	15.817	143	143	0	179.08	60.8	60.8	60.8	60.8	60.8	60.8	896340000	143270000	147240000	158020000	108110000	148130000	191560000	154160000
M0UM43	M0UM43	2	2	2		1	2	2	2	0	1	0	0	0	2	0	1	0	0	0	2	0	1	0	0	0	2	5.7	5.7	5.7	45.323	420	420	0	11.934	0	2.9	0	0	0	5.7	0	0	0	0	0	0	0	0
M0UMB8;M0V1L0;M0WM50	M0UMB8	4;1;1	3;0;1	3;0;1		3	4	3	3	3	3	3	3	3	3	2	3	3	3	3	3	2	3	3	3	3	3	17	13.8	13.8	38.206	347	347;82;346	0	41.424	12.7	13.8	13.8	13.8	13.8	13.8	6960900	779620	1131400	1117600	484620	2062600	1385000	879010
M0UMG8;M0UMG7	M0UMG8;M0UMG7	1;1	1;1	1;1	;	2	1	1	1	1	0	1	0	0	0	1	0	1	0	0	0	1	0	1	0	0	0	17.4	17.4	17.4	20.344	178	178;190	0	12.882	17.4	0	17.4	0	0	0	723770	195270	0	528510	0	0	0	0
M0UMR8;M0UMS0	M0UMR8;M0UMS0	5;3	5;3	5;3	;	2	5	5	5	3	3	3	3	5	4	3	3	3	3	5	4	3	3	3	3	5	4	14.1	14.1	14.1	63.348	574	574;342	0	67.806	8.4	8.4	8.4	8.4	14.1	11.1	4800900	393180	633570	735520	360260	1026600	1651800	473680
M0UN03	M0UN03	3	3	3		1	3	3	3	0	3	2	0	0	0	0	3	2	0	0	0	0	3	2	0	0	0	16	16	16	31.363	269	269	0	16.583	0	16	12.3	0	0	0	690010	0	342940	347080	0	0	0	0
M0UN16	M0UN16	2	2	2		1	2	2	2	1	0	0	0	1	2	1	0	0	0	1	2	1	0	0	0	1	2	7.2	7.2	7.2	36.109	321	321	0	12.071	4.4	0	0	0	4.4	7.2	445170	80272	0	0	0	153950	210950	0
M0UN17	M0UN17	2	2	2		1	2	2	2	1	0	1	0	2	1	1	0	1	0	2	1	1	0	1	0	2	1	13.6	13.6	13.6	20.606	191	191	0	12.667	6.3	0	6.3	0	13.6	6.3	648960	62163	0	143570	0	244610	198610	0
M0UN32;M0UN31	M0UN32;M0UN31	12;7	2;2	1;1	;	2	12	2	1	10	9	10	10	10	11	2	2	2	1	2	2	1	1	1	0	1	1	26.4	7.6	5.1	52.25	474	474;392	0	31.83	23.4	23.2	23.4	19.8	24.7	24.9	4398200	228640	898880	1103800	170200	859400	1137400	289630
M0UNC4;M0UNC2;M0UQA9;M0UQA8;M0UNC5	M0UNC4;M0UNC2;M0UQA9;M0UQA8;M0UNC5	2;2;1;1;1	2;2;1;1;1	2;2;1;1;1	;;;;	5	2	2	2	0	1	0	1	2	0	0	1	0	1	2	0	0	1	0	1	2	0	3.3	3.3	3.3	64.352	550	550;925;466;467;546	0	11.462	0	1.5	0	1.5	3.3	0	310920	0	89725	0	29102	192090	0	0
M0UNJ1;M0UNJ2;M0UNJ0	M0UNJ1;M0UNJ2;M0UNJ0	4;4;4	2;2;2	1;1;1	;;	3	4	2	1	2	3	3	1	2	2	1	1	1	0	0	0	0	1	1	0	0	0	14.6	7.4	3.8	43.629	391	391;422;563	0	13.221	6.6	11	11	3.1	7.2	7.2	467300	291290	92637	83370	0	0	0	0
M0UNQ7;M0UNQ8	M0UNQ7	12;4	12;4	12;4		2	12	12	12	5	6	5	9	9	8	5	6	5	9	9	8	5	6	5	9	9	8	28.3	28.3	28.3	68.025	639	639;305	0	103.82	10.6	13.1	9.5	20.3	20	16.1	15208000	1074000	1351500	1619300	2618000	4022700	4522800	1749500
M0UP16	M0UP16	3	3	3		1	3	3	3	2	2	2	0	2	2	2	2	2	0	2	2	2	2	2	0	2	2	24.3	24.3	24.3	29.187	272	272	0	34.759	19.9	19.9	11.8	0	11.8	11.8	2202900	193850	273430	471110	0	504860	759620	0
M0UP71	M0UP71	5	5	2		1	5	5	2	2	3	3	2	2	2	2	3	3	2	2	2	1	1	1	1	0	0	13.5	13.5	6	58.634	520	520	0	32.202	5.2	7.5	7.5	6	4.6	4.6	1897000	79729	534660	472270	136010	295680	378650	0
M0UP77;M0UP78	M0UP77;M0UP78	1;1	1;1	1;1	;	2	1	1	1	0	0	0	1	1	1	0	0	0	1	1	1	0	0	0	1	1	1	11.1	11.1	11.1	13.035	117	117;127	0	9.0934	0	0	0	11.1	11.1	11.1	700380	0	0	0	94292	196640	409450	0
M0UPH1;M0UPH0	M0UPH1;M0UPH0	1;1	1;1	1;1	;	2	1	1	1	0	0	0	1	0	0	0	0	0	1	0	0	0	0	0	1	0	0	3.9	3.9	3.9	44.684	389	389;500	1	-2	0	0	0	3.9	0	0	0	0	0	0	0	0	0	0
M0UPI2	M0UPI2	2	2	2		1	2	2	2	1	0	1	0	1	0	1	0	1	0	1	0	1	0	1	0	1	0	10.9	10.9	10.9	41.703	377	377	0	14.125	5.8	0	5.8	0	5	0	846040	322070	0	399120	0	124860	0	0
M0UPT9	M0UPT9	1	1	1		1	1	1	1	0	0	0	0	1	1	0	0	0	0	1	1	0	0	0	0	1	1	3.8	3.8	3.8	40.222	371	371	0	7.3677	0	0	0	0	3.8	3.8	299840	0	0	0	0	100930	198910	0
M0UPU6	M0UPU6	1	1	1		1	1	1	1	0	1	0	1	1	1	0	1	0	1	1	1	0	1	0	1	1	1	2.8	2.8	2.8	59.777	534	534	0.0067976	6.2693	0	2.8	0	2.8	2.8	2.8	13269000	0	3332600	0	1644700	3218300	5073200	0
M0UPU7	M0UPU7	8	8	8		1	8	8	8	8	5	5	3	5	4	8	5	5	3	5	4	8	5	5	3	5	4	47.2	47.2	47.2	23.308	216	216	0	61.148	47.2	38.4	38.4	14.8	25	24.5	48799000	7358900	7687600	21571000	2684300	4435600	5061700	4830400
M0UQ24;M0UQ23	M0UQ24;M0UQ23	1;1	1;1	1;1	;	2	1	1	1	1	0	1	1	1	0	1	0	1	1	1	0	1	0	1	1	1	0	4.6	4.6	4.6	24.958	218	218;384	0	14.472	4.6	0	4.6	4.6	4.6	0	858760	161500	0	302980	106590	287690	0	0
M0UQ96	M0UQ96	1	1	1		1	1	1	1	0	1	1	0	0	1	0	1	1	0	0	1	0	1	1	0	0	1	2.4	2.4	2.4	61.131	547	547	0.003888	6.4591	0	2.4	2.4	0	0	2.4	606210	0	170100	228480	0	0	207640	0
M0UQC9	M0UQC9	2	2	2		1	2	2	2	2	1	2	1	2	1	2	1	2	1	2	1	2	1	2	1	2	1	7.9	7.9	7.9	34.262	317	317	0	13.319	7.9	3.5	7.9	4.4	7.9	3.5	1069600	138300	127030	247380	61605	289440	205850	139460
M0UQD9	M0UQD9	8	8	8		1	8	8	8	8	6	7	6	5	7	8	6	7	6	5	7	8	6	7	6	5	7	81.8	81.8	81.8	19.618	181	181	0	91.977	81.8	66.3	69.1	66.3	56.4	79	73372000	13888000	13729000	11250000	12554000	5722200	16230000	9918300
M0UQF0;M0UQE9;M0UQE3;M0UQE6;M0UQE8;M0UQE4;M0UQE7	M0UQF0;M0UQE9;M0UQE3;M0UQE6;M0UQE8;M0UQE4;M0UQE7	1;1;1;1;1;1;1	1;1;1;1;1;1;1	1;1;1;1;1;1;1	;;;;;;	7	1	1	1	0	0	0	1	1	0	0	0	0	1	1	0	0	0	0	1	1	0	4.6	4.6	4.6	44.778	392	392;412;421;450;525;554;583	1	-2	0	0	0	4.6	4.6	0	135280	0	0	0	135280	0	0	0
M0UQM5;M0XS65;M0XS67;M0XS68	M0UQM5	4;1;1;1	4;1;1;1	4;1;1;1		4	4	4	4	2	2	3	1	3	2	2	2	3	1	3	2	2	2	3	1	3	2	5.1	5.1	5.1	121.88	1090	1090;415;482;509	0	53.497	2.7	2.7	3.7	1.1	4.1	2.7	3005300	240300	289260	508270	69793	1339000	558660	391920
M0UQZ2	M0UQZ2	3	3	3		1	3	3	3	3	2	2	3	2	2	3	2	2	3	2	2	3	2	2	3	2	2	11	11	11	42.596	383	383	0	26.997	11	6	6	11	6	6	3379000	767030	306000	311280	1353200	339420	302060	493350
M0UR42;F2E035	M0UR42	3;1	3;1	3;1		2	3	3	3	0	1	0	0	2	0	0	1	0	0	2	0	0	1	0	0	2	0	8.2	8.2	8.2	50.666	465	465;81	0	18.17	0	3.4	0	0	4.7	0	1512000	0	998140	0	0	513870	0	0
M0UR67	M0UR67	3	1	1		1	3	1	1	1	1	1	1	2	2	0	0	1	0	1	1	0	0	1	0	1	1	15.4	4.7	4.7	22.942	214	214	0	7.495	6.5	6.5	4.7	4.2	11.2	11.2	613160	0	0	157970	0	176320	278870	0
M0UR78;M0UR74	M0UR78;M0UR74	1;1	1;1	1;1	;	2	1	1	1	0	0	0	0	1	0	0	0	0	0	1	0	0	0	0	0	1	0	5.3	5.3	5.3	45.775	398	398;858	1	-2	0	0	0	0	5.3	0	0	0	0	0	0	0	0	0
M0URD6	M0URD6	1	1	1		1	1	1	1	0	0	0	0	1	0	0	0	0	0	1	0	0	0	0	0	1	0	3	3	3	38.906	333	333	1	-2	0	0	0	0	3	0	20480	0	0	0	0	20480	0	0
M0URR8;M0URR9;M0URR7;M0URR5;M0URR6	M0URR8;M0URR9;M0URR7	3;3;2;1;1	3;3;2;1;1	3;3;2;1;1	;;	5	3	3	3	0	0	1	1	1	0	0	0	1	1	1	0	0	0	1	1	1	0	5.2	5.2	5.2	91.397	850	850;900;540;465;568	0	17.205	0	0	1.3	1.9	2	0	133720	0	0	0	43367	90354	0	0
M0URS7;M0URS8	M0URS7;M0URS8	14;8	14;8	14;8	;	2	14	14	14	9	8	8	7	7	10	9	8	8	7	7	10	9	8	8	7	7	10	54.1	54.1	54.1	43.373	394	394;254	0	203.72	34.8	34	33.5	21.1	25.6	41.6	18089000	1651100	3970500	4168200	1250000	2230000	4819000	1538800
M0US36;M0US35	M0US36;M0US35	4;4	4;4	4;4	;	2	4	4	4	2	2	2	2	1	2	2	2	2	2	1	2	2	2	2	2	1	2	12.4	12.4	12.4	42.493	394	394;412	0	25.72	6.3	5.6	6.3	5.6	2.5	5.6	1617500	354330	283190	319410	345940	169300	145370	337190
M0US99	M0US99	1	1	1		1	1	1	1	1	1	1	1	1	1	1	1	1	1	1	1	1	1	1	1	1	1	3.7	3.7	3.7	28.856	271	271	0	12.417	3.7	3.7	3.7	3.7	3.7	3.7	4681900	565970	649480	841650	314880	973090	1336800	0
M0USC9	M0USC9	23	23	23		1	23	23	23	22	21	20	18	19	18	22	21	20	18	19	18	22	21	20	18	19	18	60.6	60.6	60.6	49.988	459	459	0	323.31	60.6	58.8	56	48.4	54.5	52.1	393890000	79312000	74695000	94028000	30541000	53487000	61830000	54439000
M0USD0	M0USD0	3	2	2		1	3	2	2	3	3	3	2	3	3	2	2	2	1	2	2	2	2	2	1	2	2	30.8	18	18	15.67	133	133	0	14.626	30.8	30.8	30.8	21.1	30.8	30.8	1745500	225980	296050	382680	169410	274870	396500	217370
M0USG5	M0USG5	2	2	2		1	2	2	2	1	1	2	1	1	1	1	1	2	1	1	1	1	1	2	1	1	1	6.8	6.8	6.8	41.626	382	382	0	14.298	4.2	2.6	6.8	4.2	4.2	4.2	489050	55885	0	86793	57756	118660	169960	0
M0UST0	M0UST0	2	2	2		1	2	2	2	0	1	1	0	0	0	0	1	1	0	0	0	0	1	1	0	0	0	9.5	9.5	9.5	42.602	378	378	0	11.263	0	5.6	4	0	0	0	341540	0	189620	151920	0	0	0	0
M0UST1;M0UST3;M0UST2	M0UST1;M0UST3;M0UST2	2;2;2	2;2;2	2;2;2	;;	3	2	2	2	1	1	2	2	1	1	1	1	2	2	1	1	1	1	2	2	1	1	14.2	14.2	14.2	29.841	268	268;403;484	0	16.94	4.9	4.9	14.2	14.2	4.9	4.9	14868000	1240800	2028700	5603900	2982700	854530	2157400	0
M0USV1;M0USV0	M0USV1;M0USV0	4;3	4;3	4;3	;	2	4	4	4	2	1	1	0	0	2	2	1	1	0	0	2	2	1	1	0	0	2	15	15	15	43.919	401	401;286	0	22.862	7.7	3.7	3.7	0	0	7.2	1939400	189000	605540	512690	0	0	632200	189000
M0USZ9;M0UT01	M0USZ9;M0UT01	11;10	11;10	11;10	;	2	11	11	11	9	9	9	10	10	10	9	9	9	10	10	10	9	9	9	10	10	10	62.7	62.7	62.7	23.007	209	209;155	0	224.68	52.2	52.2	52.2	59.3	59.3	56	126380000	14353000	20023000	22261000	11407000	30150000	28185000	13875000
M0UT49;M0UT53	M0UT49;M0UT53	1;1	1;1	1;1	;	2	1	1	1	0	1	0	0	0	0	0	1	0	0	0	0	0	1	0	0	0	0	6.4	6.4	6.4	17.77	156	156;163	1	-2	0	6.4	0	0	0	0	0	0	0	0	0	0	0	0
M0UT82;M0UT83;M0Z810	M0UT82;M0UT83;M0Z810	1;1;1	1;1;1	1;1;1	;;	3	1	1	1	1	1	0	1	1	1	1	1	0	1	1	1	1	1	0	1	1	1	3.4	3.4	3.4	28.053	265	265;266;325	0.0023364	6.4724	3.4	3.4	0	3.4	3.4	3.4	1054700	168980	201130	0	157990	212270	314330	0
M0UTD2;M0UTD1	M0UTD2;M0UTD1	23;20	3;3	3;3	;	2	23	3	3	18	18	16	16	18	19	1	2	2	1	3	3	1	2	2	1	3	3	75.7	12	12	38.924	358	358;359	0	86.594	61.5	66.5	63.7	58.7	66.5	74.3	7199000	731410	1362700	1427500	608670	1319900	1748900	850550
M0UTF8	M0UTF8	4	1	1		1	4	1	1	4	4	4	4	3	4	1	1	1	1	1	1	1	1	1	1	1	1	24.2	6.2	6.2	20.578	194	194	0	119.25	24.2	24.2	24.2	24.2	20.6	24.2	10342000	861260	1290800	2743400	601660	1867200	2977300	0
M0UTH9;M0UTI0	M0UTH9;M0UTI0	1;1	1;1	1;1	;	2	1	1	1	1	0	0	0	0	0	1	0	0	0	0	0	1	0	0	0	0	0	5.1	5.1	5.1	32.979	293	293;499	1	-2	5.1	0	0	0	0	0	0	0	0	0	0	0	0	0
M0UTL6;M0UTL9;M0UTL7;M0UTL8	M0UTL6;M0UTL9;M0UTL7;M0UTL8	10;10;10;10	10;10;10;10	10;10;10;10	;;;	4	10	10	10	6	6	4	4	6	7	6	6	4	4	6	7	6	6	4	4	6	7	20.1	20.1	20.1	77.256	695	695;823;866;1147	0	95.706	12.2	13.2	8.9	7.6	12.9	15.4	12548000	1178300	2534500	2517900	493610	1729100	4094200	1282300
M0UTP1;M0UTP2;M0UTP0	M0UTP1	7;3;2	7;3;2	2;0;0		3	7	7	2	6	5	6	5	5	5	6	5	6	5	5	5	2	1	1	1	1	2	18.6	18.6	5.4	59.224	533	533;392;319	0	116.6	14.6	11.6	15.6	11.6	11.6	12.6	24372000	2142100	2925700	3953400	1850000	4649900	8851200	2343500
M0UU32;M0WZZ0	M0UU32;M0WZZ0	2;2	2;2	2;2	;	2	2	2	2	1	1	2	0	2	1	1	1	2	0	2	1	1	1	2	0	2	1	10.2	10.2	10.2	39.226	333	333;382	0	14.033	6	4.2	10.2	0	10.2	6	971110	113410	148510	283160	0	242340	183690	0
M0UU36;M0UU37;M0UU35	M0UU36;M0UU37	25;24;6	11;10;3	6;6;3	;	3	25	11	6	22	18	18	22	19	18	10	9	8	10	8	7	5	4	3	5	3	2	50	26.3	14.3	64.397	586	586;560;221	0	209.18	48.5	36.9	32.4	41.8	41	31.6	83215000	9649000	17067000	14927000	9743500	14975000	16853000	8397500
M0UU60	M0UU60	4	4	4		1	4	4	4	4	3	4	2	3	4	4	3	4	2	3	4	4	3	4	2	3	4	23.7	23.7	23.7	16.853	152	152	0	39.697	23.7	23	23.7	13.8	23	23.7	16415000	1945700	2838300	2859000	1752500	3074900	3944900	1798900
M0UUA7;M0UUA6	M0UUA7;M0UUA6	6;5	6;5	6;5	;	2	6	6	6	3	4	6	3	4	5	3	4	6	3	4	5	3	4	6	3	4	5	23.8	23.8	23.8	33.892	320	320;320	0	56.132	13.4	16.9	23.8	13.4	16.9	20.9	17825000	1453700	2695300	3613500	1529600	4084400	4448400	1790600
M0UUM3	M0UUM3	3	3	3		1	3	3	3	1	2	1	1	2	2	1	2	1	1	2	2	1	2	1	1	2	2	31.8	31.8	31.8	23.141	217	217	0	21.727	8.8	17.5	8.8	8.8	23	17.5	2886000	130240	545940	247500	106370	1137800	718130	0
M0UUN7;M0UUN8	M0UUN7;M0UUN8	2;1	2;1	2;1	;	2	2	2	2	1	0	0	0	1	0	1	0	0	0	1	0	1	0	0	0	1	0	8.9	8.9	8.9	52.492	481	481;385	0	23.109	5.2	0	0	0	3.7	0	2567500	893540	0	0	0	1674000	0	893540
M0UUS1;M0UUS2;M0VCN7	M0UUS1;M0UUS2;M0VCN7	2;2;1	2;2;1	2;2;1	;;	3	2	2	2	0	0	0	1	1	0	0	0	0	1	1	0	0	0	0	1	1	0	11.9	11.9	11.9	33.519	319	319;336;257	0	11.931	0	0	0	5	6.9	0	229760	0	0	0	64580	165180	0	0
M0UV12	M0UV12	1	1	1		1	1	1	1	0	1	0	0	1	1	0	1	0	0	1	1	0	1	0	0	1	1	5.2	5.2	5.2	50.578	466	466	0	6.9179	0	5.2	0	0	5.2	5.2	5295200	0	1552600	0	0	942520	2800000	0
M0UV93;M0UV92	M0UV93;M0UV92	2;2	2;2	2;2	;	2	2	2	2	1	0	0	1	0	0	1	0	0	1	0	0	1	0	0	1	0	0	6.8	6.8	6.8	35.075	323	323;434	0	10.671	3.7	0	0	3.1	0	0	134480	67613	0	0	66864	0	0	67613
M0YFK3;M0UVA4	M0YFK3;M0UVA4	1;1	1;1	1;1	;	2	1	1	1	1	1	1	1	1	1	1	1	1	1	1	1	1	1	1	1	1	1	7.1	7.1	7.1	12.143	112	112;112	0.0068079	6.2738	7.1	7.1	7.1	7.1	7.1	7.1	1529600	180250	186920	288670	269780	257360	346650	0
M0UVG1	M0UVG1	2	2	2		1	2	2	2	0	1	1	1	1	2	0	1	1	1	1	2	0	1	1	1	1	2	18.6	18.6	18.6	22.926	204	204	0	13.313	0	12.3	12.3	6.4	12.3	18.6	881430	0	220290	177260	48936	119760	315170	0
M0UVN6;M0UVN4;M0UVN5;M0UVN3	M0UVN6;M0UVN4;M0UVN5;M0UVN3	2;2;1;1	2;2;1;1	2;2;1;1	;;;	4	2	2	2	1	1	1	1	1	1	1	1	1	1	1	1	1	1	1	1	1	1	10.4	10.4	10.4	30.073	278	278;465;113;161	0	15.658	4	4	4	4	4	6.5	555300	93088	113120	0	34222	124270	190600	0
M0UVP6;M0UVP3;M0UVP7;M0UVP5;M0UVP4	M0UVP6;M0UVP3;M0UVP7;M0UVP5;M0UVP4	1;1;1;1;1	1;1;1;1;1	1;1;1;1;1	;;;;	5	1	1	1	0	0	0	0	1	0	0	0	0	0	1	0	0	0	0	0	1	0	2	2	2	65.162	594	594;607;625;864;901	1	-2	0	0	0	0	2	0	2446100	0	0	0	0	2446100	0	0
M0UVQ7;M0UVQ8;M0UVQ6	M0UVQ7;M0UVQ8;M0UVQ6	4;3;2	4;3;2	4;3;2	;;	3	4	4	4	3	2	3	2	2	1	3	2	3	2	2	1	3	2	3	2	2	1	32.6	32.6	32.6	21.046	190	190;137;102	0	49.9	23.7	19.5	28.4	16.8	19.5	7.9	9986800	1216500	1299400	4398400	1271100	1388100	413230	1575500
M0UW37;M0YCN1;F2D3N8	M0UW37	5;1;1	5;1;1	5;1;1		3	5	5	5	2	3	3	4	5	3	2	3	3	4	5	3	2	3	3	4	5	3	18.9	18.9	18.9	50.692	477	477;374;482	0	43.327	5.9	11.3	11.3	13.6	18.9	11.3	10386000	405260	1454900	2154100	881140	2928200	2562400	1038500
M0UW40	M0UW40	1	1	1		1	1	1	1	1	1	1	1	1	1	1	1	1	1	1	1	1	1	1	1	1	1	5.1	5.1	5.1	34.084	316	316	0	50.817	5.1	5.1	5.1	5.1	5.1	5.1	68033000	4128400	10589000	12811000	5099500	13952000	21453000	4080100
M0UW71	M0UW71	1	1	1		1	1	1	1	0	0	1	0	0	0	0	0	1	0	0	0	0	0	1	0	0	0	5	5	5	28.41	259	259	1	-2	0	0	5	0	0	0	206590	0	0	206590	0	0	0	0
M0UWB1;M0UWB0;M0UWB4;M0UWB3	M0UWB1;M0UWB0;M0UWB4	10;8;5;3	10;8;5;3	10;8;5;3	;;	4	10	10	10	6	3	3	1	3	3	6	3	3	1	3	3	6	3	3	1	3	3	53.4	53.4	53.4	34.148	311	311;282;122;122	0	60.798	29.3	15.8	15.1	3.2	14.5	13.2	6052200	623510	579230	648120	93100	483900	3624300	674920
M0UWJ9	M0UWJ9	1	1	1		1	1	1	1	1	1	0	0	0	0	1	1	0	0	0	0	1	1	0	0	0	0	4.6	4.6	4.6	23.274	219	219	0.00078186	6.5018	4.6	4.6	0	0	0	0	51813	51813	0	0	0	0	0	51813
M0UWS8;M0UWS2	M0UWS8;M0UWS2	1;1	1;1	1;1	;	2	1	1	1	0	0	0	0	1	0	0	0	0	0	1	0	0	0	0	0	1	0	15.3	15.3	15.3	9.4526	85	85;89	0.0096083	6.1632	0	0	0	0	15.3	0	207120	0	0	0	0	207120	0	0
M0UWT0	M0UWT0	1	1	1		1	1	1	1	0	0	0	0	1	1	0	0	0	0	1	1	0	0	0	0	1	1	5.9	5.9	5.9	23.766	220	220	0.009716	6.2214	0	0	0	0	5.9	5.9	298140	0	0	0	0	118940	179210	0
M0UWZ2	M0UWZ2	2	2	2		1	2	2	2	2	2	2	1	2	1	2	2	2	1	2	1	2	2	2	1	2	1	8.3	8.3	8.3	33.199	301	301	0	13.19	8.3	8.3	8.3	4.3	8.3	4	1197700	238580	288120	329830	111990	229150	0	252380
M0UX24	M0UX24	2	2	2		1	2	2	2	0	0	0	1	1	0	0	0	0	1	1	0	0	0	0	1	1	0	29.7	29.7	29.7	12.131	111	111	0	11.343	0	0	0	8.1	21.6	0	387020	0	0	0	176850	210160	0	0
M0UX64;M0UX65	M0UX64;M0UX65	5;3	5;3	5;3	;	2	5	5	5	4	4	4	1	3	2	4	4	4	1	3	2	4	4	4	1	3	2	15.8	15.8	15.8	44.208	404	404;237	0	32.567	13.4	13.4	12.1	3.5	9.7	6.2	1784900	268500	402730	483290	111660	381220	137510	257030
M0UXC9	M0UXC9	2	2	2		1	2	2	2	1	1	1	2	2	1	1	1	1	2	2	1	1	1	1	2	2	1	17.3	17.3	17.3	31.856	294	294	0	17.15	9.9	9.9	9.9	17.3	17.3	9.9	873510	56244	179440	135390	102430	258400	141610	0
M0UXN7	M0UXN7	3	3	3		1	3	3	3	2	2	3	2	2	1	2	2	3	2	2	1	2	2	3	2	2	1	18.8	18.8	18.8	19.849	181	181	0	18.824	12.2	12.2	18.8	12.2	12.2	5.5	1594900	192590	138770	491170	183330	371450	217550	217140
M0UXX1;M0UXX0;M0UXX2	M0UXX1;M0UXX0;M0UXX2	7;7;4	7;7;4	7;7;4	;;	3	7	7	7	5	4	5	5	7	6	5	4	5	5	7	6	5	4	5	5	7	6	31.4	31.4	31.4	38.104	369	369;380;212	0	65.637	23.3	18.4	23.6	23.3	31.4	28.5	21611000	979450	1485600	2290300	2606000	7479300	6770200	2684100
M0UY30;M0UY31	M0UY30;M0UY31	4;2	4;2	4;2	;	2	4	4	4	2	2	3	2	1	3	2	2	3	2	1	3	2	2	3	2	1	3	17.6	17.6	17.6	29.614	267	267;172	0	26.822	6.7	7.1	14.6	6.7	3.7	14.6	2598600	211300	408470	449450	152540	215530	1161300	0
M0UY52;M0UY53	M0UY52;M0UY53	7;5	7;5	7;5	;	2	7	7	7	6	5	5	7	5	5	6	5	5	7	5	5	6	5	5	7	5	5	39.6	39.6	39.6	16.29	149	149;119	0	165.9	38.9	35.6	35.6	39.6	35.6	35.6	610470000	65872000	91154000	88837000	84414000	132950000	147240000	60341000
M0UY87;M0UY89	M0UY87;M0UY89	3;3	3;3	3;3	;	2	3	3	3	0	2	2	1	1	1	0	2	2	1	1	1	0	2	2	1	1	1	10.6	10.6	10.6	32.527	293	293;371	0	17.482	0	7.2	7.2	3.4	3.8	3.8	456150	0	123680	55614	43206	115360	118290	0
M0UY91;M0UY93	M0UY91;M0UY93	2;1	2;1	2;1	;	2	2	2	2	0	1	1	0	2	1	0	1	1	0	2	1	0	1	1	0	2	1	6.7	6.7	6.7	44.839	415	415;236	0	19.633	0	2.9	2.9	0	6.7	2.9	686740	0	89346	139890	0	273790	183710	0
M0UYA9	M0UYA9	6	6	6		1	6	6	6	5	4	4	6	4	5	5	4	4	6	4	5	5	4	4	6	4	5	53	53	53	17.765	164	164	0	232.48	32.9	32.9	32.9	53	32.9	53	391160000	62073000	66746000	68580000	49564000	57618000	86576000	67133000
M0UYD9;M0UYD7;M0UYD8	M0UYD9;M0UYD7;M0UYD8	19;17;17	5;4;3	4;3;2	;;	3	19	5	4	12	11	14	10	13	15	2	3	5	2	3	5	1	2	4	1	2	4	29.9	9	7.8	93.962	843	843;767;788	0	134.63	21.6	21.2	25.6	17.8	23.8	28.2	190740000	21296000	18796000	33008000	20877000	52056000	44703000	21979000
M0UZ49;M0UZ48;M0UZ47;M0VBU3;M0UZ50;M0VBU2;M0VBU1	M0UZ49;M0UZ48;M0UZ47	5;5;4;1;1;1;1	5;5;4;1;1;1;1	5;5;4;1;1;1;1	;;	7	5	5	5	2	1	3	2	3	2	2	1	3	2	3	2	2	1	3	2	3	2	19.5	19.5	19.5	40.361	365	365;403;299;120;148;229;376	0	30.155	8.2	4.1	10.4	8.2	11.8	6.8	1499700	87522	0	325540	123200	554100	409380	0
M0UZ78;M0UZ79	M0UZ78	4;1	4;1	4;1		2	4	4	4	0	1	3	0	1	1	0	1	3	0	1	1	0	1	3	0	1	1	26.7	26.7	26.7	25.919	247	247;111	0	23.607	0	4.9	21.9	0	4.9	4.9	494160	0	35275	262130	0	104700	92053	0
M0UZ91	M0UZ91	2	2	2		1	2	2	2	1	0	0	1	2	0	1	0	0	1	2	0	1	0	0	1	2	0	25.8	25.8	25.8	16.575	159	159	0	12.091	7.5	0	0	7.5	25.8	0	2390100	138220	0	0	208280	2043600	0	0
M0UZA5	M0UZA5	1	1	1		1	1	1	1	0	0	0	0	0	1	0	0	0	0	0	1	0	0	0	0	0	1	8.4	8.4	8.4	18.534	167	167	0.0089888	6.2264	0	0	0	0	0	8.4	45616	0	0	0	0	0	45616	0
M0UZB9	M0UZB9	9	9	9		1	9	9	9	6	7	6	5	6	7	6	7	6	5	6	7	6	7	6	5	6	7	34.6	34.6	34.6	40.189	367	367	0	194.23	27.8	29.7	25.1	23.7	22.9	27.8	14637000	1848700	3153200	2634900	1296300	2350800	3353300	1771200
M0UZF0;M0UZF4;M0Z8F2;F2CUC9	M0UZF0;M0UZF4;M0Z8F2;F2CUC9	2;2;1;1	2;2;1;1	2;2;1;1	;;;	4	2	2	2	0	1	1	2	2	1	0	1	1	2	2	1	0	1	1	2	2	1	5.9	5.9	5.9	33.497	303	303;518;369;513	0	12.371	0	2.3	2.3	5.9	5.9	2.3	1264700	0	133520	196040	166660	436060	332400	0
M0UZG9;M0UZH0;M0UZH1	M0UZG9;M0UZH0	5;4;2	5;4;2	5;4;2	;	3	5	5	5	2	1	2	0	2	3	2	1	2	0	2	3	2	1	2	0	2	3	9.2	9.2	9.2	77.302	694	694;658;532	0	30.216	3.3	2.6	3.3	0	3.3	5.9	1427800	192820	89183	313940	0	188970	642890	0
M0UZJ6	M0UZJ6	2	2	2		1	2	2	2	2	1	1	1	1	2	2	1	1	1	1	2	2	1	1	1	1	2	50.7	50.7	50.7	8.3023	73	73	0	19.43	50.7	24.7	24.7	24.7	24.7	50.7	1753800	357530	165040	167040	49984	153220	861010	345820
M0UZP2	M0UZP2	3	3	3		1	3	3	3	2	1	1	2	2	1	2	1	1	2	2	1	2	1	1	2	2	1	12.9	12.9	12.9	32.324	303	303	0	18.951	7.6	4	4	7.6	9.2	4	1864800	231680	230780	170860	290050	656700	284770	231910
M0UZV6	M0UZV6	1	1	1		1	1	1	1	1	0	0	1	1	1	1	0	0	1	1	1	1	0	0	1	1	1	4.8	4.8	4.8	20.167	187	187	0.000819	6.8398	4.8	0	0	4.8	4.8	4.8	455880	53615	0	0	82967	163930	155370	0
M0V008	M0V008	12	12	12		1	12	12	12	12	10	9	6	8	7	12	10	9	6	8	7	12	10	9	6	8	7	50.3	50.3	50.3	35.43	328	328	0	149.28	50.3	45.4	39.9	26.2	37.2	29.6	26840000	5272000	8443000	6836600	1044500	2271300	2973000	4245900
M0V031	M0V031	1	1	1		1	1	1	1	1	1	1	1	1	1	1	1	1	1	1	1	1	1	1	1	1	1	10.8	10.8	10.8	8.2393	74	74	0.0068027	6.2738	10.8	10.8	10.8	10.8	10.8	10.8	1120600	129810	128940	208650	163860	239670	249660	0
M0V064;M0V065;M0XH80	M0V064;M0V065;M0XH80	7;5;5	7;5;5	7;5;5	;;	3	7	7	7	4	5	5	3	5	4	4	5	5	3	5	4	4	5	5	3	5	4	7.9	7.9	7.9	108.85	1006	1006;928;950	0	43.505	5.3	5.5	5.5	4	5.9	5.2	3005600	366570	580250	637190	230530	524250	666780	383960
M0V0B4;M0VPJ5	M0V0B4	7;1	7;1	6;0		2	7	7	6	4	6	5	5	4	5	4	6	5	5	4	5	3	5	4	4	3	4	67	67	56.2	19.096	176	176;232	0	148.64	47.2	54.5	53.4	54	47.2	53.4	21035000	2198400	4926100	4253800	1314300	3542100	4800300	2017800
M0V0D9;M0V0E1	M0V0D9;M0V0E1	1;1	1;1	1;1	;	2	1	1	1	0	0	1	0	0	0	0	0	1	0	0	0	0	0	1	0	0	0	2.8	2.8	2.8	61.974	540	540;541	1	-2	0	0	2.8	0	0	0	1199900	0	0	1199900	0	0	0	0
M0V0F2;M0V0F1	M0V0F2;M0V0F1	1;1	1;1	1;1	;	2	1	1	1	1	0	0	0	1	1	1	0	0	0	1	1	1	0	0	0	1	1	20	20	20	9.4679	85	85;110	0.00078989	6.5672	20	0	0	0	20	20	156040	66314	0	0	0	89727	0	0
M0V0J0	M0V0J0	6	6	6		1	6	6	6	4	5	4	5	4	4	4	5	4	5	4	4	4	5	4	5	4	4	19.5	19.5	19.5	45.348	410	410	0	53.163	12.7	16.3	12.7	15.9	13.7	13.7	4187600	494600	857110	780460	380900	736660	937890	521230
M0V0R2	M0V0R2	4	4	4		1	4	4	4	2	1	1	4	0	1	2	1	1	4	0	1	2	1	1	4	0	1	26	26	26	31.109	288	288	0	26.394	12.2	3.8	3.8	26	0	8.3	1568700	292680	204890	337000	579050	0	155050	416090
M0V0S4	M0V0S4	6	1	1		1	6	1	1	4	5	4	4	5	3	0	1	0	0	0	0	0	1	0	0	0	0	24.3	4.6	4.6	30.262	284	284	0	11.505	17.3	21.8	17.3	16.2	19.7	13.7	2528000	0	2528000	0	0	0	0	0
M0V0T4	M0V0T4	1	1	1		1	1	1	1	0	0	0	0	1	0	0	0	0	0	1	0	0	0	0	0	1	0	3.3	3.3	3.3	33.106	300	300	1	-2	0	0	0	0	3.3	0	614230	0	0	0	0	614230	0	0
M0V101	M0V101	1	1	1		1	1	1	1	1	1	1	0	1	1	1	1	1	0	1	1	1	1	1	0	1	1	8.5	8.5	8.5	15.908	142	142	0.0082956	6.2584	8.5	8.5	8.5	0	8.5	8.5	799050	82416	149660	190490	0	165150	211330	0
M0V137	M0V137	1	1	1		1	1	1	1	0	1	0	0	1	0	0	1	0	0	1	0	0	1	0	0	1	0	1.8	1.8	1.8	95.05	865	865	0.0096654	6.1878	0	1.8	0	0	1.8	0	1572300	0	1194100	0	0	378240	0	0
M0V138	M0V138	1	1	1		1	1	1	1	1	1	1	0	1	1	1	1	1	0	1	1	1	1	1	0	1	1	2.8	2.8	2.8	54.122	507	507	0	11.701	2.8	2.8	2.8	0	2.8	2.8	616200	77891	130510	127630	0	108150	172020	0
M0V153	M0V153	2	2	2		1	2	2	2	0	0	0	0	1	1	0	0	0	0	1	1	0	0	0	0	1	1	5.7	5.7	5.7	41.939	371	371	0	11.788	0	0	0	0	3	2.7	68480	0	0	0	0	0	68480	0
M0V196;M0V195;M0V197;M0V198	M0V196;M0V195;M0V197;M0V198	5;5;4;4	4;4;4;4	4;4;4;4	;;;	4	5	4	4	2	3	5	1	3	3	2	2	4	1	2	2	2	2	4	1	2	2	19	16.7	16.7	44.438	389	389;433;398;400	0	27.666	8.5	10.8	19	4.6	10.8	12.6	1961400	272600	336130	533620	71499	317700	429840	293690
M0V1C5	M0V1C5	3	3	3		1	3	3	3	2	1	1	1	2	2	2	1	1	1	2	2	2	1	1	1	2	2	43.3	43.3	43.3	10.256	97	97	0	19.449	27.8	13.4	13.4	13.4	28.9	28.9	1209600	162300	116950	142160	75087	321750	391340	0
M0V1H2;M0V1H1	M0V1H2;M0V1H1	4;3	4;3	4;3	;	2	4	4	4	4	0	1	2	3	4	4	0	1	2	3	4	4	0	1	2	3	4	23	23	23	30.133	270	270;202	0	33.3	23	0	8.5	10.7	14.4	23	4946500	1043300	0	1106600	155140	864180	1777400	616600
M0V1L7;M0V707;M0V7T6;F2DBP5;M0V710;M0V7T4;F2E1C3;M0YKT3;F2D4I3;M0V7T5;M0V709	M0V1L7	4;1;1;1;1;1;1;1;1;1;1	4;1;1;1;1;1;1;1;1;1;1	4;1;1;1;1;1;1;1;1;1;1		11	4	4	4	1	0	2	1	2	2	1	0	2	1	2	2	1	0	2	1	2	2	16.5	16.5	16.5	32.937	303	303;163;182;194;200;228;229;232;236;261;283	0	24.581	4	0	7.9	4	9.6	8.9	2649000	99384	0	630890	106540	789180	1023000	0
M0V1Y3	M0V1Y3	16	16	16		1	16	16	16	15	15	15	12	13	13	15	15	15	12	13	13	15	15	15	12	13	13	42.8	42.8	42.8	58.914	544	544	0	323.31	38.8	42.5	42.5	30.3	38.1	35.3	379400000	38341000	51899000	75999000	44026000	78496000	90640000	35283000
M0V1Y4	M0V1Y4	19	19	19		1	19	19	19	8	12	11	12	12	17	8	12	11	12	12	17	8	12	11	12	12	17	79.4	79.4	79.4	45.243	417	417	0	250.04	36.7	49.2	46.3	54.2	58.5	67.6	100040000	7841600	13019000	13021000	9716700	20834000	35612000	10035000
M0V221;M0V222	M0V221;M0V222	6;3	6;3	6;3	;	2	6	6	6	2	4	4	3	5	2	2	4	4	3	5	2	2	4	4	3	5	2	27.9	27.9	27.9	35.758	333	333;246	0	37.203	8.1	21.3	20.7	10.5	24.6	11.1	2662000	144740	584460	537360	221100	748430	425900	352560
M0V2B7;M0V2B6	M0V2B7;M0V2B6	3;3	3;3	3;3	;	2	3	3	3	1	1	1	1	1	3	1	1	1	1	1	3	1	1	1	1	1	3	9.5	9.5	9.5	40.195	347	347;408	0	18.78	3.2	3.2	3.2	3.2	3.2	9.5	813010	50879	80736	115350	87462	131330	347260	0
M0V2C1;M0V2C2	M0V2C1;M0V2C2	1;1	1;1	1;1	;	2	1	1	1	0	0	0	1	0	1	0	0	0	1	0	1	0	0	0	1	0	1	1.7	1.7	1.7	123.04	1091	1091;1214	1	-2	0	0	0	1.7	0	1.7	8635000	0	0	0	4961400	0	3673600	0
M0V2D0	M0V2D0	3	3	3		1	3	3	3	3	2	3	2	3	3	3	2	3	2	3	3	3	2	3	2	3	3	25.2	25.2	25.2	24.302	230	230	0	28.459	25.2	12.2	25.2	12.2	25.2	25.2	13671000	1728300	630420	3434400	1017100	2392200	4468300	1194800
M0V2K2	M0V2K2	2	2	2		1	2	2	2	0	0	1	1	0	0	0	0	1	1	0	0	0	0	1	1	0	0	15	15	15	23.975	220	220	0	11.6	0	0	8.6	6.4	0	0	459510	0	0	0	459510	0	0	0
M0V2Q9	M0V2Q9	1	1	1		1	1	1	1	1	1	0	1	1	1	1	1	0	1	1	1	1	1	0	1	1	1	8.3	8.3	8.3	17.922	156	156	0.005364	6.3814	8.3	8.3	0	8.3	8.3	8.3	430230	87035	114590	0	94650	133950	0	0
M0V2U5	M0V2U5	3	3	3		1	3	3	3	2	3	3	1	1	0	2	3	3	1	1	0	2	3	3	1	1	0	5.6	5.6	5.6	84.443	764	764	0	20.555	3.8	5.6	5.6	1.3	1.8	0	1920100	241210	431880	1039800	96795	110450	0	331200
M0V315	M0V315	7	7	7		1	7	7	7	6	3	3	4	5	4	6	3	3	4	5	4	6	3	3	4	5	4	77.9	77.9	77.9	11.504	113	113	0	187.3	77.9	50.4	50.4	56.6	56.6	50.4	18748000	3853700	2035700	2422600	2601400	4652000	3183000	2042400
M0V356	M0V356	1	1	1		1	1	1	1	0	0	1	0	1	1	0	0	1	0	1	1	0	0	1	0	1	1	13.1	13.1	13.1	19.722	176	176	0.00080972	6.771	0	0	13.1	0	13.1	13.1	32604000	0	0	9239300	0	7559900	15805000	0
M0V3Q4	M0V3Q4	4	4	4		1	4	4	4	4	3	3	2	3	2	4	3	3	2	3	2	4	3	3	2	3	2	73.1	73.1	73.1	8.6314	78	78	0	82.707	73.1	62.8	62.8	44.9	55.1	44.9	18040000	4032700	2350300	2844600	1445500	3441900	3924800	3129400
M0V3U0	M0V3U0	6	6	6		1	6	6	6	6	5	5	5	5	5	6	5	5	5	5	5	6	5	5	5	5	5	65	65	65	12.329	117	117	0	165.6	65	65	65	65	65	65	1066700000	353080000	137130000	130360000	122940000	143980000	179170000	311130000
M0V3Y5	M0V3Y5	6	6	6		1	6	6	6	1	3	2	1	3	2	1	3	2	1	3	2	1	3	2	1	3	2	13.2	13.2	13.2	67.611	599	599	0	34.796	1.8	6.7	4.3	1.8	5.8	3.7	2566100	143240	447820	646710	97511	410830	819950	0
M0V455	M0V455	3	3	3		1	3	3	3	2	0	3	0	1	2	2	0	3	0	1	2	2	0	3	0	1	2	14.1	14.1	14.1	31.26	284	284	0	17.635	11.3	0	14.1	0	3.9	11.3	966850	124920	0	450460	0	109150	282320	144060
M0V458	M0V458	1	1	1		1	1	1	1	0	0	1	0	0	1	0	0	1	0	0	1	0	0	1	0	0	1	4.8	4.8	4.8	50.43	480	480	0	19.918	0	0	4.8	0	0	4.8	1243600	0	0	536250	0	0	707320	0
M0V4I6	M0V4I6	1	1	1		1	1	1	1	0	0	1	0	0	0	0	0	1	0	0	0	0	0	1	0	0	0	19	19	19	6.7638	63	63	0.00081766	6.8268	0	0	19	0	0	0	100410	0	0	100410	0	0	0	0
M0V4Z8;M0V4Z9;M0V500;M0V501	M0V4Z8;M0V4Z9;M0V500;M0V501	10;9;8;5	5;5;5;3	5;5;5;3	;;;	4	10	5	5	7	6	5	6	4	6	3	3	4	2	3	3	3	3	4	2	3	3	35.1	17.8	17.8	43.156	399	399;383;314;269	0	40.442	23.1	20.8	18.3	22.6	11.8	23.8	3413400	454790	622060	706750	190600	705820	733410	364880
M0V531	M0V531	6	6	1		1	6	6	1	5	5	5	6	6	5	5	5	5	6	6	5	1	1	1	1	1	1	71.1	71.1	14.4	10.46	97	97	0	72.522	69.1	69.1	69.1	71.1	71.1	69.1	64181000	6879800	9321700	9182300	8457500	12203000	18137000	7878500
M0V542	M0V542	1	1	1		1	1	1	1	1	0	0	0	1	0	1	0	0	0	1	0	1	0	0	0	1	0	4.3	4.3	4.3	31.185	281	281	1	-2	4.3	0	0	0	4.3	0	331030	139630	0	0	0	191400	0	0
M0V5E8;M0V5E9;M0V5F0	M0V5E8;M0V5E9;M0V5F0	20;19;19	13;12;12	8;7;7	;;	3	20	13	8	14	11	13	17	13	16	10	7	10	11	8	11	5	2	5	6	3	6	49.5	39.5	24.4	49.648	430	430;410;433	0	182.82	34.4	28.6	35.1	47.4	31.4	39.5	63415000	7225300	10667000	12453000	5978900	12176000	14915000	6292900
M0V5G3	M0V5G3	1	1	1		1	1	1	1	1	1	1	1	1	1	1	1	1	1	1	1	1	1	1	1	1	1	11.1	11.1	11.1	14.701	135	135	0.00080841	6.7477	11.1	11.1	11.1	11.1	11.1	11.1	1617500	136060	284350	197200	118320	362880	518710	0
M0V5G6;M0VFA7;M0VFA6	M0V5G6;M0VFA7;M0VFA6	3;3;3	1;1;1	1;1;1	;;	3	3	1	1	3	3	3	3	3	3	1	1	1	1	1	1	1	1	1	1	1	1	35.3	17.6	17.6	9.1067	85	85;97;98	0	7.4555	35.3	35.3	35.3	35.3	35.3	35.3	5630300	780030	791190	1032100	1039400	928130	1059500	841840
M0V5H1	M0V5H1	5	5	5		1	5	5	5	3	2	3	0	2	2	3	2	3	0	2	2	3	2	3	0	2	2	11	11	11	68.949	625	625	0	30.652	6.2	5	7.2	0	5.9	5.9	1567600	225500	242540	425490	0	273250	400780	216310
M0V6D7	M0V6D7	1	1	1		1	1	1	1	0	1	0	0	0	0	0	1	0	0	0	0	0	1	0	0	0	0	11.8	11.8	11.8	8.7807	76	76	1	-2	0	11.8	0	0	0	0	181820	0	181820	0	0	0	0	0
M0V6E2;M0V6E6	M0V6E2	8;3	8;3	8;3		2	8	8	8	3	2	2	3	2	4	3	2	2	3	2	4	3	2	2	3	2	4	43.1	43.1	43.1	26.209	239	239;131	0	50.014	17.6	15.5	10	19.2	18.4	25.5	5746900	443150	332390	611150	274240	3857600	228330	443150
M0V6F6;M0V6F5	M0V6F6;M0V6F5	7;7	2;2	2;2	;	2	7	2	2	4	4	2	4	4	2	1	2	0	0	0	0	1	2	0	0	0	0	8.8	3	3	86.017	777	777;889	0	19.841	5.9	6	3.1	5.7	4.5	3.1	387380	92169	295210	0	0	0	0	0
M0V6I1	M0V6I1	5	5	5		1	5	5	5	2	2	2	1	4	2	2	2	2	1	4	2	2	2	2	1	4	2	9.6	9.6	9.6	74.837	687	687	0	41.278	3.5	3.5	4.1	1.9	7.4	4.1	1738800	130080	187510	354380	102760	524140	439950	179040
M0V6I2;M0V6I3;M0V6I4;M0V6I5;M0WXP2;M0WXP3;M0YA99;F2E276	M0V6I2;M0V6I3;M0V6I4;M0V6I5;M0WXP2;M0WXP3	5;4;4;3;3;3;1;1	5;4;4;3;3;3;1;1	5;4;4;3;3;3;1;1	;;;;;	8	5	5	5	2	3	3	2	4	3	2	3	3	2	4	3	2	3	3	2	4	3	14.3	14.3	14.3	52.604	476	476;376;411;249;566;626;366;494	0	32.756	5.7	9.5	8.8	5.7	10.5	9.5	1724900	120930	191900	344310	134010	455610	478160	156370
M0V6W5	M0V6W5	1	1	1		1	1	1	1	0	0	0	0	1	0	0	0	0	0	1	0	0	0	0	0	1	0	7.4	7.4	7.4	19.155	163	163	1	-2	0	0	0	0	7.4	0	591490	0	0	0	0	591490	0	0
M0V6X0;M0V6W9;M0V6X1;M0V6W8;M0V6W7;M0V6W6	M0V6X0;M0V6W9	6;4;2;2;2;2	6;4;2;2;2;2	6;4;2;2;2;2	;	6	6	6	6	0	2	0	3	2	2	0	2	0	3	2	2	0	2	0	3	2	2	5.9	5.9	5.9	153.11	1384	1384;773;672;748;749;1028	0	37.466	0	1.9	0	3	2	2	1239100	0	181360	0	165170	240740	651850	0
M0V6X6	M0V6X6	4	4	4		1	4	4	4	0	2	1	0	4	2	0	2	1	0	4	2	0	2	1	0	4	2	16.9	16.9	16.9	30.315	272	272	0	22.748	0	9.9	5.1	0	16.9	9.9	1709700	0	413850	148370	0	680730	466750	0
M0V6Y4;M0V6Y3	M0V6Y4;M0V6Y3	1;1	1;1	1;1	;	2	1	1	1	1	0	0	0	0	0	1	0	0	0	0	0	1	0	0	0	0	0	1.8	1.8	1.8	68.179	595	595;845	1	-2	1.8	0	0	0	0	0	28054	28054	0	0	0	0	0	28054
M0V715	M0V715	4	4	4		1	4	4	4	1	1	1	4	3	3	1	1	1	4	3	3	1	1	1	4	3	3	30.5	30.5	30.5	17.529	174	174	0	55.686	7.5	7.5	7.5	30.5	25.3	25.3	3309100	251490	204270	305860	1024200	810970	712310	0
M0V735;M0V736	M0V735;M0V736	1;1	1;1	1;1	;	2	1	1	1	1	1	1	1	1	1	1	1	1	1	1	1	1	1	1	1	1	1	16.2	16.2	16.2	10.336	99	99;135	0	10.497	16.2	16.2	16.2	16.2	16.2	16.2	1034300	111440	139060	138230	111930	217700	315920	0
M0V752;M0V751	M0V752;M0V751	8;4	8;4	8;4	;	2	8	8	8	7	6	6	7	5	6	7	6	6	7	5	6	7	6	6	7	5	6	30.7	30.7	30.7	44.282	394	394;164	0	76.022	24.9	22.8	22.8	26.4	17	22.8	12350000	1445400	2270100	2557400	1341900	1900800	2834900	1399200
M0V7M4;M0V7M6;M0V7M5	M0V7M4;M0V7M6;M0V7M5	4;3;2	4;3;2	4;3;2	;;	3	4	4	4	4	3	3	2	3	3	4	3	3	2	3	3	4	3	3	2	3	3	10.2	10.2	10.2	45.371	400	400;242;273	0	49.384	10.2	8.2	8.2	6	8.2	8.2	5623100	863870	830990	1023900	544030	1129500	1230800	767630
M0V7P8	M0V7P8	4	4	4		1	4	4	4	3	3	3	3	3	3	3	3	3	3	3	3	3	3	3	3	3	3	32.5	32.5	32.5	18.691	169	169	0	36.374	26	21.3	21.3	26	21.3	21.3	3888500	545650	412230	499020	452370	897940	1081300	395240
M0V7Z7;M0V7Z8;M0V7Z5	M0V7Z7;M0V7Z8;M0V7Z5	5;3;3	5;3;3	5;3;3	;;	3	5	5	5	2	1	4	1	3	4	2	1	4	1	3	4	2	1	4	1	3	4	22.2	22.2	22.2	38.818	352	352;181;192	0	38.199	9.4	4.3	17	4.3	13.4	17	2396100	216650	175670	534670	73338	392360	1003400	278380
M0V851;M0V850	M0V851;M0V850	2;1	2;1	2;1	;	2	2	2	2	1	1	1	2	2	2	1	1	1	2	2	2	1	1	1	2	2	2	11.4	11.4	11.4	23.92	220	220;77	0	15.79	7.3	7.3	7.3	11.4	11.4	11.4	15679000	64094	128180	152130	3466800	5797300	6070100	0
M0V861	M0V861	12	12	12		1	12	12	12	10	10	10	9	10	10	10	10	10	9	10	10	10	10	10	9	10	10	40.6	40.6	40.6	41.133	379	379	0	157.85	34.6	31.1	31.1	28.5	31.9	31.9	24202000	2529100	4409400	5634100	1740200	4108700	5780600	2735000
M0V8D0	M0V8D0	1	1	1		1	1	1	1	0	0	1	0	1	1	0	0	1	0	1	1	0	0	1	0	1	1	4.3	4.3	4.3	36.316	349	349	0	17.478	0	0	4.3	0	4.3	4.3	354480	0	0	108240	0	105200	141050	0
M0V8D5;M0V8D3;M0V8D4	M0V8D5;M0V8D3	11;10;3	11;10;3	10;9;3	;	3	11	11	10	8	7	6	4	4	4	8	7	6	4	4	4	7	7	6	3	4	4	28.8	28.8	26.9	68.439	628	628;604;278	0	110.04	20.5	14.5	12.9	7.6	7.2	7.6	10596000	2341100	3515700	1398700	1275000	912830	1152300	1376200
M0V8L7;M0V8L6	M0V8L7;M0V8L6	2;1	2;1	2;1	;	2	2	2	2	1	0	0	1	1	0	1	0	0	1	1	0	1	0	0	1	1	0	3.2	3.2	3.2	70.477	652	652;1010	0	11.426	1.4	0	0	1.8	1.8	0	165730	58308	0	0	107420	0	0	0
M0V8L8	M0V8L8	3	3	3		1	3	3	3	2	1	2	2	2	3	2	1	2	2	2	3	2	1	2	2	2	3	16.5	16.5	16.5	24.642	231	231	0	31.388	13.4	8.7	11.7	13.4	13.4	16.5	1907700	155730	178230	405580	157270	358700	652170	183820
M0V8U6	M0V8U6	5	5	2		1	5	5	2	4	2	2	0	1	1	4	2	2	0	1	1	1	1	1	0	0	0	13	13	5.7	64.71	600	600	0	34.717	9.8	5.2	5.2	0	2	2	2579900	591690	701040	536180	0	325270	425740	0
M0V8W2;M0V8W1	M0V8W2;M0V8W1	5;5	5;5	5;5	;	2	5	5	5	2	3	5	0	2	3	2	3	5	0	2	3	2	3	5	0	2	3	14.5	14.5	14.5	55.66	495	495;551	0	34.079	5.1	7.7	14.5	0	5.1	7.9	3697900	365730	484030	1179600	0	583120	1085400	407870
M0V8W3;M0V8W5	M0V8W3;M0V8W5	5;3	5;3	5;3	;	2	5	5	5	4	4	4	1	3	4	4	4	4	1	3	4	4	4	4	1	3	4	38.6	38.6	38.6	22.737	210	210;87	0	170.86	38.6	35.2	35.2	6.2	23.3	35.2	35376000	1880200	6678400	9028700	229790	11458000	6101400	3421000
M0V920	M0V920	1	1	1		1	1	1	1	1	0	1	1	0	1	1	0	1	1	0	1	1	0	1	1	0	1	22.5	22.5	22.5	8.9456	89	89	0	8.0101	22.5	0	22.5	22.5	0	22.5	776290	155150	0	90701	341790	0	188640	0
M0V9E6	M0V9E6	4	4	4		1	4	4	4	2	2	3	1	0	1	2	2	3	1	0	1	2	2	3	1	0	1	35.7	35.7	35.7	22.269	199	199	0	27.664	17.1	21.1	27.6	9	0	9	1370900	226670	216570	612380	126720	0	188590	0
M0V9R4	M0V9R4	1	1	1		1	1	1	1	0	0	0	0	1	1	0	0	0	0	1	1	0	0	0	0	1	1	12.9	12.9	12.9	15.489	139	139	0.0053476	6.3618	0	0	0	0	12.9	12.9	221570	0	0	0	0	103910	117660	0
M0V9T7	M0V9T7	1	1	1		1	1	1	1	0	0	1	0	0	0	0	0	1	0	0	0	0	0	1	0	0	0	1.1	1.1	1.1	107.22	961	961	1	-2	0	0	1.1	0	0	0	0	0	0	0	0	0	0	0
M0V9Y8	M0V9Y8	2	2	2		1	2	2	2	2	1	1	1	1	1	2	1	1	1	1	1	2	1	1	1	1	1	24.2	24.2	24.2	11.522	99	99	0	12.674	24.2	8.1	8.1	16.2	8.1	8.1	5907500	3539300	210810	186880	1377100	294550	298870	3539300
M0VAE2	M0VAE2	1	1	1		1	1	1	1	0	0	0	0	1	0	0	0	0	0	1	0	0	0	0	0	1	0	1.9	1.9	1.9	74.246	675	675	0.0068285	6.2928	0	0	0	0	1.9	0	78246	0	0	0	0	78246	0	0
M0VAF1	M0VAF1	5	5	5		1	5	5	5	5	4	4	5	5	5	5	4	4	5	5	5	5	4	4	5	5	5	31.1	31.1	31.1	21.344	190	190	0	323.31	31.1	18.9	18.9	31.1	31.1	31.1	59226000	9780000	4920900	4353800	7531600	10228000	22412000	8775400
M0VAF6	M0VAF6	4	4	4		1	4	4	4	1	2	2	2	3	2	1	2	2	2	3	2	1	2	2	2	3	2	22.5	22.5	22.5	27.331	236	236	0	27.027	5.1	10.6	10.6	10.6	16.9	11.9	3626900	179370	669840	729390	222650	797810	1027900	0
M0VAH2	M0VAH2	1	1	1		1	1	1	1	0	0	1	0	1	0	0	0	1	0	1	0	0	0	1	0	1	0	10.2	10.2	10.2	18.639	167	167	0.0053888	6.3957	0	0	10.2	0	10.2	0	89870	0	0	89870	0	0	0	0
M0VAL9;M0VAL8	M0VAL9;M0VAL8	2;1	2;1	2;1	;	2	2	2	2	0	2	2	2	2	2	0	2	2	2	2	2	0	2	2	2	2	2	22.3	22.3	22.3	16.504	139	139;70	0	13.94	0	22.3	22.3	22.3	22.3	22.3	1580500	0	349730	344430	155230	249060	482060	0
M0VAM3;M0VAM2	M0VAM3;M0VAM2	2;1	2;1	2;1	;	2	2	2	2	1	2	2	1	1	2	1	2	2	1	1	2	1	2	2	1	1	2	13.9	13.9	13.9	18.372	166	166;81	0	29.196	7.2	13.9	13.9	7.2	7.2	13.9	1714900	131250	409980	507280	70280	215390	380770	0
M0VAW5	M0VAW5	1	1	1		1	1	1	1	1	0	0	1	0	0	1	0	0	1	0	0	1	0	0	1	0	0	13.6	13.6	13.6	17.86	162	162	0	20.141	13.6	0	0	13.6	0	0	874360	0	0	0	874360	0	0	0
M0VAY1	M0VAY1	10	10	10		1	10	10	10	3	5	5	3	5	6	3	5	5	3	5	6	3	5	5	3	5	6	20.3	20.3	20.3	80.453	715	715	0	91.366	5.2	11.6	9.7	5.9	9.1	10.2	6790200	489870	2425300	903360	248170	1010500	1713000	642260
M0VAZ3	M0VAZ3	1	1	1		1	1	1	1	1	0	0	0	0	0	1	0	0	0	0	0	1	0	0	0	0	0	3.3	3.3	3.3	70.18	635	635	0	7.056	3.3	0	0	0	0	0	121760	121760	0	0	0	0	0	121760
M0VB10;M0VB08;M0VB09	M0VB10;M0VB08;M0VB09	1;1;1	1;1;1	1;1;1	;;	3	1	1	1	0	0	1	0	0	0	0	0	1	0	0	0	0	0	1	0	0	0	18.4	18.4	18.4	8.888	76	76;113;173	1	-2	0	0	18.4	0	0	0	158030	0	0	158030	0	0	0	0
M0VBA1	M0VBA1	6	6	6		1	6	6	6	4	4	6	5	3	5	4	4	6	5	3	5	4	4	6	5	3	5	41.3	41.3	41.3	19.581	167	167	0	48.404	26.9	26.9	41.3	34.1	19.8	34.1	6166000	548800	791690	1227500	610940	1080700	1906400	583280
M0VBA2;M0VBA4;M0VBA5;M0VBA3	M0VBA2;M0VBA4	9;5;1;1	8;4;1;1	8;4;1;1	;	4	9	8	8	5	3	2	4	6	3	4	3	2	3	6	3	4	3	2	3	6	3	22	20.4	20.4	81.449	751	751;378;86;278	0	71.13	14.1	8.5	4.9	10.8	12.6	9.5	3635700	437620	609320	304660	322550	1422000	539520	443800
M0VBS3	M0VBS3	4	4	4		1	4	4	4	3	2	3	2	1	1	3	2	3	2	1	1	3	2	3	2	1	1	29.1	29.1	29.1	24.943	237	237	0	34.65	24.1	16.9	20.3	15.2	8	8	2362100	520400	422000	733700	233220	185000	267740	451560
M0VBU6	M0VBU6	3	3	3		1	3	3	3	1	2	1	0	1	3	1	2	1	0	1	3	1	2	1	0	1	3	36.6	36.6	36.6	15.638	142	142	0	19.778	14.1	28.2	14.1	0	14.1	36.6	2944000	105110	305600	354740	0	272400	1906100	0
M0VC70	M0VC70	6	6	4		1	6	6	4	6	6	6	6	6	6	6	6	6	6	6	6	4	4	4	4	4	4	45.1	45.1	26.3	14.182	133	133	0	181.58	45.1	45.1	45.1	45.1	45.1	45.1	1084900000	238500000	173950000	213990000	120890000	141880000	195700000	227160000
M0VCA1	M0VCA1	2	2	2		1	2	2	2	2	2	2	2	2	2	2	2	2	2	2	2	2	2	2	2	2	2	34	34	34	10.372	103	103	0	127.82	34	34	34	34	34	34	38915000	3779900	6437000	6312700	4026800	7956500	10402000	3651100
M0VCC6;M0VCC5;M0VCC7	M0VCC6;M0VCC5;M0VCC7	2;2;2	2;2;2	2;2;2	;;	3	2	2	2	2	1	2	1	2	1	2	1	2	1	2	1	2	1	2	1	2	1	13.2	13.2	13.2	25.187	227	227;229;315	0	14.18	13.2	6.2	13.2	6.2	13.2	6.2	1622600	213670	216770	360060	83749	319840	428510	204200
M0VCR0	M0VCR0	1	1	1		1	1	1	1	0	0	0	0	1	0	0	0	0	0	1	0	0	0	0	0	1	0	13.3	13.3	13.3	10.312	98	98	1	-2	0	0	0	0	13.3	0	397750	0	0	0	0	397750	0	0
M0VD44	M0VD44	5	5	5		1	5	5	5	4	3	3	2	4	4	4	3	3	2	4	4	4	3	3	2	4	4	43.9	43.9	43.9	21.75	196	196	0	61.782	36.2	26	26	18.4	38.3	38.3	7351500	1006300	865960	1156100	573510	1431100	2318600	903910
M0VD47;M0W7S1;M0VD48;M0W7R9;M0VZC3;M0VD49;M0W7S0	M0VD47;M0W7S1;M0VD48	12;11;6;5;4;2;1	12;11;6;5;4;2;1	12;11;6;5;4;2;1	;;	7	12	12	12	12	9	9	12	9	8	12	9	9	12	9	8	12	9	9	12	9	8	62.4	62.4	62.4	21.293	189	189;166;139;109;63;97;78	0	243.95	62.4	53.4	53.4	62.4	53.4	48.1	50439000	7685000	7876400	10193000	5852200	9353000	9479200	7593000
M0VD74;M0VD75	M0VD74;M0VD75	3;2	3;2	3;2	;	2	3	3	3	3	3	2	3	3	3	3	3	2	3	3	3	3	3	2	3	3	3	33	33	33	12.682	112	112;151	0	211.01	33	33	24.1	33	33	33	8955500	1249600	1535500	1331700	945100	1843600	2050000	1175600
M0VDA7;M0VDA6;F2D426	M0VDA7;M0VDA6;F2D426	2;2;1	2;2;1	2;2;1	;;	3	2	2	2	2	2	2	2	2	2	2	2	2	2	2	2	2	2	2	2	2	2	62	62	62	5.334	50	50;51;226	0	135	62	62	62	62	62	62	6994300	721100	969530	1135200	890130	1487200	1791100	758340
M0VDB7	M0VDB7	7	7	6		1	7	7	6	3	4	4	5	3	5	3	4	4	5	3	5	3	3	3	4	2	4	60	60	50.7	16.764	150	150	0	140.38	36	45.3	45.3	42.7	28	40	32946000	6538700	6164200	9034900	2847300	3872100	4489100	1608500
M0VDD7;M0VDD8;M0URG2	M0VDD7;M0VDD8	5;4;1	5;4;1	5;4;1	;	3	5	5	5	2	3	3	1	2	2	2	3	3	1	2	2	2	3	3	1	2	2	24.1	24.1	24.1	39.372	369	369;150;346	0	37.297	10.6	16	16	2.7	8.9	8.9	4608600	569110	981590	1007000	89183	790490	1171200	0
M0VE15;M0VE14	M0VE15;M0VE14	1;1	1;1	1;1	;	2	1	1	1	0	0	0	0	1	1	0	0	0	0	1	1	0	0	0	0	1	1	9.3	9.3	9.3	12.599	107	107;311	0.0095941	6.1537	0	0	0	0	9.3	9.3	424830	0	0	0	0	144580	280250	0
M0VE31	M0VE31	2	2	2		1	2	2	2	0	1	0	0	1	0	0	1	0	0	1	0	0	1	0	0	1	0	13.4	13.4	13.4	22.294	201	201	0	13.073	0	8	0	0	5.5	0	339140	0	164280	0	0	174850	0	0
M0VE87	M0VE87	3	3	3		1	3	3	3	0	1	1	1	2	2	0	1	1	1	2	2	0	1	1	1	2	2	28.9	28.9	28.9	25.777	239	239	0	20.36	0	7.1	15.9	5.9	13	13	2887600	0	176490	1638000	109050	349780	614290	0
M0VEB2	M0VEB2	14	7	7		1	14	7	7	8	7	8	5	9	7	6	4	4	4	4	2	6	4	4	4	4	2	36.7	21.1	21.1	59.28	540	540	0	86.423	22	20.7	22.4	15.4	24.3	18.5	11410000	1313900	2146900	2216500	2029200	2569100	1134800	1536200
M0VEC7;S4Z1W1	M0VEC7;S4Z1W1	1;1	1;1	1;1	;	2	1	1	1	0	0	0	0	0	1	0	0	0	0	0	1	0	0	0	0	0	1	6.6	6.6	6.6	39.48	347	347;1076	1	-2	0	0	0	0	0	6.6	2069000	0	0	0	0	0	2069000	0
M0VEE7;M0VEE6	M0VEE7;M0VEE6	2;2	2;2	2;2	;	2	2	2	2	0	0	1	1	1	2	0	0	1	1	1	2	0	0	1	1	1	2	10.1	10.1	10.1	39.111	355	355;400	0	14.863	0	0	5.4	4.8	4.8	10.1	676990	0	0	105410	39641	138480	393450	0
M0VEH1;M0VKM6	M0VEH1	5;2	5;2	5;2		2	5	5	5	4	4	4	4	5	4	4	4	4	4	5	4	4	4	4	4	5	4	57.9	57.9	57.9	18.076	164	164;126	0	185	37.8	37.8	37.8	37.8	57.9	37.8	90459000	16192000	10649000	12291000	11697000	17946000	21685000	14621000
M0VEJ0;M0VEI9	M0VEJ0	9;2	6;1	6;1		2	9	6	6	7	6	7	8	6	6	5	3	4	5	4	4	5	3	4	5	4	4	71	59.1	59.1	9.9616	93	93;108	0	127.34	68.8	66.7	68.8	68.8	65.6	67.7	33735000	5505500	2146600	2655600	9935000	5154000	8338400	4991900
M0VEJ1;M0VKB3;M0VHX6;M0VHX5;M0VD71;M0VHX4;M0YQR0;M0YES2;M0VDG3;M0Y2P7;F2E8Q3;F2EK54	M0VEJ1;M0VKB3;M0VHX6;M0VHX5;M0VD71;M0VHX4	4;3;2;2;2;2;1;1;1;1;1;1	4;3;2;2;2;2;1;1;1;1;1;1	1;1;1;1;0;1;0;0;0;0;0;0	;;;;;	12	4	4	1	3	3	3	4	4	3	3	3	3	4	4	3	0	0	0	1	1	0	32.6	32.6	16.3	15.072	141	141;70;95;102;120;132;47;65;92;129;135;153	0	30.091	16.3	16.3	16.3	32.6	32.6	16.3	97362000	6478600	11818000	20889000	7892300	25385000	24898000	8029200
M0VEU4;M0VEU5	M0VEU4;M0VEU5	8;5	8;5	8;5	;	2	8	8	8	4	4	5	5	4	7	4	4	5	5	4	7	4	4	5	5	4	7	18.5	18.5	18.5	78.954	699	699;438	0	117.02	7.7	7.7	9.9	11	7.7	15.2	8742600	976760	989460	1692500	1055400	1415400	2613000	1028300
M0VEV5;M0VEV6;M0VEV7	M0VEV5;M0VEV6;M0VEV7	17;17;17	17;17;17	17;17;17	;;	3	17	17	17	14	16	16	12	12	13	14	16	16	12	12	13	14	16	16	12	12	13	57.3	57.3	57.3	40.458	368	368;390;402	0	323.31	55.4	57.1	57.1	50.3	46.7	52.7	254740000	56896000	49007000	50824000	26641000	27242000	44129000	36977000
M0VEY4;M0VEY7;M0VEY6;M0VEY8	M0VEY4;M0VEY7	6;3;2;2	6;3;2;2	6;3;2;2	;	4	6	6	6	3	2	2	2	3	1	3	2	2	2	3	1	3	2	2	2	3	1	15.5	15.5	15.5	46.555	440	440;232;146;199	0	34.421	8.6	5.2	5.2	5	6.8	2.7	1935200	297780	340370	351650	304600	413890	226930	0
M0VF28;M0VF27	M0VF28;M0VF27	5;4	5;4	5;4	;	2	5	5	5	0	2	2	2	3	4	0	2	2	2	3	4	0	2	2	2	3	4	28	28	28	23.262	211	211;126	0	40.933	0	13.7	13.7	10.9	19.4	21.3	4649000	0	204830	182080	396910	328220	3537000	0
M0VF49;M0VF50	M0VF49;M0VF50	16;16	16;16	15;15	;	2	16	16	15	11	11	9	11	12	13	11	11	9	11	12	13	10	10	8	10	11	12	54.1	54.1	52.2	52.527	479	479;487	0	264.67	37.8	39.2	31.3	37.2	40.7	45.1	99315000	12206000	16532000	13083000	11924000	19742000	25829000	12664000
M0VF60	M0VF60	1	1	1		1	1	1	1	1	1	1	1	1	1	1	1	1	1	1	1	1	1	1	1	1	1	33.3	33.3	33.3	4.6172	42	42	0	7.9814	33.3	33.3	33.3	33.3	33.3	33.3	733570	67559	109440	139110	78300	155090	184060	0
M0VFC5;M0XFF9	M0VFC5	3;1	3;1	3;1		2	3	3	3	1	3	1	3	3	2	1	3	1	3	3	2	1	3	1	3	3	2	23.1	23.1	23.1	17.997	173	173;298	0	27.129	7.5	23.1	7.5	23.1	23.1	14.5	2790300	94084	362290	112650	497330	918280	805700	0
M0VFD9	M0VFD9	5	1	1		1	5	1	1	4	4	4	3	3	3	1	1	1	0	0	0	1	1	1	0	0	0	52.5	19.2	19.2	10.871	99	99	0	47.818	51.5	48.5	48.5	32.3	29.3	29.3	12169000	2424300	5296100	4448900	0	0	0	2236900
M0VFF1	M0VFF1	4	4	4		1	4	4	4	4	3	3	4	3	4	4	3	3	4	3	4	4	3	3	4	3	4	51.9	51.9	51.9	16.887	158	158	0	98.516	51.9	44.3	44.3	51.9	44.3	51.9	208380000	17454000	32749000	36592000	24640000	39757000	57187000	20700000
M0VFI4	M0VFI4	1	1	1		1	1	1	1	0	0	0	1	1	1	0	0	0	1	1	1	0	0	0	1	1	1	11	11	11	14.177	136	136	0	34.843	0	0	0	11	11	11	9683000	0	0	0	1141400	3566100	4975500	0
M0VFJ7	M0VFJ7	1	1	1		1	1	1	1	0	0	0	0	1	1	0	0	0	0	1	1	0	0	0	0	1	1	4.4	4.4	4.4	28.236	252	252	1	-2	0	0	0	0	4.4	4.4	204690	0	0	0	0	81940	122750	0
M0VFJ8	M0VFJ8	5	5	5		1	5	5	5	3	1	3	2	2	2	3	1	3	2	2	2	3	1	3	2	2	2	12.6	12.6	12.6	57.683	514	514	0	31.465	7.6	2.9	6.8	6.2	4.3	5.1	1031900	202710	76369	219280	101790	209450	222320	147690
M0VFP1	M0VFP1	1	1	1		1	1	1	1	1	1	1	0	1	1	1	1	1	0	1	1	1	1	1	0	1	1	11.2	11.2	11.2	27.711	242	242	0	21.181	11.2	11.2	11.2	0	11.2	11.2	1078700	91744	221630	225190	0	167570	372530	0
M0VFS4;M0W303	M0VFS4;M0W303	2;1	2;1	2;1	;	2	2	2	2	0	1	2	2	2	1	0	1	2	2	2	1	0	1	2	2	2	1	29.6	29.6	29.6	9.2985	81	81;88	0	42	0	16	29.6	29.6	29.6	13.6	9199200	0	1230600	2491200	1761500	3507400	208490	0
M0VFS7	M0VFS7	1	1	1		1	1	1	1	0	0	0	1	1	1	0	0	0	1	1	1	0	0	0	1	1	1	17.6	17.6	17.6	7.9581	74	74	0	21.659	0	0	0	17.6	17.6	17.6	4843800	0	0	0	311170	1615100	2917500	0
M0VFU4	M0VFU4	19	19	12		1	19	19	12	8	8	9	7	10	14	8	8	9	7	10	14	6	5	5	6	5	9	32.8	32.8	22.8	92.678	835	835	0	188.1	11.4	14.9	16.4	13.7	17	25	23255000	860030	4926800	3819200	4726400	2662900	6259600	2401600
M0VFV9	M0VFV9	9	9	9		1	9	9	9	8	8	7	8	8	8	8	8	7	8	8	8	8	8	7	8	8	8	71.9	71.9	71.9	15.735	146	146	0	323.31	71.2	64.4	63.7	64.4	71.2	71.2	400480000	69577000	61881000	61765000	40274000	69129000	97856000	55822000
M0VG07	M0VG07	2	2	2		1	2	2	2	2	2	2	2	2	2	2	2	2	2	2	2	2	2	2	2	2	2	24.8	24.8	24.8	12.843	125	125	0	104.53	24.8	24.8	24.8	24.8	24.8	24.8	26093000	2622000	3582000	5098600	2659100	5525800	6605400	2553400
M0VG19	M0VG19	5	1	1		1	5	1	1	4	4	4	4	4	4	1	1	1	1	1	1	1	1	1	1	1	1	72.6	27.4	27.4	8.1401	73	73	0	81.478	71.2	67.1	67.1	71.2	67.1	67.1	22215000	3682200	7614900	7367500	680460	1219600	1650600	0
M0VG34;M0VG33	M0VG34;M0VG33	1;1	1;1	1;1	;	2	1	1	1	1	0	1	0	0	0	1	0	1	0	0	0	1	0	1	0	0	0	3.3	3.3	3.3	23.455	212	212;317	1	-2	3.3	0	3.3	0	0	0	487760	185360	0	302400	0	0	0	0
M0VGV6	M0VGV6	2	1	1		1	2	1	1	1	1	1	1	2	1	1	1	1	1	1	1	1	1	1	1	1	1	52.7	43.2	43.2	8.5439	74	74	0	32.696	43.2	43.2	43.2	43.2	52.7	43.2	208810000	22783000	50217000	32077000	3276800	54989000	45466000	21824000
M0VGW0	M0VGW0	4	1	1		1	4	1	1	2	3	3	3	3	2	0	1	1	0	0	0	0	1	1	0	0	0	17.4	8.5	8.5	23.494	224	224	0.0023346	6.4707	8	16.5	16.5	8.9	8.9	8	524380	0	209090	315290	0	0	0	0
M0VGX7	M0VGX7	5	1	1		1	5	1	1	4	3	4	3	3	3	1	1	1	1	1	1	1	1	1	1	1	1	73.5	15	15	12.868	113	113	0	73.813	73.5	40.7	40.7	40.7	40.7	40.7	1638700	172130	328190	309900	175430	334330	318770	0
M0VH42	M0VH42	2	2	2		1	2	2	2	1	1	1	0	0	0	1	1	1	0	0	0	1	1	1	0	0	0	14.4	14.4	14.4	21.588	187	187	0	11.048	6.4	8	8	0	0	0	2149700	181120	868130	1100500	0	0	0	0
M0VH55	M0VH55	4	4	4		1	4	4	4	4	4	4	4	4	4	4	4	4	4	4	4	4	4	4	4	4	4	44.5	44.5	44.5	18.977	173	173	0	262.62	44.5	44.5	44.5	44.5	44.5	44.5	123100000	19767000	13865000	14476000	20502000	23243000	31243000	16617000
M0VIX5;M0VIX6;M0VHD6	M0VIX5;M0VIX6;M0VHD6	1;1;1	1;1;1	1;1;1	;;	3	1	1	1	0	1	1	0	0	1	0	1	1	0	0	1	0	1	1	0	0	1	14.9	14.9	14.9	8.4372	74	74;156;271	0.00081633	6.8198	0	14.9	14.9	0	0	14.9	485080	0	101480	158950	0	0	224650	0
M0VHJ4	M0VHJ4	1	1	1		1	1	1	1	1	1	1	1	1	1	1	1	1	1	1	1	1	1	1	1	1	1	36.2	36.2	36.2	5.4543	47	47	0.00080906	6.7616	36.2	36.2	36.2	36.2	36.2	36.2	2824800	310660	470900	401150	275770	628670	737680	0
M0VHN0;M0VEE2	M0VHN0;M0VEE2	4;3	1;1	1;1	;	2	4	1	1	4	4	3	3	2	2	1	1	1	0	0	0	1	1	1	0	0	0	53.3	21.3	21.3	13.005	122	122;122	0	11.893	53.3	53.3	42.6	32	21.3	21.3	291410	58149	130100	103160	0	0	0	0
M0VHX2	M0VHX2	18	5	3		1	18	5	3	12	15	16	13	16	15	2	4	5	3	4	3	2	2	3	2	2	2	58.7	13.7	10.9	35.616	322	322	0	43.781	51.2	54	56.5	44.7	54.7	55.6	54024000	4645100	8487300	16897000	4940100	8071700	10983000	5074000
M0VI12;M0VI13	M0VI12;M0VI13	8;4	8;4	8;4	;	2	8	8	8	4	5	4	3	3	6	4	5	4	3	3	6	4	5	4	3	3	6	51.2	51.2	51.2	27.317	254	254;151	0	55.312	31.1	32.7	31.1	18.9	15.7	43.7	8450700	771300	1586900	1292300	806650	1037400	2956200	746010
M0VI90;M0VI91;M0VI93;M0VI92	M0VI90;M0VI91;M0VI93	14;13;12;6	14;13;12;6	14;13;12;6	;;	4	14	14	14	6	7	11	3	8	9	6	7	11	3	8	9	6	7	11	3	8	9	40.4	40.4	40.4	63.452	569	569;565;487;345	0	181.59	17.2	21.1	34.4	8.1	23	25.1	21188000	948390	1809000	7527200	839150	4131700	5932500	1997500
M0VIF1	M0VIF1	6	6	6		1	6	6	6	6	6	6	5	6	6	6	6	6	5	6	6	6	6	6	5	6	6	62.3	62.3	62.3	16.367	151	151	0	66.743	62.3	62.3	62.3	43.7	62.3	62.3	48831000	4021000	8617200	12180000	2498100	10134000	11381000	4473000
M0VIJ4;M0VIJ3;M0XRT0	M0VIJ4	5;2;2	5;2;2	5;2;2		3	5	5	5	2	1	2	2	1	1	2	1	2	2	1	1	2	1	2	2	1	1	17.3	17.3	17.3	48.913	452	452;327;450	0	38.484	5.1	2.2	7.7	8.4	2.7	4	2762600	226930	252040	1905200	60475	241310	76569	0
M0VJ69	M0VJ69	2	2	1		1	2	2	1	2	2	2	2	2	2	2	2	2	2	2	2	1	1	1	1	1	1	28.8	28.8	16.4	8.1937	73	73	0	21.168	28.8	28.8	28.8	28.8	28.8	28.8	28679000	4567800	3308800	3469400	4569200	4806300	7958100	4571900
M0VJ84;M0XUB3;M0XUB2;M0XUB0;M0XUB1	M0VJ84	8;1;1;1;1	8;1;1;1;1	8;1;1;1;1		5	8	8	8	2	2	4	3	6	3	2	2	4	3	6	3	2	2	4	3	6	3	25.7	25.7	25.7	57.299	534	534;183;439;528;545	0	53.86	6	6	13.3	8.4	18.5	10.9	3829200	254020	399410	747230	261390	1104500	1062700	391870
M0VJA1	M0VJA1	2	2	2		1	2	2	2	2	0	0	2	1	0	2	0	0	2	1	0	2	0	0	2	1	0	22.7	22.7	22.7	10.38	97	97	0	28.207	22.7	0	0	22.7	14.4	0	1856600	527850	0	0	853640	475070	0	532420
M0VJE5;M0VJE6	M0VJE5;M0VJE6	4;4	4;4	4;4	;	2	4	4	4	2	1	1	1	2	2	2	1	1	1	2	2	2	1	1	1	2	2	18.9	18.9	18.9	47.526	439	439;707	0	23.102	10.3	4.6	5.7	3.6	8.7	8.2	837290	78030	169770	180670	59518	171730	177580	0
M0Z4Q2;M0VJH8	M0Z4Q2;M0VJH8	2;2	2;2	1;1	;	2	2	2	1	2	2	2	2	2	2	2	2	2	2	2	2	1	1	1	1	1	1	42.9	42.9	18.6	7.6105	70	70;85	0	18.158	42.9	42.9	42.9	42.9	42.9	42.9	2114700	223750	338730	419230	227800	379760	525440	210140
M0VJI5	M0VJI5	5	5	5		1	5	5	5	4	4	4	5	4	4	4	4	4	5	4	4	4	4	4	5	4	4	57.4	57.4	57.4	11.172	101	101	0	111.15	39.6	39.6	39.6	57.4	39.6	39.6	32179000	5318900	5843900	5967500	4136100	4917800	5994500	4478100
M0VJJ2;M0WS06	M0VJJ2;M0WS06	1;1	1;1	1;1	;	2	1	1	1	1	1	1	0	0	0	1	1	1	0	0	0	1	1	1	0	0	0	3.6	3.6	3.6	39.013	361	361;375	0	7.2133	3.6	3.6	3.6	0	0	0	460020	80125	208520	171370	0	0	0	0
M0VJW6	M0VJW6	8	8	8		1	8	8	8	8	8	8	8	8	8	8	8	8	8	8	8	8	8	8	8	8	8	68.5	68.5	68.5	21.867	197	197	0	316	68.5	68.5	68.5	68.5	68.5	68.5	493190000	58981000	84714000	103740000	50934000	83961000	110860000	59870000
M0VK79;M0Z831	M0VK79	9;1	9;1	2;1		2	9	9	2	7	6	7	7	7	7	7	6	7	7	7	7	2	2	2	2	2	2	47.2	47.2	19.5	17.411	159	159;75	0	118.94	42.8	38.4	42.8	42.8	42.8	42.8	223380000	14056000	32737000	37543000	34787000	51468000	52789000	22966000
M0VKD9	M0VKD9	2	2	2		1	2	2	2	2	1	1	0	1	0	2	1	1	0	1	0	2	1	1	0	1	0	12.4	12.4	12.4	18.212	170	170	0	12.765	12.4	7.1	7.1	0	7.1	0	802840	183720	230560	210340	0	178210	0	183720
M0VKE8	M0VKE8	1	1	1		1	1	1	1	0	1	0	0	0	0	0	1	0	0	0	0	0	1	0	0	0	0	8	8	8	24.526	213	213	1	-2	0	8	0	0	0	0	228980	0	228980	0	0	0	0	0
M0VKF4	M0VKF4	1	1	1		1	1	1	1	1	1	1	1	1	1	1	1	1	1	1	1	1	1	1	1	1	1	4.7	4.7	4.7	24.698	215	215	0	7.0937	4.7	4.7	4.7	4.7	4.7	4.7	1192100	78053	190930	265690	87360	242770	327270	0
M0VKI5;M0VKI6;M0VKI4	M0VKI5;M0VKI6;M0VKI4	18;16;10	18;16;10	18;16;10	;;	3	18	18	18	11	9	10	8	11	9	11	9	10	8	11	9	11	9	10	8	11	9	39.2	39.2	39.2	79.422	694	694;620;372	0	164.41	28.7	19	19.7	18.7	22.5	15.9	15166000	2929000	1937000	2505400	1276900	3750800	2766800	2195000
M0VKR4	M0VKR4	1	1	1		1	1	1	1	1	1	1	0	0	0	1	1	1	0	0	0	1	1	1	0	0	0	3.4	3.4	3.4	76.825	701	701	0	8.0289	3.4	3.4	3.4	0	0	0	335120	116400	113540	105180	0	0	0	0
M0VKR5	M0VKR5	9	9	9		1	9	9	9	6	6	7	7	9	8	6	6	7	7	9	8	6	6	7	7	9	8	48.3	48.3	48.3	17.504	151	151	0	75.646	31.1	36.4	38.4	38.4	48.3	43.7	37541000	4116900	5002500	7982500	3881800	7299400	9257600	5194900
M0VKS2;M0X9E2	M0VKS2;M0X9E2	7;7	7;7	7;7	;	2	7	7	7	4	5	5	6	6	6	4	5	5	6	6	6	4	5	5	6	6	6	30.2	30.2	30.2	29.384	258	258;259	0	71.691	16.3	25.6	25.6	26	29.8	29.8	64882000	2802800	9145200	20183000	4916200	11788000	16047000	7158800
M0VKS7	M0VKS7	5	5	5		1	5	5	5	3	4	5	2	4	5	3	4	5	2	4	5	3	4	5	2	4	5	53.3	53.3	53.3	12.577	120	120	0	134.72	40	53.3	53.3	28.3	53.3	53.3	44673000	564980	1616900	4508800	335880	1445300	36201000	2363900
M0VKT2;M0VKT3;M0Z8R9;M0VL76;M0Z8R8;M0VL77	M0VKT2;M0VKT3;M0Z8R9	3;3;2;1;1;1	1;1;0;0;0;0	1;1;0;0;0;0	;;	6	3	1	1	2	3	2	2	2	2	0	1	0	0	0	0	0	1	0	0	0	0	22	8.4	8.4	24.287	214	214;217;230;140;142;217	0.0096726	6.1903	13.6	22	13.6	13.6	13.6	13.6	190570	0	190570	0	0	0	0	0
M0YUZ2;M0YUZ1;M0VKU8	M0YUZ2;M0YUZ1;M0VKU8	1;1;1	1;1;1	1;1;1	;;	3	1	1	1	1	0	1	1	0	0	1	0	1	1	0	0	1	0	1	1	0	0	22.1	22.1	22.1	9.8476	86	86;154;154	0	36.784	22.1	0	22.1	22.1	0	0	3968600	647960	0	762720	2557900	0	0	0
M0VLH3	M0VLH3	1	1	1		1	1	1	1	0	1	1	0	1	1	0	1	1	0	1	1	0	1	1	0	1	1	9.6	9.6	9.6	16.447	135	135	0	8.4318	0	9.6	9.6	0	9.6	9.6	254240	0	55172	53093	0	76076	69898	0
Q70XK1;M0VLK1	Q70XK1;M0VLK1	8;8	8;8	2;2	;	2	8	8	2	3	5	8	4	6	6	3	5	8	4	6	6	0	1	2	0	1	2	59.7	59.7	27.6	20.708	181	181;301	0	157.78	20.4	37.6	59.7	26.5	43.1	54.1	35709000	1322300	3216100	15937000	1433300	4608300	9192400	3752600
M0VLM3	M0VLM3	1	1	1		1	1	1	1	1	1	1	1	1	1	1	1	1	1	1	1	1	1	1	1	1	1	9.1	9.1	9.1	21.346	197	197	0	9.5886	9.1	9.1	9.1	9.1	9.1	9.1	3354200	499400	489620	629300	420870	503230	811770	0
M0VLS5	M0VLS5	4	3	3		1	4	3	3	2	3	2	3	2	2	1	2	1	2	1	1	1	2	1	2	1	1	13.1	8.7	8.7	39.606	343	343	0	17.21	7.6	10.8	7.6	9.9	7.6	7.6	1212200	203440	296020	221620	222450	0	268660	0
M0VM05;F2CY98	M0VM05	4;1	4;1	4;1		2	4	4	4	2	3	3	1	1	3	2	3	3	1	1	3	2	3	3	1	1	3	34.8	34.8	34.8	14.635	132	132;139	0	24.801	18.2	29.5	29.5	9.8	9.8	23.5	2006300	212150	425970	447100	106600	158490	656040	288000
M0VM20	M0VM20	4	4	4		1	4	4	4	0	0	1	0	2	3	0	0	1	0	2	3	0	0	1	0	2	3	12	12	12	55.376	510	510	0	25.089	0	0	2.9	0	4.9	9	832030	0	0	137530	0	252790	441700	0
M0VM70;M0VM69;M0VM71;M0ZBA5;M0ZBA3	M0VM70;M0VM69	19;12;3;2;2	19;12;3;2;2	19;12;3;2;2	;	5	19	19	19	9	9	10	9	11	9	9	9	10	9	11	9	9	9	10	9	11	9	36.9	36.9	36.9	76.524	691	691;513;136;489;565	0	132.81	17.8	15.6	18.7	16.1	20	16.2	15731000	965130	1558700	4373000	1432500	4654400	2747100	1598300
M0VMA7	M0VMA7	1	1	1		1	1	1	1	0	0	0	0	1	0	0	0	0	0	1	0	0	0	0	0	1	0	18.1	18.1	18.1	11.955	105	105	0.0095729	6.1393	0	0	0	0	18.1	0	626360	0	0	0	0	626360	0	0
M0VMH5	M0VMH5	6	6	6		1	6	6	6	0	2	4	0	2	5	0	2	4	0	2	5	0	2	4	0	2	5	19.2	19.2	19.2	41.461	375	375	0	42.473	0	6.7	11.7	0	6.7	16.3	3379500	0	360730	1246200	0	295190	1477300	0
M0VMH6	M0VMH6	1	1	1		1	1	1	1	0	0	1	1	0	1	0	0	1	1	0	1	0	0	1	1	0	1	10.9	10.9	10.9	12.062	110	110	0.0097233	6.2226	0	0	10.9	10.9	0	10.9	500240	0	0	219370	106910	0	173950	0
M0VML1	M0VML1	4	4	4		1	4	4	4	2	2	2	2	3	3	2	2	2	2	3	3	2	2	2	2	3	3	42.9	42.9	42.9	16.039	147	147	0	52.239	11.6	22.4	22.4	22.4	38.1	38.1	23809000	3408000	3361000	3639300	1669000	3810400	7921500	3536400
M0VMU5;M0VMU6	M0VMU5;M0VMU6	3;2	3;2	3;2	;	2	3	3	3	3	1	1	0	1	0	3	1	1	0	1	0	3	1	1	0	1	0	16.3	16.3	16.3	30.529	283	283;196	0	17.16	16.3	7.1	6	0	6	0	715470	329610	233110	152750	0	0	0	329610
M0VMZ2	M0VMZ2	3	3	3		1	3	3	3	1	1	1	0	0	1	1	1	1	0	0	1	1	1	1	0	0	1	5.7	5.7	5.7	56.956	513	513	0	18.413	2.9	2.5	2.7	0	0	2.5	345590	77204	56731	96706	0	0	114940	0
M0VN21	M0VN21	1	1	1		1	1	1	1	1	1	1	0	0	0	1	1	1	0	0	0	1	1	1	0	0	0	17.6	17.6	17.6	7.9661	74	74	0	8.5461	17.6	17.6	17.6	0	0	0	1032000	253190	469630	309130	0	0	0	0
M0VN23;M0VN22	M0VN23;M0VN22	7;4	7;4	7;4	;	2	7	7	7	4	6	5	5	6	6	4	6	5	5	6	6	4	6	5	5	6	6	36	36	36	33.67	317	317;120	0	94.415	24.3	35.6	35.6	30	35.6	35.6	49129000	1686600	9912800	6356100	5388400	10042000	15743000	4818800
M0VNB2;M0VNB0	M0VNB2;M0VNB0	1;1	1;1	1;1	;	2	1	1	1	1	1	1	0	1	1	1	1	1	0	1	1	1	1	1	0	1	1	17.3	17.3	17.3	9.1082	81	81;111	0	6.8919	17.3	17.3	17.3	0	17.3	17.3	465400	82973	76579	118760	0	93288	93796	0
M0VNN7;M0VNN9	M0VNN7;M0VNN9	5;4	1;1	1;1	;	2	5	1	1	3	2	3	3	4	3	0	0	0	1	0	0	0	0	0	1	0	0	20.2	3.6	3.6	45.97	421	421;267	1	-2	11.2	7.6	11.2	11.2	16.6	11.2	99869	0	0	0	99869	0	0	0
M0VNQ1;M0VNQ0	M0VNQ1;M0VNQ0	2;2	2;2	2;2	;	2	2	2	2	1	2	2	1	2	2	1	2	2	1	2	2	1	2	2	1	2	2	8.1	8.1	8.1	32.467	295	295;373	0	15.38	4.1	8.1	8.1	4.1	8.1	8.1	1638800	120880	314310	379750	62934	281370	479550	0
M0VNR3	M0VNR3	1	1	1		1	1	1	1	1	1	1	0	0	1	1	1	1	0	0	1	1	1	1	0	0	1	12.2	12.2	12.2	12.959	123	123	0	7.1667	12.2	12.2	12.2	0	0	12.2	656340	102340	193960	205180	0	0	154870	0
M0VNR5;M0VNR4	M0VNR5;M0VNR4	5;4	5;4	5;4	;	2	5	5	5	4	3	5	4	3	2	4	3	5	4	3	2	4	3	5	4	3	2	53	53	53	13.13	117	117;98	0	32.564	35.9	29.1	53	35.9	22.2	15.4	22633000	3641300	1862800	7417200	4016400	2926800	2768600	3044900
M0W0N8;M0VNZ3;M0ZER8	M0W0N8;M0VNZ3	3;3;1	3;3;1	2;2;0	;	3	3	3	2	2	2	2	2	3	2	2	2	2	2	3	2	2	2	2	2	2	2	39	39	33.1	13.299	118	118;127;71	0	40.979	33.1	33.1	33.1	33.1	39	33.1	158350000	15600000	34939000	31895000	9330700	36458000	30131000	16501000
M0VP31;M0VP30	M0VP31;M0VP30	1;1	1;1	1;1	;	2	1	1	1	1	1	1	0	0	1	1	1	1	0	0	1	1	1	1	0	0	1	10.5	10.5	10.5	22.037	190	190;242	0.000815	6.8174	10.5	10.5	10.5	0	0	10.5	754420	179540	142060	162690	0	0	270130	0
M0VPC0;M0VPC1;M0VPC3	M0VPC0;M0VPC1;M0VPC3	1;1;1	1;1;1	1;1;1	;;	3	1	1	1	1	1	1	1	1	1	1	1	1	1	1	1	1	1	1	1	1	1	2.4	2.4	2.4	32.727	294	294;368;503	0.00079051	6.5688	2.4	2.4	2.4	2.4	2.4	2.4	38674000	3864100	5514400	8463700	3022000	7824500	9984900	0
M0VPG5;M0VPG8;M0VPG7;M0VPG6	M0VPG5;M0VPG8;M0VPG7;M0VPG6	4;2;2;2	4;2;2;2	4;2;2;2	;;;	4	4	4	4	2	1	0	1	1	1	2	1	0	1	1	1	2	1	0	1	1	1	7.8	7.8	7.8	86.767	779	779;395;456;503	0	23.935	4.1	2.3	0	2.3	1.3	2.4	745180	126400	170420	0	55751	0	392600	126400
M0VPN3	M0VPN3	1	1	1		1	1	1	1	0	0	0	0	1	0	0	0	0	0	1	0	0	0	0	0	1	0	1.2	1.2	1.2	93.377	840	840	1	-2	0	0	0	0	1.2	0	0	0	0	0	0	0	0	0
M0VPN5	M0VPN5	1	1	1		1	1	1	1	1	1	1	0	0	1	1	1	1	0	0	1	1	1	1	0	0	1	9	9	9	18.793	167	167	0	7.6075	9	9	9	0	0	9	702920	106410	144010	120910	0	0	331590	0
M0VPN8	M0VPN8	2	1	1		1	2	1	1	1	2	1	1	1	1	0	1	0	0	0	0	0	1	0	0	0	0	5	1.4	1.4	54.906	496	496	1	-2	3.6	5	3.6	3.6	3.6	3.6	89153	0	89153	0	0	0	0	0
M0VPU0;M0VPU6;M0VPU7;M0VIB5;M0W332	M0VPU0;M0VPU6;M0VPU7	38;21;21;8;3	38;21;21;8;3	6;5;5;2;0	;;	5	38	38	6	30	28	30	28	31	28	30	28	30	28	31	28	3	4	5	4	4	3	57.6	57.6	11.5	88.04	788	788;463;498;257;60	0	323.31	45.8	45.4	49.2	44.3	49.6	46.8	512420000	65157000	67667000	88786000	55587000	105470000	129750000	66574000
M0VQ20	M0VQ20	1	1	1		1	1	1	1	1	0	0	0	0	0	1	0	0	0	0	0	1	0	0	0	0	0	2.9	2.9	2.9	69.022	612	612	1	-2	2.9	0	0	0	0	0	240310	240310	0	0	0	0	0	240310
M0VQ49;M0VQ50	M0VQ49;M0VQ50	18;9	15;8	15;8	;	2	18	15	15	10	8	11	9	10	11	8	5	8	7	9	9	8	5	8	7	9	9	32.6	29	29	99.669	916	916;511	0	116.86	18.3	12.8	20.7	13.9	16.2	19.1	12195000	2553600	935980	1935400	1535600	2202200	3031700	1376000
M0VQ86	M0VQ86	3	3	3		1	3	3	3	2	2	3	1	3	3	2	2	3	1	3	3	2	2	3	1	3	3	12.5	12.5	12.5	30.793	280	280	0	19.026	8.9	8.9	12.5	6.4	12.5	12.5	3941400	185500	365070	1070800	142250	922100	1255700	351330
M0VQH7	M0VQH7	37	37	37		1	37	37	37	25	24	31	22	25	27	25	24	31	22	25	27	25	24	31	22	25	27	50.9	50.9	50.9	108.62	989	989	0	323.31	37.7	33.4	42.1	28.4	34	35.6	86498000	11235000	17448000	18336000	7867500	12065000	19546000	10825000
M0VQJ5	M0VQJ5	1	1	1		1	1	1	1	0	0	0	0	1	1	0	0	0	0	1	1	0	0	0	0	1	1	3.9	3.9	3.9	33.763	307	307	0.0096296	6.1764	0	0	0	0	3.9	3.9	349990	0	0	0	0	154620	195370	0
M0VQN0	M0VQN0	5	4	4		1	5	4	4	0	0	1	2	0	2	0	0	1	1	0	2	0	0	1	1	0	2	13.9	10.1	10.1	67.619	597	597	0	22.984	0	0	2.8	5.2	0	5.9	633120	0	0	139600	70662	0	422860	0
M0VQV7	M0VQV7	1	1	1		1	1	1	1	0	1	1	0	0	0	0	1	1	0	0	0	0	1	1	0	0	0	11.3	11.3	11.3	18.985	177	177	0	8.2597	0	11.3	11.3	0	0	0	306370	0	125160	181210	0	0	0	0
M0VQW1;M0VQV9	M0VQW1;M0VQV9	1;1	1;1	1;1	;	2	1	1	1	0	0	0	1	0	0	0	0	0	1	0	0	0	0	0	1	0	0	2.8	2.8	2.8	28.66	246	246;371	1	-2	0	0	0	2.8	0	0	151050	0	0	0	151050	0	0	0
M0VR87	M0VR87	1	1	1		1	1	1	1	0	1	1	1	1	1	0	1	1	1	1	1	0	1	1	1	1	1	1.6	1.6	1.6	96.94	896	896	0	8.3127	0	1.6	1.6	1.6	1.6	1.6	5028500	0	1011800	1881000	549520	640270	945970	0
M0VRJ9;M0VRK0	M0VRJ9;M0VRK0	8;5	2;2	2;2	;	2	8	2	2	2	3	2	2	6	5	1	1	0	1	1	1	1	1	0	1	1	1	8.9	2	2	132.44	1183	1183;806	0	11.389	2.8	4.4	2.5	2.8	6.8	6.1	869400	39549	76626	0	41309	149710	562210	0
M0VRN8;M0VRN7	M0VRN8;M0VRN7	2;1	2;1	2;1	;	2	2	2	2	1	1	1	1	1	2	1	1	1	1	1	2	1	1	1	1	1	2	12.9	12.9	12.9	23.975	225	225;176	0	17.105	8.4	8.4	8.4	8.4	8.4	12.9	1019400	103040	131770	190460	105470	167220	321410	0
M0VRS4	M0VRS4	5	5	5		1	5	5	5	3	3	4	3	5	4	3	3	4	3	5	4	3	3	4	3	5	4	17.7	17.7	17.7	40.945	367	367	0	77.713	12	11.2	14.4	9	17.7	14.4	3867800	279900	538930	984900	253250	772190	1038600	362780
M0VS25;M0VS23;M0YCT2	M0VS25;M0VS23;M0YCT2	1;1;1	1;1;1	1;1;1	;;	3	1	1	1	1	1	1	0	1	0	1	1	1	0	1	0	1	1	1	0	1	0	8.5	8.5	8.5	20.196	176	176;241;281	0	7.9131	8.5	8.5	8.5	0	8.5	0	570010	99921	165860	176840	0	127390	0	0
M0VS37;M0VS36	M0VS37;M0VS36	4;4	4;4	4;4	;	2	4	4	4	2	2	2	1	2	2	2	2	2	1	2	2	2	2	2	1	2	2	12.6	12.6	12.6	45.536	388	388;522	0	61.035	5.9	6.7	6.7	2.8	7.2	5.2	4140500	219930	800670	1173600	116540	1531200	298560	0
M0VS50;M0VS48;M0VS49;M0VS47	M0VS50;M0VS48;M0VS49	8;6;4;2	2;2;1;1	2;2;1;1	;;	4	8	2	2	6	8	8	7	8	7	2	2	2	2	2	2	2	2	2	2	2	2	27.5	11.3	11.3	26.808	247	247;203;183;113	0	15.854	23.9	27.5	27.5	27.1	27.5	27.5	60039000	4289500	9699500	12348000	9083300	14037000	10582000	3134100
M0VSA1	M0VSA1	2	2	2		1	2	2	2	1	2	2	1	2	2	1	2	2	1	2	2	1	2	2	1	2	2	18	18	18	24.773	222	222	0	17.505	10.8	18	18	10.8	18	18	7708200	614060	814590	1210700	402600	2108200	2558000	0
M0VSD9	M0VSD9	2	2	2		1	2	2	2	2	1	1	1	1	1	2	1	1	1	1	1	2	1	1	1	1	1	7.5	7.5	7.5	57.715	508	508	0	21.428	7.5	4.1	4.1	4.1	4.1	4.1	3902600	811210	546250	938080	218850	731980	656200	811210
M0VSV8	M0VSV8	10	1	1		1	10	1	1	10	9	10	9	10	9	1	1	1	1	1	1	1	1	1	1	1	1	47	6.8	6.8	36.831	336	336	0	19.207	47	38.7	47	38.7	47	38.7	4720700	414340	1179200	782000	259580	869090	1216500	0
M0VSV9;M0VSV7	M0VSV9	12;2	8;0	3;0		2	12	8	3	11	9	10	10	10	9	7	5	6	6	6	5	2	1	1	2	1	1	60.8	43.3	14.4	32.591	291	291;108	0	114.32	57.4	45	54.6	48.5	54.6	45	73466000	13961000	9812700	16465000	4314600	16446000	12467000	12209000
M0VSW1;M0VSW0	M0VSW1;M0VSW0	2;2	2;2	2;2	;	2	2	2	2	1	2	2	1	1	1	1	2	2	1	1	1	1	2	2	1	1	1	44.6	44.6	44.6	8.5648	74	74;114	0	15.697	21.6	44.6	44.6	21.6	21.6	21.6	992800	110220	202670	276530	72218	163270	167900	0
M0VT27	M0VT27	2	2	2		1	2	2	2	2	1	1	2	2	2	2	1	1	2	2	2	2	1	1	2	2	2	30.4	30.4	30.4	12.046	112	112	0	45.286	30.4	14.3	14.3	30.4	30.4	30.4	18179000	3084200	235400	255640	2442300	4269600	7892100	3704600
M0VTC7;M0VTC9;M0VTC8	M0VTC7;M0VTC9;M0VTC8	10;9;9	10;9;9	3;2;2	;;	3	10	10	3	5	8	7	3	5	6	5	8	7	3	5	6	1	3	2	0	1	1	46.5	46.5	19.5	37.161	333	333;250;334	0	69.64	23.4	38.1	31.5	13.8	21	24	10586000	1752700	1961100	2234500	806130	1195700	2635500	1202300
M0VTE9;M0ZAT8	M0VTE9;M0ZAT8	9;5	9;5	8;4	;	2	9	9	8	3	1	3	2	4	1	3	1	3	2	4	1	2	1	3	2	4	1	16.9	16.9	15.7	89.761	801	801;1046	0	54.576	5	2	6.2	4.1	8.2	1.5	3816200	305040	132630	1578900	111100	1571400	117080	0
M0VTF2	M0VTF2	11	5	5		1	11	5	5	6	5	5	6	3	5	1	1	3	1	1	2	1	1	3	1	1	2	25.2	14.2	14.2	61.885	572	572	0	51.849	14	10.8	11.9	11	7.5	11.9	2838800	79029	237920	510180	152990	282880	1575800	0
M0VTL4;M0VTL5;M0VTL7;M0VTL6	M0VTL4;M0VTL5;M0VTL7;M0VTL6	1;1;1;1	1;1;1;1	1;1;1;1	;;;	4	1	1	1	0	1	0	0	0	0	0	1	0	0	0	0	0	1	0	0	0	0	7.5	7.5	7.5	19.346	173	173;251;310;493	1	-2	0	7.5	0	0	0	0	48427	0	48427	0	0	0	0	0
M0VTQ6	M0VTQ6	5	5	5		1	5	5	5	3	3	3	3	1	2	3	3	3	3	1	2	3	3	3	3	1	2	46.2	46.2	46.2	21.557	197	197	0	101.97	29.4	21.8	21.8	29.4	8.6	21.3	7299500	581970	739250	1074200	604070	268250	4031800	590480
M0VTU0	M0VTU0	3	3	3		1	3	3	3	1	2	3	2	3	1	1	2	3	2	3	1	1	2	3	2	3	1	45.4	45.4	45.4	11.692	108	108	0	20.286	8.3	30.6	45.4	30.6	45.4	8.3	13983000	681610	2712100	3906700	1307000	4140000	1235500	0
M0VTY0;M0VTX7;M0YTL4;M0Z0E0;M0YTL1;M0VTY1;M0XU89	M0VTY0;M0VTX7;M0YTL4;M0Z0E0;M0YTL1;M0VTY1;M0XU89	2;1;1;1;1;1;1	1;0;0;0;0;0;0	1;0;0;0;0;0;0	;;;;;;	7	2	1	1	1	2	2	1	2	2	1	1	1	1	1	1	1	1	1	1	1	1	5.9	3.1	3.1	64.577	574	574;268;429;461;467;476;533	0	8.8614	3.1	5.9	5.9	3.1	5.9	5.9	533650	59528	108800	87531	47136	82324	148330	0
M0VTY9	M0VTY9	5	2	2		1	5	2	2	4	5	5	5	5	4	2	2	2	2	2	2	2	2	2	2	2	2	43.8	18.8	18.8	15.356	144	144	0	16.846	37.5	43.8	43.8	43.8	43.8	37.5	13766000	1529900	2299200	2583900	914240	2462200	3976900	1584100
M0VTZ1	M0VTZ1	1	1	1		1	1	1	1	0	1	1	0	1	0	0	1	1	0	1	0	0	1	1	0	1	0	3	3	3	40.841	367	367	0.0053722	6.3874	0	3	3	0	3	0	314080	0	86064	107750	0	120270	0	0
M0VU94;M0VU93;M0VU92	M0VU94;M0VU93;M0VU92	2;2;2	2;2;2	2;2;2	;;	3	2	2	2	0	1	1	0	2	0	0	1	1	0	2	0	0	1	1	0	2	0	17.6	17.6	17.6	16.211	153	153;209;250	0	12.434	0	10.5	7.2	0	17.6	0	282470	0	0	282470	0	0	0	0
M0VU98	M0VU98	4	4	4		1	4	4	4	2	1	1	0	2	1	2	1	1	0	2	1	2	1	1	0	2	1	19.9	19.9	19.9	38.956	351	351	0	26.113	8.5	2.3	3.7	0	10	2.3	2682700	902460	139740	375410	0	1085100	179960	902460
M0VUK2;M0VUK0;M0VUK1	M0VUK2;M0VUK0;M0VUK1	1;1;1	1;1;1	1;1;1	;;	3	1	1	1	0	1	0	0	0	0	0	1	0	0	0	0	0	1	0	0	0	0	3.9	3.9	3.9	43.071	384	384;420;461	1	-2	0	3.9	0	0	0	0	2446400	0	2446400	0	0	0	0	0
M0VUP9	M0VUP9	7	7	7		1	7	7	7	6	5	5	6	5	5	6	5	5	6	5	5	6	5	5	6	5	5	48.8	48.8	48.8	18.73	166	166	0	86.175	31.3	31.3	31.3	31.3	43.4	31.3	16501000	2005600	2551800	3166900	1715200	3403300	3657900	1938500
M0VUV7;M0VUV8	M0VUV7;M0VUV8	1;1	1;1	1;1	;	2	1	1	1	1	1	1	1	1	1	1	1	1	1	1	1	1	1	1	1	1	1	20	20	20	8.2965	85	85;90	0	8.0175	20	20	20	20	20	20	1535500	157480	193980	238680	118610	378060	448730	0
M0VVD3;M0VAF4;M0VAF3	M0VVD3	8;1;1	8;1;1	8;1;1		3	8	8	8	3	5	4	5	5	4	3	5	4	5	5	4	3	5	4	5	5	4	44.5	44.5	44.5	35.546	321	321;234;579	0	118.91	18.7	27.1	20.6	25.2	24.3	19	19949000	812470	2785300	3785100	2064400	5126500	5375000	2241900
M0VVN5	M0VVN5	3	3	3		1	3	3	3	2	1	1	2	1	2	2	1	1	2	1	2	2	1	1	2	1	2	40.3	40.3	40.3	13.892	134	134	0	33.255	21.6	6.7	6.7	25.4	6.7	21.6	5929400	560590	597810	818740	1585300	828590	1538400	617510
M0VVZ7	M0VVZ7	3	3	3		1	3	3	3	2	1	2	0	2	3	2	1	2	0	2	3	2	1	2	0	2	3	32.5	32.5	32.5	19.069	166	166	0	48.099	26.5	10.8	26.5	0	26.5	32.5	10315000	1294000	104680	1997100	0	2414900	4503800	1284700
M0VW02	M0VW02	1	1	1		1	1	1	1	0	0	1	0	1	1	0	0	1	0	1	1	0	0	1	0	1	1	5.6	5.6	5.6	19.721	180	180	0	7.0215	0	0	5.6	0	5.6	5.6	274960	0	0	63044	0	53091	158820	0
M0VW05;M0VW03	M0VW05;M0VW03	1;1	1;1	1;1	;	2	1	1	1	1	1	1	1	1	1	1	1	1	1	1	1	1	1	1	1	1	1	1.7	1.7	1.7	69.947	646	646;730	0	9.8103	1.7	1.7	1.7	1.7	1.7	1.7	2916000	147610	540660	574940	122480	669930	860370	0
M0VW07	M0VW07	7	7	7		1	7	7	7	6	6	5	6	5	5	6	6	5	6	5	5	6	6	5	6	5	5	35.8	35.8	35.8	31.473	285	285	0	96.886	29.8	33	27	29.8	27	27	27388000	3094700	5130800	4989100	1999400	4687900	7485900	3484600
M0VW49	M0VW49	11	4	4		1	11	4	4	8	8	6	6	6	9	2	1	2	1	2	3	2	1	2	1	2	3	35.6	15.4	15.4	38.562	337	337	0	24.762	27.6	23.1	21.4	20.8	21.4	30.6	4047100	382410	536020	705110	395660	900490	1127400	0
M0VWF4	M0VWF4	2	2	2		1	2	2	2	1	1	2	0	2	2	1	1	2	0	2	2	1	1	2	0	2	2	2.7	2.7	2.7	81.781	737	737	0	19.147	1.5	1.5	2.7	0	2.7	2.7	1229900	83412	134610	307610	0	273000	431250	0
M0VWJ3	M0VWJ3	4	4	4		1	4	4	4	4	3	2	3	1	2	4	3	2	3	1	2	4	3	2	3	1	2	17.2	17.2	17.2	35.944	314	314	0	27.65	17.2	13.7	10.5	13.7	3.2	10.5	7374900	2005700	2701300	827790	676370	404440	759330	1897400
M0VWJ9;M0VWJ8;M0VWJ7	M0VWJ9;M0VWJ8;M0VWJ7	2;2;2	2;2;2	2;2;2	;;	3	2	2	2	0	1	0	1	1	1	0	1	0	1	1	1	0	1	0	1	1	1	16.4	16.4	16.4	22.459	201	201;247;249	0	12.277	0	10.9	0	5.5	5.5	5.5	361410	0	158110	0	35374	0	167930	0
M0VWM9	M0VWM9	2	2	2		1	2	2	2	1	0	0	1	1	0	1	0	0	1	1	0	1	0	0	1	1	0	6.6	6.6	6.6	20.119	181	181	0	11.133	6.6	0	0	6.6	6.1	0	332100	110140	0	0	54184	167770	0	0
M0VWU1;M0VWU0	M0VWU1;M0VWU0	1;1	1;1	1;1	;	2	1	1	1	0	0	0	0	1	0	0	0	0	0	1	0	0	0	0	0	1	0	1.8	1.8	1.8	77.09	715	715;716	1	-2	0	0	0	0	1.8	0	47094	0	0	0	0	47094	0	0
M0VWX1;F2CUW7;M0VWX2;M0W061	M0VWX1;F2CUW7	11;10;4;1	11;10;4;1	11;10;4;1	;	4	11	11	11	9	8	6	7	7	6	9	8	6	7	7	6	9	8	6	7	7	6	71.1	71.1	71.1	18.042	166	166;161;95;158	0	151.58	66.3	62.7	53.6	57.8	57.8	47	60017000	7862700	11479000	11168000	5505500	12569000	11432000	9952100
M0VWY2	M0VWY2	8	8	8		1	8	8	8	5	6	6	4	2	5	5	6	6	4	2	5	5	6	6	4	2	5	66.2	66.2	66.2	18.245	160	160	0	112.88	35	52.5	59.4	34.4	18.1	45.6	21777000	1941000	4639200	5753900	1830700	2162100	5449700	2203100
M0VX96;M0VX95	M0VX96;M0VX95	1;1	1;1	1;1	;	2	1	1	1	0	0	0	1	0	0	0	0	0	1	0	0	0	0	0	1	0	0	6.6	6.6	6.6	35.283	304	304;412	1	-2	0	0	0	6.6	0	0	0	0	0	0	0	0	0	0
M0VX97;M0VX98	M0VX97;M0VX98	1;1	1;1	1;1	;	2	1	1	1	1	0	0	0	0	0	1	0	0	0	0	0	1	0	0	0	0	0	6.4	6.4	6.4	25.628	235	235;239	1	-2	6.4	0	0	0	0	0	0	0	0	0	0	0	0	0
M0VXP7	M0VXP7	2	2	2		1	2	2	2	1	1	1	1	2	1	1	1	1	1	2	1	1	1	1	1	2	1	21.2	21.2	21.2	13.659	132	132	0	22.528	11.4	11.4	11.4	11.4	21.2	11.4	697090	72589	75858	80153	59445	288750	120300	0
M0VXR8;M0VXR7	M0VXR8	5;2	5;2	5;2		2	5	5	5	1	3	1	0	3	4	1	3	1	0	3	4	1	3	1	0	3	4	16.8	16.8	16.8	44.06	441	441;255	0	32.806	2.7	10	1.8	0	9.5	13.6	4040200	158730	779270	125080	0	966430	2010700	0
M0VXZ4;M0UGI6;M0YTH1;M0YTH0;M0YTG9;M0UGI1	M0VXZ4;M0UGI6;M0YTH1;M0YTH0;M0YTG9;M0UGI1	2;1;1;1;1;1	2;1;1;1;1;1	2;1;1;1;1;1	;;;;;	6	2	2	2	2	1	0	0	1	1	2	1	0	0	1	1	2	1	0	0	1	1	5	5	5	52.793	483	483;69;306;334;529;530	0	11.918	5	2.7	0	0	2.7	2.7	507960	127620	105710	0	0	88756	185870	127620
M0VY64;M0VY63	M0VY64;M0VY63	5;4	5;4	5;4	;	2	5	5	5	4	2	2	3	3	2	4	2	2	3	3	2	4	2	2	3	3	2	16.1	16.1	16.1	39.112	341	341;195	0	69.236	12.9	6.7	6.7	9.7	9.7	6.5	4613200	959540	672320	818630	585150	913460	664120	676020
M0VYA0	M0VYA0	3	3	3		1	3	3	3	3	3	3	2	3	2	3	3	3	2	3	2	3	3	3	2	3	2	34.4	34.4	34.4	12.329	122	122	0	53.672	34.4	34.4	34.4	20.5	34.4	20.5	12573000	2065800	2103500	2108000	1534000	2324700	2437300	1623000
M0VYC1;M0VYC0	M0VYC1	6;1	6;1	6;1		2	6	6	6	5	3	3	4	5	5	5	3	3	4	5	5	5	3	3	4	5	5	31.7	31.7	31.7	34.829	325	325;119	0	59.444	27.4	15.7	10.8	15.1	24	24	33352000	11801000	5326100	2208400	903680	6126700	6986300	4706300
M0VYW0;M0VYV9;M0VYV8	M0VYW0;M0VYV9;M0VYV8	1;1;1	1;1;1	1;1;1	;;	3	1	1	1	1	0	0	0	1	0	1	0	0	0	1	0	1	0	0	0	1	0	17.1	17.1	17.1	9.0614	82	82;100;153	0.0053763	6.3893	17.1	0	0	0	17.1	0	277850	86612	0	0	0	191240	0	0
M0VYX8	M0VYX8	7	7	7		1	7	7	7	6	5	5	6	5	4	6	5	5	6	5	4	6	5	5	6	5	4	52.3	52.3	52.3	14.79	130	130	0	56.622	46.9	45.4	45.4	46.9	44.6	30	22664000	3505800	3549400	4474600	2685100	4205400	4243800	3085700
M0VZ65;M0VZ64	M0VZ65	6;2	6;2	6;2		2	6	6	6	1	3	2	2	3	3	1	3	2	2	3	3	1	3	2	2	3	3	14.4	14.4	14.4	58.823	521	521;401	0	36.637	1.9	7.3	4.2	5	7.1	7.3	3939800	103560	366200	164850	169090	572000	2564100	0
M0VZD1	M0VZD1	3	1	1		1	3	1	1	2	0	2	1	1	2	1	0	0	1	1	0	1	0	0	1	1	0	7	2.9	2.9	49.992	446	446	0.0061022	6.3554	5.2	0	4	2.9	2.9	4	251610	76357	0	0	71156	104100	0	0
M0VZF9;M0VZG0	M0VZF9;M0VZG0	5;3	5;3	5;3	;	2	5	5	5	3	2	2	2	2	4	3	2	2	2	2	4	3	2	2	2	2	4	38.1	38.1	38.1	22.059	210	210;142	0	31.17	27.6	18.6	14.3	18.6	18.6	32.9	4167900	735510	483790	361660	249250	341130	1996600	535950
M0VZJ4	M0VZJ4	1	1	1		1	1	1	1	0	0	0	0	1	0	0	0	0	0	1	0	0	0	0	0	1	0	6.2	6.2	6.2	32.879	292	292	1	-2	0	0	0	0	6.2	0	0	0	0	0	0	0	0	0
M0Y108;M0Y107;M0VZY2;M0VSW7	M0Y108;M0Y107;M0VZY2;M0VSW7	4;4;4;2	1;1;1;1	1;1;1;1	;;;	4	4	1	1	3	3	3	3	3	4	1	1	1	1	1	1	1	1	1	1	1	1	9	3.7	3.7	69.455	667	667;706;775;278	0	15.615	7.8	7.8	7.8	7.8	7.8	9	12058000	2335900	1832400	2093800	1376900	1500300	2918700	0
M0VZZ7	M0VZZ7	3	3	3		1	3	3	3	3	2	2	2	1	2	3	2	2	2	1	2	3	2	2	2	1	2	22.5	22.5	22.5	24.344	218	218	0	22.644	22.5	15.6	15.6	15.6	9.2	16.1	1400800	300730	241310	260800	114530	0	483420	162080
M0W081;M0XEC7	M0W081	8;3	1;0	1;0		2	8	1	1	6	4	4	4	7	5	0	0	0	0	1	1	0	0	0	0	1	1	14.6	2.4	2.4	69.709	617	617;529	0	6.9676	10.5	7.1	7.1	6.6	13.1	9.1	58200	0	0	0	0	58200	0	0
M0W099;M0W0A0	M0W099;M0W0A0	10;6	10;6	10;6	;	2	10	10	10	8	9	8	8	8	10	8	9	8	8	8	10	8	9	8	8	8	10	56.1	56.1	56.1	26.821	255	255;178	0	251.16	41.2	47.8	46.7	41.2	46.7	56.1	50650000	3231700	5633700	6708900	5318800	10417000	19340000	3375200
M0W0C1	M0W0C1	1	1	1		1	1	1	1	1	1	1	1	1	0	1	1	1	1	1	0	1	1	1	1	1	0	13.8	13.8	13.8	11.629	109	109	0	9.8517	13.8	13.8	13.8	13.8	13.8	0	683810	108480	217940	225160	45579	86646	0	0
M0W0U1;M0W0U2;M0W0U3	M0W0U1;M0W0U2;M0W0U3	2;1;1	2;1;1	2;1;1	;;	3	2	2	2	0	0	1	1	1	0	0	0	1	1	1	0	0	0	1	1	1	0	10.9	10.9	10.9	51.9	497	497;335;373	0	11.097	0	0	5	5.8	5	0	11120000	0	0	8805400	114170	2200800	0	0
M0W175	M0W175	1	1	1		1	1	1	1	0	0	0	0	1	0	0	0	0	0	1	0	0	0	0	0	1	0	6.9	6.9	6.9	23.56	204	204	1	-2	0	0	0	0	6.9	0	0	0	0	0	0	0	0	0
M0W1C5	M0W1C5	13	13	13		1	13	13	13	12	11	12	11	10	11	12	11	12	11	10	11	12	11	12	11	10	11	60.3	60.3	60.3	29.256	267	267	0	128.67	59.9	59.6	59.9	52.8	53.6	59.6	87888000	10756000	16317000	19366000	7684400	12678000	21086000	10033000
M0W1J0;M0W1I9;M0W1I8;M0W1J1	M0W1J0;M0W1I9	8;7;3;2	8;7;3;2	8;7;3;2	;	4	8	8	8	2	2	5	4	4	6	2	2	5	4	4	6	2	2	5	4	4	6	17	17	17	53.845	481	481;427;280;324	0	46.446	7.1	4.6	13.1	7.1	9.4	12.5	4895500	525300	431130	921830	431630	1006700	1578900	615130
M0W1W4	M0W1W4	6	6	6		1	6	6	6	4	5	4	4	4	4	4	5	4	4	4	4	4	5	4	4	4	4	20.4	20.4	20.4	47.533	455	455	0	75.65	14.7	18	13.6	12.7	14.7	13.6	8169100	735180	1466800	1757200	679980	1256700	2273200	886980
M0W1X1	M0W1X1	1	1	1		1	1	1	1	1	0	0	0	0	0	1	0	0	0	0	0	1	0	0	0	0	0	37.3	37.3	37.3	8.3292	75	75	0	13.605	37.3	0	0	0	0	0	850070	850070	0	0	0	0	0	850070
M0W2C4	M0W2C4	11	11	11		1	11	11	11	7	2	7	3	5	6	7	2	7	3	5	6	7	2	7	3	5	6	24.2	24.2	24.2	75.237	694	694	0	91.14	16.1	4.2	14.1	6.2	10.4	11.7	4185000	484770	281420	1047900	189690	915960	1265300	358490
M0W2M5	M0W2M5	3	1	1		1	3	1	1	2	3	3	2	3	3	0	1	1	0	1	1	0	1	1	0	1	1	47.1	9.2	9.2	13.355	119	119	0.00080386	6.7261	37.8	47.1	47.1	37.8	47.1	47.1	2928000	0	669970	708220	0	769870	779960	0
M0W331	M0W331	14	1	1		1	14	1	1	12	12	12	11	14	12	0	1	1	0	1	1	0	1	1	0	1	1	53.3	6	6	34.266	302	302	0	15.421	47	52.6	52.6	36.8	53.3	44.4	755030	0	203260	298630	0	117410	135720	0
M0W3A3;M0W3A2	M0W3A3;M0W3A2	6;5	6;5	6;5	;	2	6	6	6	2	1	2	4	4	4	2	1	2	4	4	4	2	1	2	4	4	4	16.6	16.6	16.6	48.64	439	439;367	0	41.535	4.6	2.1	4.1	8.7	9.1	12.1	2814600	142440	175240	310300	308210	712280	1166100	225510
M0W3C5	M0W3C5	4	4	4		1	4	4	4	1	1	0	0	1	3	1	1	0	0	1	3	1	1	0	0	1	3	7.7	7.7	7.7	77.317	700	700	0	24.553	1.9	1.9	0	0	1.9	5.9	721850	30177	157820	0	0	170510	363350	0
M0W3F2;M0Z0G3;M0Z0G2	M0W3F2;M0Z0G3;M0Z0G2	2;1;1	2;1;1	2;1;1	;;	3	2	2	2	1	1	1	0	1	1	1	1	1	0	1	1	1	1	1	0	1	1	29.4	29.4	29.4	12.874	119	119;269;284	0	12.249	21.8	21.8	21.8	0	7.6	21.8	890560	126250	150620	160690	0	232300	220700	0
M0W433;M0W435;M0W434;M0UK16;M0UK15	M0W433;M0W435	11;10;2;1;1	11;10;2;1;1	11;10;2;1;1	;	5	11	11	11	7	8	7	5	8	5	7	8	7	5	8	5	7	8	7	5	8	5	67.3	67.3	67.3	22.266	202	202;195;56;130;250	0	166.9	42.6	57.9	49	39.1	52	38.6	36379000	5291000	4433700	8991700	3674200	9990500	3998300	4912000
M0W4E2;M0W4E3	M0W4E2;M0W4E3	4;3	4;3	4;3	;	2	4	4	4	3	2	2	4	1	1	3	2	2	4	1	1	3	2	2	4	1	1	27.5	27.5	27.5	19.112	171	171;122	0	34.419	21.6	15.8	15.8	27.5	8.2	8.2	4075100	898190	724520	747800	764990	393110	546480	850500
M0W4F7;M0W4G6;M0W4G8;M0W4G2;M0W4F5;M0W4G9;M0W4F9;M0W4F8;M0W4F6;M0W4G4;M0W4G3;M0W4G0;M0W4G1	M0W4F7;M0W4G6;M0W4G8;M0W4G2;M0W4F5;M0W4G9;M0W4F9;M0W4F8;M0W4F6;M0W4G4;M0W4G3	4;4;4;4;4;3;3;3;2;2;2;1;1	4;4;4;4;4;3;3;3;2;2;2;1;1	4;4;4;4;4;3;3;3;2;2;2;1;1	;;;;;;;;;;	13	4	4	4	2	3	1	2	2	1	2	3	1	2	2	1	2	3	1	2	2	1	9.8	9.8	9.8	74.066	673	673;715;757;819;819;601;649;707;378;495;510;96;375	0	25.738	3.7	7	2.8	3.7	3.7	2.8	10161000	139630	9068300	406150	187220	0	359180	1795900
M0W4Q6	M0W4Q6	1	1	1		1	1	1	1	1	1	1	0	0	0	1	1	1	0	0	0	1	1	1	0	0	0	6.8	6.8	6.8	19.33	177	177	0.00081566	6.8195	6.8	6.8	6.8	0	0	0	165910	47135	118770	0	0	0	0	0
M0W4X5	M0W4X5	3	3	3		1	3	3	3	1	1	2	2	2	3	1	1	2	2	2	3	1	1	2	2	2	3	50.6	50.6	50.6	9.4209	89	89	0	19.751	13.5	11.2	24.7	24.7	24.7	50.6	2410700	57995	214350	260210	260920	495900	1121400	0
M0W504	M0W504	1	1	1		1	1	1	1	1	1	1	0	1	1	1	1	1	0	1	1	1	1	1	0	1	1	6.2	6.2	6.2	20.836	195	195	0	7.653	6.2	6.2	6.2	0	6.2	6.2	776330	187090	105900	195330	0	151440	136580	0
M0W5D9;M0W5D7;M0W5D8	M0W5D9;M0W5D7	3;2;1	3;2;1	3;2;1	;	3	3	3	3	2	1	2	2	2	1	2	1	2	2	2	1	2	1	2	2	2	1	4.3	4.3	4.3	103.67	954	954;567;445	0	18.759	3.1	1.3	2.4	3.1	3.1	1.3	932430	183900	144000	134790	122350	221110	126290	170790
M0W5E8	M0W5E8	4	4	4		1	4	4	4	3	3	3	2	3	3	3	3	3	2	3	3	3	3	3	2	3	3	56	56	56	9.1948	84	84	0	35.306	56	50	50	35.7	50	50	8473000	1478600	1606200	1865100	560890	1790100	1172100	1030200
M0W5J9;M0W5J8	M0W5J9;M0W5J8	2;2	2;2	2;2	;	2	2	2	2	1	0	0	0	0	1	1	0	0	0	0	1	1	0	0	0	0	1	9.1	9.1	9.1	59.116	549	549;559	0	12.714	6.2	0	0	0	0	2.9	297340	102980	0	0	0	0	194360	0
M0W5P3;M0W5P1;M0W5P0;M0W5N9;M0W5N8;M0W5P5;M0W5P6;M0W5N7;M0W5P2;M0W5P4	M0W5P3;M0W5P1;M0W5P0;M0W5N9;M0W5N8;M0W5P5;M0W5P6;M0W5N7;M0W5P2;M0W5P4	2;2;1;1;1;1;1;1;1;1	2;2;1;1;1;1;1;1;1;1	2;2;1;1;1;1;1;1;1;1	;;;;;;;;;	10	2	2	2	1	1	0	0	0	2	1	1	0	0	0	2	1	1	0	0	0	2	2.7	2.7	2.7	115.49	1049	1049;1050;404;476;530;597;627;671;796;807	0	11.81	1.2	1.2	0	0	0	2.7	587260	87505	124270	0	0	0	375480	0
M0W5Z0;M0W5Z2;M0W5Z1	M0W5Z0;M0W5Z2;M0W5Z1	11;6;6	11;6;6	11;6;6	;;	3	11	11	11	7	5	5	5	7	9	7	5	5	5	7	9	7	5	5	5	7	9	28.3	28.3	28.3	57.958	540	540;344;367	0	75.304	17.8	14.6	14.6	13.7	19.3	23.3	7191400	856400	1056700	949450	572760	1467200	2288900	770470
M0W622;M0W621	M0W622;M0W621	3;3	3;3	3;3	;	2	3	3	3	3	2	3	2	3	3	3	2	3	2	3	3	3	2	3	2	3	3	11.2	11.2	11.2	44.139	410	410;472	0	29.658	11.2	6.1	11.2	8.5	11.2	11.2	12655000	1940500	1849000	3093000	523800	2117100	3132100	1505100
M0W699;M0W6A0;M0W6A4	M0W699;M0W6A0;M0W6A4	1;1;1	1;1;1	1;1;1	;;	3	1	1	1	0	1	0	0	0	0	0	1	0	0	0	0	0	1	0	0	0	0	1.3	1.3	1.3	137.02	1213	1213;1238;1563	1	-2	0	1.3	0	0	0	0	6531200	0	6531200	0	0	0	0	0
M0W6B8;M0W6B7	M0W6B8;M0W6B7	1;1	1;1	1;1	;	2	1	1	1	0	0	0	0	1	1	0	0	0	0	1	1	0	0	0	0	1	1	6.4	6.4	6.4	20.37	187	187;366	0.0068389	6.3088	0	0	0	0	6.4	6.4	287810	0	0	0	0	116970	170840	0
M0W6I9	M0W6I9	8	8	8		1	8	8	8	5	7	7	4	7	7	5	7	7	4	7	7	5	7	7	4	7	7	30.7	30.7	30.7	43.792	391	391	0	95.666	18.4	28.4	28.4	16.1	28.4	28.4	15114000	1480400	3148700	3498300	1073000	2537800	3375800	1746300
M0W6L0	M0W6L0	2	2	2		1	2	2	2	1	1	1	0	2	2	1	1	1	0	2	2	1	1	1	0	2	2	25	25	25	11.703	108	108	0	14.804	13.9	13.9	13.9	0	25	25	1718900	200030	277490	290970	0	576190	374240	0
M0W6M7	M0W6M7	1	1	1		1	1	1	1	1	0	0	0	0	0	1	0	0	0	0	0	1	0	0	0	0	0	3.7	3.7	3.7	40.494	353	353	1	-2	3.7	0	0	0	0	0	0	0	0	0	0	0	0	0
M0W788	M0W788	2	2	2		1	2	2	2	1	0	0	2	0	0	1	0	0	2	0	0	1	0	0	2	0	0	7.5	7.5	7.5	30.754	294	294	0	11.402	4.1	0	0	7.5	0	0	197490	107250	0	0	90237	0	0	0
M0W7A5;M0W7A4;M0Y411;M0Y3D1	M0W7A5;M0W7A4	33;27;1;1	33;27;1;1	13;11;1;1	;	4	33	33	13	26	24	25	30	27	26	26	24	25	30	27	26	9	11	11	12	12	11	57.1	57.1	24.7	71.888	657	657;564;414;608	0	323.31	49.8	45.8	46	49.8	53.7	49.2	404200000	37015000	59443000	73033000	45986000	86905000	101820000	36749000
M0W7H5	M0W7H5	1	1	1		1	1	1	1	0	0	1	0	0	0	0	0	1	0	0	0	0	0	1	0	0	0	2.9	2.9	2.9	31.133	279	279	1	-2	0	0	2.9	0	0	0	0	0	0	0	0	0	0	0
M0W7K2;M0W8Q9	M0W7K2;M0W8Q9	7;4	6;3	4;1	;	2	7	6	4	6	5	5	6	6	6	5	4	4	5	5	5	3	2	2	3	3	3	54	54	34.7	16.843	150	150;197	0	290	51.3	50.7	50.7	53.3	51.3	51.3	473790000	67105000	77044000	81106000	44690000	87286000	116560000	42041000
M0W7R3;M0UQX8;M0UQX7	M0W7R3	5;2;2	5;2;2	5;2;2		3	5	5	5	1	1	2	1	0	1	1	1	2	1	0	1	1	1	2	1	0	1	17.2	17.2	17.2	61.39	557	557;294;385	0	32.852	3.1	3.4	7.9	2.9	0	4.5	6333400	0	2009900	1597000	83557	0	2643000	0
M0W7X8	M0W7X8	7	7	7		1	7	7	7	3	3	5	3	5	5	3	3	5	3	5	5	3	3	5	3	5	5	39.3	39.3	39.3	33.37	298	298	0	110.28	14.4	14.4	30.9	14.4	23.8	26.8	26267000	2001400	3075500	7643700	1825700	4735900	6985000	2472700
M0W8F6;M0W8F5;M0V526;M0V527	M0W8F6;M0W8F5	5;5;2;2	5;5;2;2	5;5;2;2	;	4	5	5	5	3	1	1	2	0	3	3	1	1	2	0	3	3	1	1	2	0	3	20.8	20.8	20.8	39.716	365	365;365;192;199	0	36.881	11	6.6	6.6	8.8	0	15.3	2221400	683640	187500	236730	345490	0	768000	516840
M0W8G2	M0W8G2	2	2	2		1	2	2	2	1	1	1	1	1	1	1	1	1	1	1	1	1	1	1	1	1	1	3	3	3	88.245	796	796	0	12.388	1.5	1.5	1.5	1.5	1.5	1.5	439190	52518	69003	103660	53193	76251	84563	0
M0W8I0	M0W8I0	2	2	2		1	2	2	2	2	2	2	2	1	2	2	2	2	2	1	2	2	2	2	2	1	2	54.7	54.7	54.7	6.0228	53	53	0	14.728	54.7	54.7	54.7	54.7	18.9	54.7	2906800	454350	469380	543980	427930	302460	708650	461640
M0W8L7	M0W8L7	1	1	1		1	1	1	1	0	0	0	1	0	0	0	0	0	1	0	0	0	0	0	1	0	0	2.7	2.7	2.7	48.186	449	449	1	-2	0	0	0	2.7	0	0	40709	0	0	0	40709	0	0	0
M0W8S8;M0UX48	M0W8S8	22;1	1;0	1;0		2	22	1	1	18	16	17	19	17	17	1	0	0	0	0	0	1	0	0	0	0	0	37	2.2	2.2	71.262	651	651;294	1	-2	30.9	30.9	31	30.1	32	28.4	56629	56629	0	0	0	0	0	56629
M0W8Z2	M0W8Z2	1	1	1		1	1	1	1	1	1	1	1	1	1	1	1	1	1	1	1	1	1	1	1	1	1	7.8	7.8	7.8	17.71	166	166	0	15.464	7.8	7.8	7.8	7.8	7.8	7.8	45166000	4761000	5811300	6286900	5789400	8203500	14313000	0
M0W923	M0W923	2	2	2		1	2	2	2	1	1	1	1	1	0	1	1	1	1	1	0	1	1	1	1	1	0	8	8	8	16.738	163	163	0	12.033	6.7	6.7	6.7	8	6.7	0	767570	197320	178770	179660	55906	155910	0	0
M0W9B2	M0W9B2	9	9	9		1	9	9	9	6	6	8	3	4	2	6	6	8	3	4	2	6	6	8	3	4	2	24.5	24.5	24.5	48.835	453	453	0	85.135	20.1	17.7	22.7	9.9	11.9	6.8	10388000	1831500	2929600	3199900	377850	937360	1112100	1591500
M0W9B7	M0W9B7	4	4	4		1	4	4	4	4	4	4	4	4	4	4	4	4	4	4	4	4	4	4	4	4	4	73.5	73.5	73.5	8.8821	83	83	0	94.386	73.5	73.5	73.5	73.5	73.5	73.5	141540000	16183000	25729000	15060000	13147000	28145000	43281000	14898000
M0WA02	M0WA02	3	3	3		1	3	3	3	2	3	3	3	3	3	2	3	3	3	3	3	2	3	3	3	3	3	34.1	34.1	34.1	15.5	138	138	0	64.823	34.1	34.1	34.1	34.1	34.1	34.1	2102100000	310730000	430380000	441890000	189360000	268490000	461230000	233510000
M0WAK4	M0WAK4	1	1	1		1	1	1	1	0	0	1	0	1	1	0	0	1	0	1	1	0	0	1	0	1	1	3.7	3.7	3.7	35.989	326	326	0.0053517	6.3655	0	0	3.7	0	3.7	3.7	273050	0	0	91677	0	85678	95699	0
M0WAL0	M0WAL0	3	3	3		1	3	3	3	1	2	2	2	3	3	1	2	2	2	3	3	1	2	2	2	3	3	24.6	24.6	24.6	23.871	224	224	0	33.794	5.8	17	17	17	24.6	24.6	7356000	219780	372550	729790	491610	2243500	3298800	0
M0WAR2	M0WAR2	2	2	2		1	2	2	2	0	0	0	0	1	2	0	0	0	0	1	2	0	0	0	0	1	2	19.3	19.3	19.3	17.677	161	161	0	11.14	0	0	0	0	12.4	19.3	270640	0	0	0	0	0	270640	0
M0WB36	M0WB36	5	5	5		1	5	5	5	2	2	3	4	2	2	2	2	3	4	2	2	2	2	3	4	2	2	18.1	18.1	18.1	40.469	371	371	0	32.016	7.5	5.7	10.2	13.5	7.3	7.3	2662700	276830	286110	722750	403410	347580	625990	354030
M0WBH4;M0VHN1;M0VED9;M0VEE0;M0VEE1	M0WBH4	6;1;1;1;1	6;1;1;1;1	1;0;0;0;0		5	6	6	1	5	4	3	4	2	3	5	4	3	4	2	3	1	0	0	0	0	1	62.3	62.3	21.3	13.021	122	122;68;68;74;87	0	37.527	62.3	41	30.3	40.2	21.3	42.6	5124600	1036300	982100	1063500	761060	449210	832410	804090
M0WBN4	M0WBN4	2	2	2		1	2	2	2	0	0	2	0	2	1	0	0	2	0	2	1	0	0	2	0	2	1	19	19	19	17.867	163	163	0	12.111	0	0	19	0	19	10.4	704350	0	0	421030	0	232930	50385	0
M0WC08;M0WC05;M0WC07	M0WC08;M0WC05;M0WC07	1;1;1	1;1;1	1;1;1	;;	3	1	1	1	0	1	1	0	0	1	0	1	1	0	0	1	0	1	1	0	0	1	6.3	6.3	6.3	27.039	239	239;455;495	0	7.6431	0	6.3	6.3	0	0	6.3	486470	0	178820	138090	0	0	169570	0
M0WC34	M0WC34	5	1	1		1	5	1	1	3	3	3	3	3	5	0	0	0	0	0	1	0	0	0	0	0	1	49.3	13.3	13.3	8.6382	75	75	0	10.499	36	26.7	26.7	26.7	26.7	49.3	3820400	0	0	0	0	0	3820400	0
M0WC49;M0YY35	M0WC49;M0YY35	1;1	1;1	1;1	;	2	1	1	1	0	0	1	0	1	1	0	0	1	0	1	1	0	0	1	0	1	1	6.5	6.5	6.5	18.636	169	169;204	0.0096012	6.1611	0	0	6.5	0	6.5	6.5	667360	0	0	258560	0	224360	184450	0
M0WCB1;M0WCA9;M0WCB0;M0WCB3	M0WCB1;M0WCA9;M0WCB0;M0WCB3	2;2;1;1	2;2;1;1	2;2;1;1	;;;	4	2	2	2	0	0	0	1	2	1	0	0	0	1	2	1	0	0	0	1	2	1	5.3	5.3	5.3	43.091	395	395;420;223;292	0	12.401	0	0	0	2.8	5.3	2.8	633140	0	0	0	82333	326410	224390	0
M0WCC2	M0WCC2	7	7	7		1	7	7	7	0	2	1	3	5	4	0	2	1	3	5	4	0	2	1	3	5	4	31.3	31.3	31.3	34.255	323	323	0	54.154	0	12.4	3.4	14.9	25.7	19.2	3095000	0	355480	141310	425010	1123200	1050000	0
M0WCD7	M0WCD7	9	9	7		1	9	9	7	8	7	6	8	7	7	8	7	6	8	7	7	6	5	4	6	5	5	61.1	61.1	44.4	18.814	180	180	0	297.14	52.8	52.8	48.3	61.1	56.7	56.7	470830000	55471000	55097000	75288000	59043000	84623000	141310000	50025000
M0WCG4	M0WCG4	1	1	1		1	1	1	1	0	1	1	0	1	1	0	1	1	0	1	1	0	1	1	0	1	1	4.3	4.3	4.3	37.224	327	327	0.00080451	6.7349	0	4.3	4.3	0	4.3	4.3	462950	0	69340	104250	0	187790	101580	0
M0WCG6;M0XUE4;M0UNM7	M0WCG6	3;1;1	2;0;0	2;0;0		3	3	2	2	1	2	3	2	1	2	1	1	2	1	0	1	1	1	2	1	0	1	40	27.1	27.1	9.3283	85	85;172;174	0	13.212	14.1	25.9	40	25.9	12.9	27.1	1163500	90223	214050	487220	232790	0	139210	0
M0WCK3	M0WCK3	3	3	3		1	3	3	3	1	1	0	2	1	2	1	1	0	2	1	2	1	1	0	2	1	2	15.4	15.4	15.4	32.189	286	286	0	19.516	5.9	5.9	0	10.1	5.9	11.2	1002400	35912	72481	0	117620	164670	611680	0
M0WCN3	M0WCN3	4	4	4		1	4	4	4	4	3	4	4	3	1	4	3	4	4	3	1	4	3	4	4	3	1	42.5	42.5	42.5	14.847	134	134	0	62.853	42.5	29.1	42.5	42.5	29.1	9	6268900	1392400	1060400	1900300	721130	838670	356070	1350400
M0WCQ8;M0WEY9;F2CR39;M0XDV8;M0UNP0;M0XDV7	M0WCQ8	9;1;1;1;1;1	9;1;1;1;1;1	8;0;0;0;0;0		6	9	9	8	7	5	5	6	6	5	7	5	5	6	6	5	7	5	5	6	5	5	67.7	67.7	63.4	17.366	161	161;207;216;281;370;380	0	133.21	63.4	39.1	39.1	42.2	43.5	54	159090000	18984000	21362000	24394000	17050000	33600000	43704000	15943000
M0WCY3	M0WCY3	1	1	1		1	1	1	1	1	1	1	1	1	1	1	1	1	1	1	1	1	1	1	1	1	1	10.3	10.3	10.3	10.308	97	97	0.0090293	6.2488	10.3	10.3	10.3	10.3	10.3	10.3	806530	89118	141250	164250	61232	143870	206820	0
M0WD04	M0WD04	2	2	2		1	2	2	2	1	1	1	1	1	0	1	1	1	1	1	0	1	1	1	1	1	0	43.9	43.9	43.9	7.2975	66	66	0	12.404	18.2	25.8	25.8	25.8	25.8	0	1083300	121370	303190	288530	120430	249810	0	0
M0WD89;M0WD91;M0WD90;M0WD88	M0WD89;M0WD91;M0WD90	3;2;2;1	3;2;2;1	3;2;2;1	;;	4	3	3	3	0	0	0	0	1	3	0	0	0	0	1	3	0	0	0	0	1	3	13.9	13.9	13.9	45.483	417	417;288;329;67	0	20.819	0	0	0	0	5.5	13.9	1643800	0	0	0	0	616210	1027500	0
M0WDH7	M0WDH7	2	2	2		1	2	2	2	1	0	0	1	2	2	1	0	0	1	2	2	1	0	0	1	2	2	9.8	9.8	9.8	29.789	276	276	0	14.691	4.3	0	0	4.3	9.8	9.8	827190	86693	0	0	117840	278790	343850	0
M0WDU0	M0WDU0	1	1	1		1	1	1	1	0	0	0	0	1	0	0	0	0	0	1	0	0	0	0	0	1	0	6.3	6.3	6.3	22.635	205	205	1	-2	0	0	0	0	6.3	0	109610	0	0	0	0	109610	0	0
M0WDU4;M0WDU6;M0WDU5;M0Y0M3	M0WDU4;M0WDU6;M0WDU5	6;6;6;1	6;6;6;1	6;6;6;1	;;	4	6	6	6	1	3	1	0	3	2	1	3	1	0	3	2	1	3	1	0	3	2	14.9	14.9	14.9	75.028	664	664;744;773;655	0	35.283	3.2	9	2.9	0	5.9	6	2115900	87822	1104300	152670	0	328310	442730	0
M0WDV3;M0WDV9;M0WDV8;M0WDV1;M0WDV5;M0WDW1;M0WDV0;M0WDV4	M0WDV3;M0WDV9;M0WDV8;M0WDV1;M0WDV5;M0WDW1;M0WDV0;M0WDV4	1;1;1;1;1;1;1;1	1;1;1;1;1;1;1;1	1;1;1;1;1;1;1;1	;;;;;;;	8	1	1	1	0	0	0	0	1	0	0	0	0	0	1	0	0	0	0	0	1	0	3.8	3.8	3.8	40.745	373	373;496;506;508;521;629;894;1027	1	-2	0	0	0	0	3.8	0	122470	0	0	0	0	122470	0	0
M0WDX4;M0Y1R4	M0WDX4	4;1	4;1	4;1		2	4	4	4	4	1	1	1	2	1	4	1	1	1	2	1	4	1	1	1	2	1	43.2	43.2	43.2	19.02	176	176;321	0	28.979	43.2	11.4	11.4	11.4	19.9	11.4	2358900	846600	363660	378570	181310	249090	339700	596240
M0WDY0	M0WDY0	2	2	2		1	2	2	2	1	0	1	0	2	1	1	0	1	0	2	1	1	0	1	0	2	1	6.9	6.9	6.9	36.45	318	318	0	13.561	3.5	0	3.5	0	6.9	3.5	1068100	117180	0	244170	0	399510	307220	0
M0WE03	M0WE03	9	5	5		1	9	5	5	6	5	7	6	5	6	3	2	4	2	2	3	3	2	4	2	2	3	24.2	14.3	14.3	58.893	553	553	0	74.609	15.2	12.1	19	14.3	12.1	16.5	12433000	1556200	2830500	2617100	1023900	1558500	2846700	1455700
M0WE27	M0WE27	1	1	1		1	1	1	1	0	0	1	0	0	0	0	0	1	0	0	0	0	0	1	0	0	0	3.7	3.7	3.7	51.385	481	481	1	-2	0	0	3.7	0	0	0	158380	0	0	158380	0	0	0	0
M0WE81	M0WE81	7	7	7		1	7	7	7	4	2	2	1	2	0	4	2	2	1	2	0	4	2	2	1	2	0	4.8	4.8	4.8	200.81	1785	1785	0	42.279	3	1.4	1.2	0.7	1.2	0	746460	179470	83274	170140	51175	262400	0	179470
M0WE97;M0WE99	M0WE97;M0WE99	2;2	2;2	2;2	;	2	2	2	2	1	1	1	1	2	1	1	1	1	1	2	1	1	1	1	1	2	1	9.6	9.6	9.6	27.311	239	239;240	0	12.419	5	5	5	5	9.6	5	679920	46237	78091	95407	69933	271740	118510	0
M0WEE3;M0WEE1;M0WEE0	M0WEE3;M0WEE1;M0WEE0	2;2;2	2;2;2	2;2;2	;;	3	2	2	2	0	0	0	0	0	2	0	0	0	0	0	2	0	0	0	0	0	2	16.9	16.9	16.9	27.946	254	254;327;327	0	11.893	0	0	0	0	0	16.9	642210	0	0	0	0	0	642210	0
M0WF06	M0WF06	1	1	1		1	1	1	1	0	0	0	0	1	0	0	0	0	0	1	0	0	0	0	0	1	0	18.4	18.4	18.4	8.5217	76	76	0.0053681	6.3864	0	0	0	0	18.4	0	304180	0	0	0	0	304180	0	0
M0WF10;M0WF11	M0WF10;M0WF11	2;2	2;2	2;2	;	2	2	2	2	2	2	0	0	0	0	2	2	0	0	0	0	2	2	0	0	0	0	42.9	42.9	42.9	6.286	56	56;84	0	47.929	42.9	42.9	0	0	0	0	687960	408200	279750	0	0	0	0	0
M0WF40;M0WF37;M0WF35;M0WF36;M0WF39	M0WF40;M0WF37;M0WF35;M0WF36;M0WF39	20;18;15;14;12	20;18;15;14;12	20;18;15;14;12	;;;;	5	20	20	20	19	16	17	18	17	18	19	16	17	18	17	18	19	16	17	18	17	18	59.6	59.6	59.6	46.803	413	413;378;322;316;250	0	323.31	50.6	47.2	49.9	50.4	49.9	58.8	212650000	27373000	34042000	41006000	20397000	35505000	54323000	25444000
M0WF67;M0WF63;M0WF68	M0WF67;M0WF63;M0WF68	4;4;2	3;3;2	3;3;2	;;	3	4	3	3	3	2	2	1	2	2	2	1	1	0	1	1	2	1	1	0	1	1	10.7	8.6	8.6	47.146	440	440;501;445	0	17.553	8.9	4.5	3.9	2	4.5	4.5	618630	179670	96718	93879	0	99334	149030	179670
M0WF89	M0WF89	2	2	2		1	2	2	2	1	1	1	1	1	2	1	1	1	1	1	2	1	1	1	1	1	2	11.9	11.9	11.9	18.905	176	176	0	13.48	5.7	5.7	5.7	5.7	6.2	11.9	2593800	241180	462060	430970	247690	213350	998530	0
M0WF90;M0WF88	M0WF90;M0WF88	2;1	2;1	2;1	;	2	2	2	2	1	2	2	2	2	2	1	2	2	2	2	2	1	2	2	2	2	2	16.2	16.2	16.2	30.11	284	284;187	0	16.658	4.9	16.2	16.2	16.2	16.2	16.2	2451700	110540	504400	435460	171840	429180	800220	0
M0WFD2;M0WFD3;M0WFD1	M0WFD2;M0WFD3	13;11;3	12;10;2	10;9;2	;	3	13	12	10	8	9	9	11	13	10	8	9	9	11	12	10	8	8	8	9	10	9	27	26	22.4	73.752	688	688;561;113	0	120.91	16.9	18.5	17.7	22.5	27	20.5	27154000	2195300	4861900	2755300	3078300	5904300	8359200	2567000
M0WFE2	M0WFE2	21	4	4		1	21	4	4	15	16	17	16	18	17	1	4	4	2	4	4	1	4	4	2	4	4	28	4.8	4.8	100.78	914	914	0	33.438	22.8	22.2	22.9	25.3	26.6	24.3	8327500	265840	1609100	1697700	364870	1966100	2423800	0
M0WFM6;M0WFM7	M0WFM6;M0WFM7	1;1	1;1	1;1	;	2	1	1	1	1	0	0	1	0	0	1	0	0	1	0	0	1	0	0	1	0	0	7.1	7.1	7.1	31.084	282	282;291	0	6.9823	7.1	0	0	7.1	0	0	286800	58868	0	0	227930	0	0	0
M0WFT0;M0WFT1	M0WFT0;M0WFT1	1;1	1;1	1;1	;	2	1	1	1	1	1	1	0	1	0	1	1	1	0	1	0	1	1	1	0	1	0	6.4	6.4	6.4	30.573	283	283;331	0.003879	6.4347	6.4	6.4	6.4	0	6.4	0	535070	75219	147680	163560	0	148610	0	0
M0WFV3;M0WFV2;M0WFV5;M0WFV4;M0WFV7;M0WFV8;M0WFW0;M0YRL4;F2CQF3;M0WZE7;M0WZE2;M0WZE9;M0WZD9;M0WZE0;M0WZE6;M0WZE4;M0WZE8;M0XA42;M0W7A2;M0YT85;M0W7A1;M0YT86	M0WFV3;M0WFV2;M0WFV5;M0WFV4;M0WFV7;M0WFV8	5;5;5;5;5;3;2;1;1;1;1;1;1;1;1;1;1;1;1;1;1;1	5;5;5;5;5;3;2;1;1;1;1;1;1;1;1;1;1;1;1;1;1;1	5;5;5;5;5;3;2;1;1;1;1;1;1;1;1;1;1;1;1;1;1;1	;;;;;	22	5	5	5	4	2	3	2	2	1	4	2	3	2	2	1	4	2	3	2	2	1	24.8	24.8	24.8	37.131	355	355;355;356;356;365;316;93;473;475;526;537;539;541;555;556;557;572;574;603;716;740;786	0	35.852	14.6	8.2	17.2	6.5	6.8	3.7	4302900	615880	786430	793570	126950	1273900	706130	485790
M0WFY8;M0WFY9	M0WFY8;M0WFY9	4;2	4;2	4;2	;	2	4	4	4	1	3	3	0	1	1	1	3	3	0	1	1	1	3	3	0	1	1	14.1	14.1	14.1	50.84	455	455;312	0	27.606	3.3	10.3	10.3	0	3.3	3.3	1376000	95140	462330	556330	0	95792	166440	0
M0WGB4;M0WGB3;M0WGB2	M0WGB4;M0WGB3;M0WGB2	2;2;1	2;2;1	2;2;1	;;	3	2	2	2	0	0	1	0	1	0	0	0	1	0	1	0	0	0	1	0	1	0	7.6	7.6	7.6	37.09	328	328;414;87	0	10.976	0	0	5.5	0	2.1	0	221640	0	0	76852	0	144790	0	0
M0WGK7;M0WGK6;M0WGK5	M0WGK7;M0WGK6	7;6;1	7;6;1	7;6;1	;	3	7	7	7	6	5	7	7	6	5	6	5	7	7	6	5	6	5	7	7	6	5	37.2	37.2	37.2	39.037	363	363;184;182	0	138.05	33.6	27.3	37.2	37.2	32.5	28.9	35568000	6553500	7660900	10266000	3572300	3481600	4033400	5725400
M0WGQ5	M0WGQ5	1	1	1		1	1	1	1	1	1	0	0	1	0	1	1	0	0	1	0	1	1	0	0	1	0	2.3	2.3	2.3	102.57	943	943	0	7.3339	2.3	2.3	0	0	2.3	0	793280	163630	348130	0	0	281510	0	0
M0WGU7	M0WGU7	1	1	1		1	1	1	1	0	0	0	0	1	0	0	0	0	0	1	0	0	0	0	0	1	0	9.2	9.2	9.2	18.811	163	163	0.0068182	6.2905	0	0	0	0	9.2	0	0	0	0	0	0	0	0	0
M0WH37	M0WH37	1	1	1		1	1	1	1	0	1	1	0	0	0	0	1	1	0	0	0	0	1	1	0	0	0	1.1	1.1	1.1	197.41	1760	1760	0	7.132	0	1.1	1.1	0	0	0	8618300	0	2721500	5896800	0	0	0	0
M0WH63	M0WH63	4	4	4		1	4	4	4	4	4	4	4	4	4	4	4	4	4	4	4	4	4	4	4	4	4	51.1	51.1	51.1	8.7666	88	88	0	37.302	51.1	51.1	51.1	51.1	51.1	51.1	157800000	15238000	18289000	21316000	29411000	37775000	35773000	15596000
M0WHE9;M0WHF1;M0WHE8	M0WHE9;M0WHF1;M0WHE8	1;1;1	1;1;1	1;1;1	;;	3	1	1	1	0	0	1	0	0	0	0	0	1	0	0	0	0	0	1	0	0	0	2.3	2.3	2.3	42.41	384	384;409;480	1	-2	0	0	2.3	0	0	0	99983	0	0	99983	0	0	0	0
M0WHL8	M0WHL8	1	1	1		1	1	1	1	0	1	0	0	0	1	0	1	0	0	0	1	0	1	0	0	0	1	2.5	2.5	2.5	56.798	514	514	1	-2	0	2.5	0	0	0	2.5	834810	0	415890	0	0	0	418910	0
M0WHN6	M0WHN6	10	10	10		1	10	10	10	8	9	8	7	8	8	8	9	8	7	8	8	8	9	8	7	8	8	44.4	44.4	44.4	39.485	363	363	0	191.42	38.3	41.3	38	33.1	34.4	32.2	102030000	18717000	22345000	20159000	11327000	11510000	17969000	16495000
M0WHP4	M0WHP4	9	8	8		1	9	8	8	3	5	4	3	5	6	3	4	4	3	4	5	3	4	4	3	4	5	40.6	35.9	35.9	35.498	315	315	0	47.327	14.6	24.1	19	12.4	20.6	26.3	4918800	412830	1098700	699300	402400	1371600	934000	568570
M0WHZ5;Q4VM11;M0WHZ7;M0WHZ8;M0WHZ4;M0WHZ2;M0WHZ3;M0WHZ6	M0WHZ5;Q4VM11;M0WHZ7	5;5;3;2;2;1;1;1	5;5;3;2;2;1;1;1	5;5;3;2;2;1;1;1	;;	8	5	5	5	4	5	5	5	5	4	4	5	5	5	5	4	4	5	5	5	5	4	13.1	13.1	13.1	49.561	435	435;505;307;135;268;78;156;222	0	92.208	11.5	13.1	13.1	13.1	13.1	11.5	1014700000	91240000	186930000	218380000	68998000	154050000	295050000	88883000
M0WI15;M0WI14	M0WI15;M0WI14	5;5	5;5	5;5	;	2	5	5	5	3	4	3	2	4	4	3	4	3	2	4	4	3	4	3	2	4	4	25.6	25.6	25.6	29.86	281	281;328	0	52.002	15.3	21.4	14.9	10.7	19.9	19.9	4498400	384030	754300	667750	396890	1099800	1195600	392160
M0WI75	M0WI75	6	6	6		1	6	6	6	4	4	4	4	4	6	4	4	4	4	4	6	4	4	4	4	4	6	65.6	65.6	65.6	16.263	151	151	0	77.92	44.4	48.3	48.3	44.4	48.3	65.6	45797000	1416500	6008500	10754000	988800	13367000	13263000	4236900
M0WIB7;M0WIB6	M0WIB7	10;3	10;3	10;3		2	10	10	10	9	8	8	8	8	8	9	8	8	8	8	8	9	8	8	8	8	8	37.5	37.5	37.5	34.263	301	301;168	0	149.25	32.6	32.9	32.9	27.2	32.9	32.9	115340000	11977000	15850000	23612000	10837000	21402000	31665000	9464300
M0WIE4	M0WIE4	2	1	1		1	2	1	1	2	0	0	0	0	0	1	0	0	0	0	0	1	0	0	0	0	0	10.8	3.9	3.9	41.135	362	362	0.0095588	6.1353	10.8	0	0	0	0	0	0	0	0	0	0	0	0	0
M0WIN4	M0WIN4	3	3	3		1	3	3	3	0	1	1	1	3	3	0	1	1	1	3	3	0	1	1	1	3	3	23.8	23.8	23.8	15.719	151	151	0	30.665	0	9.3	9.3	9.3	23.8	23.8	1560100	0	83431	168190	79569	513030	715860	0
M0WIR9	M0WIR9	3	3	3		1	3	3	3	2	0	1	1	2	1	2	0	1	1	2	1	2	0	1	1	2	1	40.9	40.9	40.9	16.774	159	159	0	20.617	15.7	0	8.8	8.8	34	6.9	1835400	198310	0	200080	100480	1072500	263980	0
M0WIS1	M0WIS1	1	1	1		1	1	1	1	1	1	1	1	1	1	1	1	1	1	1	1	1	1	1	1	1	1	2.7	2.7	2.7	52.104	490	490	0.00079872	6.6793	2.7	2.7	2.7	2.7	2.7	2.7	720830	62855	136590	231990	32719	108860	147810	0
M0WJC3	M0WJC3	3	3	3		1	3	3	3	3	1	1	1	1	1	3	1	1	1	1	1	3	1	1	1	1	1	17.1	17.1	17.1	25.582	228	228	0	19.829	17.1	8.8	8.8	8.8	8.8	8.8	1881700	386070	344380	356660	166960	236120	391460	386070
M0WJD0	M0WJD0	1	1	1		1	1	1	1	1	1	1	0	1	1	1	1	1	0	1	1	1	1	1	0	1	1	8.5	8.5	8.5	21.83	201	201	0	33.628	8.5	8.5	8.5	0	8.5	8.5	6273600	357340	435600	1660600	0	1699600	2120400	0
M0WJU7;M0WJU8	M0WJU7	8;3	8;3	8;3		2	8	8	8	8	8	8	8	8	8	8	8	8	8	8	8	8	8	8	8	8	8	66.2	66.2	66.2	14.374	130	130;106	0	290.33	66.2	66.2	66.2	66.2	66.2	66.2	109350000	9730700	15787000	20624000	8831100	24039000	30337000	9039600
M0WJV7	M0WJV7	4	4	4		1	4	4	4	2	3	4	2	2	2	2	3	4	2	2	2	2	3	4	2	2	2	43.5	43.5	43.5	16.57	168	168	0	83.087	26.2	33.9	43.5	26.2	17.3	23.2	3756400	481410	1263200	805540	47372	641450	517380	384990
M0WK44	M0WK44	3	3	3		1	3	3	3	2	2	2	2	1	2	2	2	2	2	1	2	2	2	2	2	1	2	18.8	18.8	18.8	18.545	176	176	0	22.23	11.4	11.4	11.4	13.6	6.2	11.4	2502400	277170	448140	625790	81505	201790	868000	248050
M0WK95;M0WK96;M0YSP8;M0YSP4;M0WK91	M0WK95;M0WK96;M0YSP8;M0YSP4;M0WK91	1;1;1;1;1	1;1;1;1;1	1;1;1;1;1	;;;;	5	1	1	1	1	0	0	0	0	0	1	0	0	0	0	0	1	0	0	0	0	0	3.1	3.1	3.1	44.324	414	414;423;580;611;751	1	-2	3.1	0	0	0	0	0	24182	24182	0	0	0	0	0	24182
M0WKW1	M0WKW1	2	2	2		1	2	2	2	1	1	1	1	1	2	1	1	1	1	1	2	1	1	1	1	1	2	11.5	11.5	11.5	28.229	262	262	0	18.519	5.3	5.3	5.3	5.3	5.3	11.5	1797300	179460	278990	249390	152110	305350	631950	0
M0WLA7;M0WLA8	M0WLA7;M0WLA8	7;5	7;5	7;5	;	2	7	7	7	5	5	4	5	5	5	5	5	4	5	5	5	5	5	4	5	5	5	20.4	20.4	20.4	48.106	446	446;236	0	58.884	14.1	15.5	10.8	14.1	12.3	12.3	8623900	989690	1247800	1412500	849690	1550500	2573700	957450
M0WLI2	M0WLI2	1	1	1		1	1	1	1	0	0	1	0	0	0	0	0	1	0	0	0	0	0	1	0	0	0	6.9	6.9	6.9	23.794	218	218	1	-2	0	0	6.9	0	0	0	207300	0	0	207300	0	0	0	0
M0WLI6	M0WLI6	18	18	17		1	18	18	17	12	13	15	8	13	10	12	13	15	8	13	10	12	12	14	8	12	10	51.2	51.2	49	60.681	557	557	0	175.35	38.6	36.1	43.6	23.9	36.1	27.1	37804000	5457600	7454100	10325000	2345100	6387000	5834900	4992800
M0WLS3;M0WLS4;M0WLS7;M0WLS9;M0WLS8;M0WLS1	M0WLS3;M0WLS4;M0WLS7;M0WLS9;M0WLS8;M0WLS1	5;5;5;5;5;3	5;5;5;5;5;3	5;5;5;5;5;3	;;;;;	6	5	5	5	1	0	2	1	3	2	1	0	2	1	3	2	1	0	2	1	3	2	4.9	4.9	4.9	148.59	1330	1330;1351;1706;1718;2311;728	0	31.979	1.3	0	1.9	0.8	2.9	2.5	902940	89428	0	178280	49535	272170	313520	0
M0WLY7;M0WLY8;M0WLY6	M0WLY7;M0WLY8;M0WLY6	1;1;1	1;1;1	1;1;1	;;	3	1	1	1	0	0	0	1	0	0	0	0	0	1	0	0	0	0	0	1	0	0	1.4	1.4	1.4	139.81	1253	1253;1279;1335	1	-2	0	0	0	1.4	0	0	81998	0	0	0	81998	0	0	0
M0WM06	M0WM06	1	1	1		1	1	1	1	0	0	1	1	1	1	0	0	1	1	1	1	0	0	1	1	1	1	9.3	9.3	9.3	14.962	140	140	0	7.7165	0	0	9.3	9.3	9.3	9.3	627260	0	0	189660	98080	165280	174250	0
M0WMB2	M0WMB2	2	2	2		1	2	2	2	1	0	0	1	0	1	1	0	0	1	0	1	1	0	0	1	0	1	10.7	10.7	10.7	41.747	382	382	0	14.346	6.5	0	0	6.5	0	4.2	149710	72764	0	0	76946	0	0	0
M0WME6;M0WME5;M0WME8;M0WME9;M0WMF0;M0ZFE2;M0ZFE3;M0ZFE1	M0WME6;M0WME5;M0WME8;M0WME9;M0WMF0;M0ZFE2;M0ZFE3	6;6;5;4;4;4;4;2	5;5;4;3;3;3;3;1	5;5;4;3;3;3;3;1	;;;;;;	8	6	5	5	2	1	4	3	2	1	2	1	3	3	2	1	2	1	3	3	2	1	9.5	8.1	8.1	92.615	838	838;962;593;260;329;829;958;471	0	31.808	2.6	1.8	6.6	4.5	3.7	1.9	1260000	170320	113480	317480	248760	217280	192690	200890
M0WMN8;M0WMN9	M0WMN8;M0WMN9	1;1	1;1	1;1	;	2	1	1	1	1	1	1	1	1	1	1	1	1	1	1	1	1	1	1	1	1	1	5.1	5.1	5.1	27.933	236	236;242	0	7.1466	5.1	5.1	5.1	5.1	5.1	5.1	1075000	102560	182140	217490	62933	190270	319650	0
M0WNB2;M0WNB1;M0WZL5;M0WZL7;M0WZL6	M0WNB2;M0WNB1;M0WZL5;M0WZL7;M0WZL6	4;4;2;2;2	3;3;1;1;1	3;3;1;1;1	;;;;	5	4	3	3	3	3	3	2	4	0	3	2	2	1	3	0	3	2	2	1	3	0	18.3	15.2	15.2	42.731	382	382;400;305;379;398	0	103.33	15.2	10.5	10.5	7.6	18.3	0	8368900	2627700	1847000	909960	1078700	1905500	0	1876000
M0WNE6;M0WNE9;M0WNE7;M0WNF0;M0WNE8	M0WNE6;M0WNE9;M0WNE7;M0WNF0;M0WNE8	15;11;11;11;10	4;3;3;3;3	4;3;3;3;3	;;;;	5	15	4	4	9	8	11	7	8	7	0	1	2	1	1	0	0	1	2	1	1	0	31.6	9.3	9.3	84.441	766	766;579;599;610;396	0	23.776	18.7	17.6	23	15.4	16.8	15	2690700	0	156290	2326300	50013	158090	0	0
M0WNH7;M0V0U2;M0V0U0;M0V0U1	M0WNH7	6;1;1;1	6;1;1;1	6;1;1;1		4	6	6	6	6	4	4	5	3	3	6	4	4	5	3	3	6	4	4	5	3	3	22.3	22.3	22.3	31.888	301	301;173;182;304	0	38.166	22.3	12.6	12.6	16.9	9.6	9.6	9359900	1350300	1420900	1717400	1013600	1803100	2054600	1131500
M0WNQ8;M0WNQ6	M0WNQ8;M0WNQ6	5;5	5;5	3;3	;	2	5	5	3	2	4	4	1	4	4	2	4	4	1	4	4	1	2	2	0	2	2	16.7	16.7	9.6	44.438	396	396;536	0	37.034	6.8	14.4	12.9	3	13.1	14.4	3299700	272860	779470	696960	110340	608030	832070	400120
M0Z4G9;M0WNY5;M0WNY6	M0Z4G9;M0WNY5;M0WNY6	7;7;4	7;7;4	7;7;4	;;	3	7	7	7	5	3	5	4	4	3	5	3	5	4	4	3	5	3	5	4	4	3	42.6	42.6	42.6	27.236	244	244;244;178	0	51.669	33.2	21.3	30.7	26.2	22.1	20.1	5055900	1050100	431810	824990	479640	1337600	931680	640540
M0WP19	M0WP19	4	4	4		1	4	4	4	1	0	1	0	2	1	1	0	1	0	2	1	1	0	1	0	2	1	30.2	30.2	30.2	28.051	255	255	0	23.828	5.9	0	10.6	0	14.1	5.5	770530	51628	0	118760	0	348370	251770	0
M0WP66;M0WP76;M0WP73;M0WP72;M0WP77;M0WP78;M0WP75;M0WP71	M0WP66;M0WP76;M0WP73;M0WP72;M0WP77;M0WP78;M0WP75;M0WP71	1;1;1;1;1;1;1;1	1;1;1;1;1;1;1;1	1;1;1;1;1;1;1;1	;;;;;;;	8	1	1	1	0	1	0	0	0	0	0	1	0	0	0	0	0	1	0	0	0	0	9.3	9.3	9.3	18.174	161	161;350;358;376;477;536;627;632	1	-2	0	9.3	0	0	0	0	138650	0	138650	0	0	0	0	0
M0WPB1	M0WPB1	1	1	1		1	1	1	1	0	0	0	0	1	0	0	0	0	0	1	0	0	0	0	0	1	0	0.7	0.7	0.7	304.56	2808	2808	1	-2	0	0	0	0	0.7	0	1982100	0	0	0	0	1982100	0	0
M0WPC3	M0WPC3	3	3	3		1	3	3	3	2	3	3	1	2	2	2	3	3	1	2	2	2	3	3	1	2	2	38	38	38	10.243	100	100	0	63.971	24	38	38	11	25	25	15580000	3308700	3137700	3327200	564600	1572200	3669900	2856500
M0WQ74	M0WQ74	4	2	2		1	4	2	2	4	3	3	2	3	2	2	2	2	2	2	2	2	2	2	2	2	2	33.6	19.1	19.1	12.685	110	110	0	28.921	33.6	25.5	25.5	19.1	25.5	19.1	6727800	727500	1255400	1491300	529280	1301500	1422900	717810
M0WQ79;M0WQ80;M0WQ78	M0WQ79;M0WQ80;M0WQ78	4;2;2	4;2;2	4;2;2	;;	3	4	4	4	1	0	1	2	0	3	1	0	1	2	0	3	1	0	1	2	0	3	7.9	7.9	7.9	80.616	747	747;219;349	0	26.304	1.5	0	2.7	3.7	0	6.4	863790	90145	0	217290	93814	0	462540	0
M0WQE8	M0WQE8	4	4	4		1	4	4	4	4	3	3	3	3	3	4	3	3	3	3	3	4	3	3	3	3	3	26.3	26.3	26.3	23.292	213	213	0	26.543	26.3	21.1	21.1	21.1	21.1	21.1	4439300	519200	749880	875560	347470	907520	1039700	480710
M0WQI1;M0WQI3;M0WQI2	M0WQI1;M0WQI3;M0WQI2	2;1;1	2;1;1	2;1;1	;;	3	2	2	2	1	1	1	0	0	0	1	1	1	0	0	0	1	1	1	0	0	0	5.7	5.7	5.7	68.126	646	646;292;361	0	11.539	1.5	4.2	4.2	0	0	0	457870	0	219520	238360	0	0	0	0
M0WQN8	M0WQN8	1	1	1		1	1	1	1	0	1	0	0	0	0	0	1	0	0	0	0	0	1	0	0	0	0	2.6	2.6	2.6	94.088	818	818	1	-2	0	2.6	0	0	0	0	156200	0	156200	0	0	0	0	0
M0WQP8	M0WQP8	2	2	2		1	2	2	2	0	0	1	0	1	2	0	0	1	0	1	2	0	0	1	0	1	2	3.9	3.9	3.9	79.442	744	744	0	11.597	0	0	2.2	0	2.2	3.9	505170	0	0	138960	0	172230	193980	0
M0WQS1;M0WQS0	M0WQS1;M0WQS0	1;1	1;1	1;1	;	2	1	1	1	1	1	1	1	1	1	1	1	1	1	1	1	1	1	1	1	1	1	7.9	7.9	7.9	18.636	165	165;197	0	7.5578	7.9	7.9	7.9	7.9	7.9	7.9	717520	122310	133690	125330	77033	131610	127540	0
M0WQY8;M0WQY7	M0WQY8;M0WQY7	23;18	1;1	1;1	;	2	23	1	1	17	17	15	16	17	17	0	0	0	0	1	0	0	0	0	0	1	0	45	1.9	1.9	71.107	647	647;542	0.0046332	6.4111	34	35.1	31.4	30.1	34.3	32.5	217320	0	0	0	0	217320	0	0
M0WR93;M0WR91;M0WR92;M0WSK1;M0WSJ9;M0WSK0;M0WSK2;M0WR96;M0WR95	M0WR93;M0WR91;M0WR92;M0WSK1;M0WSJ9;M0WSK0;M0WSK2	6;6;4;4;4;4;3;2;2	4;4;2;2;2;2;1;2;2	4;4;2;2;2;2;1;2;2	;;;;;;	9	6	4	4	3	2	3	2	3	5	2	1	2	1	2	3	2	1	2	1	2	3	13.8	11.3	11.3	44.721	398	398;412;179;220;310;406;409;184;216	0	23.826	9.3	5.8	8.3	5.8	7.8	10.3	1323800	125780	94815	336340	77679	204430	484720	0
M0WRA2;M0WRA3	M0WRA2;M0WRA3	1;1	1;1	1;1	;	2	1	1	1	0	0	1	0	1	1	0	0	1	0	1	1	0	0	1	0	1	1	2.7	2.7	2.7	54.863	488	488;543	0	8.8251	0	0	2.7	0	2.7	2.7	230030	0	0	0	0	0	230030	0
M0WRG0;M0WRG1;M0YLZ8;M0WIN5;M0YLZ6;M0WIN6;M0VUI3;M0YAB5;M0XC31;M0YAB4	M0WRG0	37;6;1;1;1;1;1;1;1;1	37;6;1;1;1;1;1;1;1;1	36;5;0;0;0;0;0;1;0;1		10	37	37	36	17	16	20	24	28	30	17	16	20	24	28	30	17	16	20	23	27	29	54.9	54.9	53.9	96.392	862	862;255;265;340;432;450;506;846;860;881	0	323.31	30.3	26.3	31.8	40.8	44.3	47.1	173420000	12184000	14905000	20500000	18422000	47922000	59483000	12252000
M0WRS6;M0WRS7	M0WRS6;M0WRS7	16;15	16;15	16;15	;	2	16	16	16	14	12	14	12	13	13	14	12	14	12	13	13	14	12	14	12	13	13	32.6	32.6	32.6	74.518	688	688;474	0	138.47	27.8	25.3	29.2	24.4	27	27.2	26211000	2973600	4464800	6196300	1769600	3512500	7294100	2886000
M0WS40;M0WS30;M0WS33;M0WS32;M0WS31;M0WS42;M0WS41;M0WS38;M0WS37	M0WS40;M0WS30;M0WS33;M0WS32;M0WS31;M0WS42;M0WS41;M0WS38;M0WS37	1;1;1;1;1;1;1;1;1	1;1;1;1;1;1;1;1;1	1;1;1;1;1;1;1;1;1	;;;;;;;;	9	1	1	1	0	1	0	0	0	0	0	1	0	0	0	0	0	1	0	0	0	0	12.7	12.7	12.7	15.003	134	134;415;768;852;860;870;871;875;876	0	6.9019	0	12.7	0	0	0	0	121970	0	121970	0	0	0	0	0
M0WSA7;M0WSA9;M0WSA8	M0WSA7;M0WSA9;M0WSA8	1;1;1	1;1;1	1;1;1	;;	3	1	1	1	0	0	0	0	0	1	0	0	0	0	0	1	0	0	0	0	0	1	7.6	7.6	7.6	19.252	172	172;281;367	1	-2	0	0	0	0	0	7.6	275810	0	0	0	0	0	275810	0
M0WSQ3;M0WSQ2	M0WSQ3;M0WSQ2	1;1	1;1	1;1	;	2	1	1	1	0	0	0	1	0	0	0	0	0	1	0	0	0	0	0	1	0	0	4	4	4	29.948	276	276;316	1	-2	0	0	0	4	0	0	1864200	0	0	0	1864200	0	0	0
M0WSS9;M0WSS7;M0WSS6;M0WSS8;M0WSS5;M0WST0	M0WSS9;M0WSS7;M0WSS6;M0WSS8;M0WSS5	7;6;6;6;4;2	7;6;6;6;4;2	7;6;6;6;4;2	;;;;	6	7	7	7	1	1	1	2	3	2	1	1	1	2	3	2	1	1	1	2	3	2	2.5	2.5	2.5	401.84	3632	3632;3345;3424;3457;2821;360	0	41.449	0.3	0.6	0.5	0.9	1.1	0.5	950650	86521	143160	120820	49084	430420	120640	0
M0WT98	M0WT98	3	3	3		1	3	3	3	2	0	0	0	0	2	2	0	0	0	0	2	2	0	0	0	0	2	26.5	26.5	26.5	26.498	245	245	0	18.961	17.1	0	0	0	0	13.9	1748500	1065700	0	0	0	0	682810	1065700
M0WTS1	M0WTS1	1	1	1		1	1	1	1	0	0	0	1	0	0	0	0	0	1	0	0	0	0	0	1	0	0	2.8	2.8	2.8	60.425	543	543	1	-2	0	0	0	2.8	0	0	0	0	0	0	0	0	0	0
M0WTS3	M0WTS3	1	1	1		1	1	1	1	1	1	1	1	1	1	1	1	1	1	1	1	1	1	1	1	1	1	2.7	2.7	2.7	40.675	376	376	0	8.2147	2.7	2.7	2.7	2.7	2.7	2.7	18183000	2078000	3167400	3244800	2399800	3690100	3603300	0
M0WTY2;M0WTY1;M0WTX9	M0WTY2;M0WTY1;M0WTX9	1;1;1	1;1;1	1;1;1	;;	3	1	1	1	0	0	0	0	1	0	0	0	0	0	1	0	0	0	0	0	1	0	5.4	5.4	5.4	22.524	205	205;227;350	0.0008071	6.747	0	0	0	0	5.4	0	124570	0	0	0	0	124570	0	0
M0WU16;F2CUS4	M0WU16	3;1	3;1	3;1		2	3	3	3	0	1	0	0	2	0	0	1	0	0	2	0	0	1	0	0	2	0	13.3	13.3	13.3	34.026	316	316;416	0	18.014	0	3.5	0	0	9.8	0	410570	0	154120	0	0	256450	0	0
M0WU78;M0WU79;M0WU76	M0WU78;M0WU79;M0WU76	26;22;19	26;22;19	26;22;19	;;	3	26	26	26	23	19	19	22	20	19	23	19	19	22	20	19	23	19	19	22	20	19	81.2	81.2	81.2	35.821	320	320;309;247	0	323.31	75.9	67.2	70.9	71.9	69.4	65.9	597660000	58277000	72508000	117390000	58293000	118290000	172890000	55743000
M0WUC0;M0WUC1;M0WUC3	M0WUC0;M0WUC1;M0WUC3	1;1;1	1;1;1	1;1;1	;;	3	1	1	1	1	0	0	0	0	0	1	0	0	0	0	0	1	0	0	0	0	0	5.6	5.6	5.6	34.304	321	321;339;447	0.0008	6.7009	5.6	0	0	0	0	0	282730	282730	0	0	0	0	0	282730
M0WUE1	M0WUE1	1	1	1		1	1	1	1	0	1	0	0	0	0	0	1	0	0	0	0	0	1	0	0	0	0	3.4	3.4	3.4	48.317	445	445	0.0089955	6.2287	0	3.4	0	0	0	0	79762	0	79762	0	0	0	0	0
M0WUL9;M0WUM1;M0WUM0	M0WUL9;M0WUM1;M0WUM0	1;1;1	1;1;1	1;1;1	;;	3	1	1	1	0	1	1	1	0	1	0	1	1	1	0	1	0	1	1	1	0	1	1.9	1.9	1.9	65.975	591	591;1031;1042	0.0007874	6.5464	0	1.9	1.9	1.9	0	1.9	248380	0	51989	0	41826	0	154560	0
M0WUP5;M0WUP2;M0WUQ2;M0WUP7;M0WUQ0;M0WUP8	M0WUP5;M0WUP2;M0WUQ2;M0WUP7;M0WUQ0;M0WUP8	2;2;1;1;1;1	2;2;1;1;1;1	2;2;1;1;1;1	;;;;;	6	2	2	2	1	1	1	1	2	0	1	1	1	1	2	0	1	1	1	1	2	0	1.9	1.9	1.9	107.29	975	975;1011;477;528;628;885	0	12.497	1.1	0.8	0.8	1.1	1.9	0	490790	72455	0	132520	83170	202640	0	0
M0WUQ6;M0YF34	M0WUQ6;M0YF34	2;1	2;1	1;1	;	2	2	2	1	1	0	0	0	1	0	1	0	0	0	1	0	0	0	0	0	1	0	7.6	7.6	2.2	52.037	459	459;439	0	11.447	5.4	0	0	0	2.2	0	250870	126520	0	0	0	124350	0	0
M0XZX7;M0XZX8;M0WUU9;M0XZX4;M0WUU3;M0WUU8;M0WUU5	M0XZX7;M0XZX8;M0WUU9;M0XZX4;M0WUU3;M0WUU8;M0WUU5	1;1;1;1;1;1;1	1;1;1;1;1;1;1	1;1;1;1;1;1;1	;;;;;;	7	1	1	1	1	0	1	0	0	0	1	0	1	0	0	0	1	0	1	0	0	0	6.1	6.1	6.1	24.347	212	212;222;236;238;247;277;297	0.0096798	6.1914	6.1	0	6.1	0	0	0	247610	95684	0	151930	0	0	0	0
M0WUX8	M0WUX8	3	3	3		1	3	3	3	1	1	2	1	1	3	1	1	2	1	1	3	1	1	2	1	1	3	14	14	14	42.411	399	399	0	24.671	4	5	9	4	5	14	1849200	0	178080	150100	68954	167260	1284800	0
M0WV48	M0WV48	1	1	1		1	1	1	1	0	0	0	0	0	1	0	0	0	0	0	1	0	0	0	0	0	1	4.4	4.4	4.4	40.525	367	367	1	-2	0	0	0	0	0	4.4	0	0	0	0	0	0	0	0
M0WVC7;M0WVC9;M0WVC6;M0WVC8;M0WVC5	M0WVC7;M0WVC9;M0WVC6;M0WVC8;M0WVC5	1;1;1;1;1	1;1;1;1;1	1;1;1;1;1	;;;;	5	1	1	1	0	0	0	0	0	1	0	0	0	0	0	1	0	0	0	0	0	1	1.2	1.2	1.2	119.31	1090	1090;1095;1145;1269;1333	1	-2	0	0	0	0	0	1.2	837950	0	0	0	0	0	837950	0
M0WVK2	M0WVK2	11	11	11		1	11	11	11	6	6	8	9	10	8	6	6	8	9	10	8	6	6	8	9	10	8	31.2	31.2	31.2	57.322	536	536	0	88.019	15.3	11.9	20.5	23.5	28.9	21.3	13999000	861700	1348500	2556100	1752000	3555700	3925000	1192700
M0WVL2;M0WVL1	M0WVL2;M0WVL1	3;3	1;1	1;1	;	2	3	1	1	3	1	2	1	2	1	1	0	0	0	0	0	1	0	0	0	0	0	13	4.9	4.9	43.085	391	391;428	0.00078864	6.5567	13	3.1	8.2	3.1	8.2	3.1	120420	120420	0	0	0	0	0	120420
M0WVN2;M0WVN1	M0WVN2;M0WVN1	1;1	1;1	1;1	;	2	1	1	1	0	0	1	0	0	0	0	0	1	0	0	0	0	0	1	0	0	0	0.3	0.3	0.3	392.59	3528	3528;3694	1	-2	0	0	0.3	0	0	0	451510	0	0	451510	0	0	0	0
M0WVQ7;M0WVQ4;M0WVQ5;M0WVQ2;M0WVQ3;M0WVQ8;M0WVQ6	M0WVQ7;M0WVQ4;M0WVQ5	6;4;4;2;2;2;2	6;4;4;2;2;2;2	6;4;4;2;2;2;2	;;	7	6	6	6	4	1	2	0	2	0	4	1	2	0	2	0	4	1	2	0	2	0	18.9	18.9	18.9	46.207	413	413;284;371;184;196;237;242	0	43.222	11.6	2.2	5.6	0	6.5	0	907410	348280	88333	235090	0	235710	0	0
M0WVS8	M0WVS8	6	1	1		1	6	1	1	2	6	4	1	3	5	1	1	0	0	0	0	1	1	0	0	0	0	19.7	5.4	5.4	52.62	466	466	0	6.9917	8.4	19.7	12	3	9.2	14.4	472450	228460	243990	0	0	0	0	0
M0WVV5	M0WVV5	3	3	3		1	3	3	3	2	2	2	3	2	1	2	2	2	3	2	1	2	2	2	3	2	1	20.7	20.7	20.7	25.475	232	232	0	41.363	9.9	9.9	9.9	20.7	9.9	5.6	4030900	404630	579420	741380	982570	932150	390710	489060
M0WVW3	M0WVW3	19	19	13		1	19	19	13	9	13	8	10	11	11	9	13	8	10	11	11	4	9	6	5	9	8	30.8	30.8	20.6	66.298	621	621	0	215.56	15.8	23.7	15.8	17.4	20.3	19.3	49069000	2875500	8477800	8483200	2934200	11477000	14822000	4655600
M0WW19	M0WW19	14	14	14		1	14	14	14	7	7	7	10	11	9	7	7	7	10	11	9	7	7	7	10	11	9	35.5	35.5	35.5	53.414	479	479	0	117.19	18.8	21.3	21.7	23.6	32.6	26.9	22344000	1311100	2467500	3430500	3476800	4510000	7148000	1986200
M0WW64	M0WW64	3	3	3		1	3	3	3	2	1	2	2	2	1	2	1	2	2	2	1	2	1	2	2	2	1	15.1	15.1	15.1	24.168	232	232	0	77.68	12.1	6.9	12.1	8.2	8.2	5.2	3268700	384370	762610	794650	379200	741900	205950	421840
M0WW95	M0WW95	1	1	1		1	1	1	1	0	0	0	0	0	1	0	0	0	0	0	1	0	0	0	0	0	1	3.3	3.3	3.3	102.18	923	923	1	-2	0	0	0	0	0	3.3	285730	0	0	0	0	0	285730	0
M0WX05	M0WX05	25	25	25		1	25	25	25	16	21	19	13	19	19	16	21	19	13	19	19	16	21	19	13	19	19	74.9	74.9	74.9	53.74	491	491	0	282.33	53.8	68.6	57.6	38.9	58.7	50.9	103690000	11791000	19645000	21524000	7202400	20015000	23517000	10970000
M0WX14	M0WX14	11	11	11		1	11	11	11	7	6	8	9	7	7	7	6	8	9	7	7	7	6	8	9	7	7	27.5	27.5	27.5	48.352	433	433	0	169.63	18.7	20.3	22.6	23.6	18.5	19.9	16488000	1420900	2214800	4201400	1738800	2759900	4152100	1260100
M0WX53;M0WX54	M0WX53;M0WX54	2;1	2;1	2;1	;	2	2	2	2	1	0	1	1	1	2	1	0	1	1	1	2	1	0	1	1	1	2	9.6	9.6	9.6	35.59	332	332;238	0	11.413	3.6	0	3.6	3.6	3.6	9.6	4205600	581640	0	642610	315920	609180	2056200	0
M0WXC5;M0WXC6	M0WXC5;M0WXC6	4;3	4;3	4;3	;	2	4	4	4	2	3	3	1	4	4	2	3	3	1	4	4	2	3	3	1	4	4	23.1	23.1	23.1	26.424	247	247;165	0	61.289	9.3	13.8	13.8	4.5	23.1	23.1	4897500	264490	728180	885290	119100	1232500	1668000	349480
M0WXP0	M0WXP0	5	5	5		1	5	5	5	4	3	3	5	4	3	4	3	3	5	4	3	4	3	3	5	4	3	28.9	28.9	28.9	16.215	159	159	0	40.913	19.5	16.4	16.4	28.9	25.8	16.4	106690000	8722900	13853000	17311000	15904000	25362000	25540000	9340900
M0WXS7	M0WXS7	3	2	1		1	3	2	1	3	3	3	3	3	3	2	2	2	2	2	2	1	1	1	1	1	1	28.3	22.6	18.2	17.054	159	159	0	90.243	28.3	28.3	28.3	28.3	28.3	28.3	21241000	1359800	3416000	5048500	895040	5438000	5083800	1265300
M0WXT5;M0WXT4;M0WXT6	M0WXT5;M0WXT4;M0WXT6	1;1;1	1;1;1	1;1;1	;;	3	1	1	1	0	1	0	0	0	0	0	1	0	0	0	0	0	1	0	0	0	0	4.3	4.3	4.3	48.585	465	465;633;634	1	-2	0	4.3	0	0	0	0	0	0	0	0	0	0	0	0
M0WY58	M0WY58	1	1	1		1	1	1	1	1	1	1	1	1	1	1	1	1	1	1	1	1	1	1	1	1	1	4	4	4	25.934	223	223	0.00078927	6.5657	4	4	4	4	4	4	3115500	406660	528740	675890	447910	492870	563410	0
M0WY94	M0WY94	3	3	3		1	3	3	3	2	2	3	2	3	2	2	2	3	2	3	2	2	2	3	2	3	2	19	19	19	17.692	168	168	0	20.647	13.7	13.7	19	13.7	19	13.7	7502500	1114900	595500	817960	538510	3199600	1236000	672470
M0WY96	M0WY96	1	1	1		1	1	1	1	0	0	0	0	0	1	0	0	0	0	0	1	0	0	0	0	0	1	5.1	5.1	5.1	39.801	376	376	0	7.7176	0	0	0	0	0	5.1	222970	0	0	0	0	0	222970	0
M0WY99;M0WY98	M0WY99;M0WY98	6;3	6;3	5;2	;	2	6	6	5	4	4	4	1	3	3	4	4	4	1	3	3	3	3	3	1	2	3	37	37	32.3	22.226	192	192;141	0	85.755	28.1	27.1	28.1	4.7	24	27.6	46054000	7250100	4987600	11138000	1055500	10142000	11481000	5846100
M0WYH0	M0WYH0	2	2	2		1	2	2	2	0	1	2	0	0	2	0	1	2	0	0	2	0	1	2	0	0	2	8.7	8.7	8.7	40.347	368	368	0	12.344	0	4.1	8.7	0	0	8.7	1330100	0	136100	614280	0	0	579740	0
M0WYK5	M0WYK5	11	11	8		1	11	11	8	11	9	10	10	10	10	11	9	10	10	10	10	8	6	7	7	8	7	39.5	39.5	28	32.923	304	304	0	237.65	39.5	36.5	36.8	35.5	37.2	35.5	72917000	7335600	14337000	17371000	5350900	14366000	14157000	7443700
M0WYN7	M0WYN7	5	5	2		1	5	5	2	4	3	3	1	4	4	4	3	3	1	4	4	2	0	0	0	1	1	19.8	19.8	9.2	47.399	425	425	0	49.875	16	10.6	10.6	4	16	16	4141300	893480	551970	738110	132890	334900	1489900	504550
M0WZ26;M0WZ25;M0WZ22;M0WZ24	M0WZ26;M0WZ25;M0WZ22;M0WZ24	5;5;4;3	5;5;4;3	5;5;4;3	;;;	4	5	5	5	3	4	4	3	4	5	3	4	4	3	4	5	3	4	4	3	4	5	11.3	11.3	11.3	76.428	675	675;856;531;572	0	35.426	6.7	8.1	8.1	6.5	8.1	11.3	5478400	411270	858390	1082500	305180	999290	1821800	579080
M0WZ97;M0WZ98	M0WZ97	8;1	8;1	8;1		2	8	8	8	0	0	4	1	5	2	0	0	4	1	5	2	0	0	4	1	5	2	22.1	22.1	22.1	59.503	547	547;181	0	47.399	0	0	11.2	2.7	13.7	3.7	1236600	0	0	509920	133360	400320	192960	0
M0WZF7;M0WZF8	M0WZF7;M0WZF8	1;1	1;1	1;1	;	2	1	1	1	0	0	0	0	1	0	0	0	0	0	1	0	0	0	0	0	1	0	1.2	1.2	1.2	156.49	1389	1389;1493	1	-2	0	0	0	0	1.2	0	3316700	0	0	0	0	3316700	0	0
M0WZG0	M0WZG0	1	1	1		1	1	1	1	1	0	0	0	0	0	1	0	0	0	0	0	1	0	0	0	0	0	3.7	3.7	3.7	48.792	435	435	0.00078616	6.5395	3.7	0	0	0	0	0	75529	75529	0	0	0	0	0	75529
M0WZI8	M0WZI8	12	12	8		1	12	12	8	10	9	8	10	8	9	10	9	8	10	8	9	6	5	5	6	5	6	34.5	34.5	24.2	41.414	380	380	0	323.31	31.6	28.2	26.1	28.9	26.1	28.9	113870000	17517000	16318000	20934000	11429000	20202000	27469000	13906000
M0WZP5;M0WZP4	M0WZP5;M0WZP4	3;3	3;3	2;2	;	2	3	3	2	0	1	0	0	1	1	0	1	0	0	1	1	0	1	0	0	1	1	14.2	14.2	10.4	47.082	431	431;432	0	15.979	0	6.7	0	0	3.7	3.7	700050	0	461100	0	0	144700	94241	0
M0WZQ5	M0WZQ5	1	1	1		1	1	1	1	0	0	0	0	1	1	0	0	0	0	1	1	0	0	0	0	1	1	9.5	9.5	9.5	20.138	179	179	1	-2	0	0	0	0	9.5	9.5	523460	0	0	0	0	150930	372530	0
M0WZT8	M0WZT8	1	1	1		1	1	1	1	0	0	0	0	0	1	0	0	0	0	0	1	0	0	0	0	0	1	6.2	6.2	6.2	23	211	211	0.0061069	6.3559	0	0	0	0	0	6.2	241460	0	0	0	0	0	241460	0
M0WZU2;M0WZU3;M0WZU6;M0WZU5;M0WZU7	M0WZU2;M0WZU3;M0WZU6;M0WZU5;M0WZU7	4;4;3;2;2	4;4;3;2;2	4;4;3;2;2	;;;;	5	4	4	4	3	1	1	1	1	1	3	1	1	1	1	1	3	1	1	1	1	1	7.9	7.9	7.9	68.206	609	609;663;528;356;376	0	24.668	5.4	2.5	2.5	2.3	2.3	2.3	891070	222680	167590	186800	49917	107380	156710	222680
M0X003;M0X004;M0X007;M0X005	M0X003;M0X004;M0X007;M0X005	1;1;1;1	1;1;1;1	1;1;1;1	;;;	4	1	1	1	0	1	1	0	0	1	0	1	1	0	0	1	0	1	1	0	0	1	26.5	26.5	26.5	5.5928	49	49;172;242;284	1	-2	0	26.5	26.5	0	0	26.5	392460	0	72002	191160	0	0	129300	0
M0X059;M0X058	M0X059;M0X058	1;1	1;1	1;1	;	2	1	1	1	1	1	0	0	0	0	1	1	0	0	0	0	1	1	0	0	0	0	10.3	10.3	10.3	11.578	107	107;422	0.00080128	6.715	10.3	10.3	0	0	0	0	205960	91194	114770	0	0	0	0	0
M0X060	M0X060	5	5	5		1	5	5	5	5	4	4	5	5	5	5	4	4	5	5	5	5	4	4	5	5	5	49.7	49.7	49.7	17.77	165	165	0	68.714	49.7	41.8	41.8	49.7	49.7	49.7	33018000	7893100	3509700	4106700	5234800	7021600	5252200	5541800
M0X093;M0X094	M0X093;M0X094	27;16	27;16	23;12	;	2	27	27	23	18	16	19	15	21	21	18	16	19	15	21	21	15	15	17	13	20	19	48.4	48.4	43.5	73.145	665	665;482	0	323.31	34.3	32.8	40.3	29.8	41.5	41.4	129780000	13758000	20974000	26546000	10489000	26503000	31515000	14053000
M0X0A5;M0X0A6;M0X0A7	M0X0A5;M0X0A6;M0X0A7	15;12;9	10;10;7	8;8;5	;;	3	15	10	8	8	7	8	10	13	11	5	5	6	7	9	9	4	4	5	6	7	7	61.2	47.3	37.5	41.575	376	376;332;336	0	186.19	34	31.1	35.1	40.4	56.4	50.3	27632000	2478700	2903000	3905900	3531000	6869400	7943800	2956000
M0X0C6	M0X0C6	16	16	9		1	16	16	9	12	13	12	8	10	13	12	13	12	8	10	13	6	6	8	3	6	7	39.3	39.3	21.9	44.592	389	389	0	103.02	33.2	30.8	31.6	22.6	25.2	33.2	46642000	7071000	8096500	7909600	4029900	7193400	12341000	5748400
M0X0L3	M0X0L3	5	5	5		1	5	5	5	2	2	3	3	3	4	2	2	3	3	3	4	2	2	3	3	3	4	35.7	35.7	35.7	24.332	221	221	0	39.004	13.6	10.9	19.5	25.8	17.2	27.1	4202900	182140	687420	862590	348190	829790	1292800	0
M0X0Z3;M0X0Z2	M0X0Z3;M0X0Z2	11;11	11;11	11;11	;	2	11	11	11	5	5	6	3	7	8	5	5	6	3	7	8	5	5	6	3	7	8	27.9	27.9	27.9	56.238	516	516;557	0	141.29	14.1	14	15.3	8.7	15.3	22.5	11627000	1157300	930770	2626900	665150	2252100	3995200	1310700
M0X173;M0X172	M0X173	35;14	35;14	28;11		2	35	35	28	24	21	20	29	25	27	24	21	20	29	25	27	20	17	17	23	20	22	45.4	45.4	39.4	81.687	716	716;380	0	323.31	35.9	34.8	29.2	43.3	36.7	39.8	197970000	12804000	27121000	24721000	24700000	48488000	60140000	14593000
M0X178;M0X180;M0X179	M0X178;M0X180;M0X179	2;1;1	2;1;1	2;1;1	;;	3	2	2	2	2	0	1	0	0	1	2	0	1	0	0	1	2	0	1	0	0	1	6	6	6	50.288	449	449;255;319	0	11.934	6	0	3.1	0	0	3.1	447130	96483	0	145280	0	0	205370	96483
M0X1K7;M0X1K4;M0X1K5	M0X1K7;M0X1K4;M0X1K5	2;2;2	1;1;1	1;1;1	;;	3	2	1	1	1	2	1	0	0	0	0	1	1	0	0	0	0	1	1	0	0	0	17.7	12.6	12.6	20.623	198	198;284;318	0	8.1255	5.1	17.7	12.6	0	0	0	401730	0	229560	172170	0	0	0	0
M0X1N3;M0X1N4;M0Z9R8;M0Z9R7;M0Z9R6;F2E5K8	M0X1N3;M0X1N4	11;6;1;1;1;1	11;6;1;1;1;1	11;6;1;1;1;1	;	6	11	11	11	5	7	7	6	7	8	5	7	7	6	7	8	5	7	7	6	7	8	20	20	20	92.061	812	812;540;698;699;745;828	0	76.674	9.1	13.7	13.3	11	14	14.2	21980000	2322400	1694700	4572900	2263600	4839100	6287300	2037900
M0X1P4;M0X1P2;M0X1N7;M0X1P5;M0X1P3;M0X1P1	M0X1P4;M0X1P2;M0X1N7;M0X1P5;M0X1P3;M0X1P1	4;4;4;3;3;3	4;4;4;3;3;3	4;4;4;3;3;3	;;;;;	6	4	4	4	3	4	3	1	1	1	3	4	3	1	1	1	3	4	3	1	1	1	12.4	12.4	12.4	44.14	388	388;488;540;382;389;489	0	25.069	9.8	12.4	7.5	4.9	2.1	2.6	1208500	161750	396470	397540	20460	81545	150730	208610
M0X1N8;M0X1P0	M0X1N8;M0X1P0	8;8	8;8	8;8	;	2	8	8	8	1	6	6	0	5	2	1	6	6	0	5	2	1	6	6	0	5	2	22	22	22	55.093	495	495;513	0	50.635	2.8	17.2	17.2	0	14.1	7.7	3633900	54095	1023900	1056700	0	882170	617070	0
M0X1S0;M0X1R9;M0VVQ2;M0VVQ3	M0X1S0;M0X1R9	9;5;4;3	9;5;4;3	9;5;4;3	;	4	9	9	9	3	3	6	3	4	4	3	3	6	3	4	4	3	3	6	3	4	4	23	23	23	61.705	560	560;262;433;184	0	76.882	9.6	9.8	16.6	9.8	10.4	11.2	5675500	600600	889530	1386700	368190	871650	1558800	647770
M0X1T3;M0X1T4;M0X1T6;M0X1T5	M0X1T3;M0X1T4;M0X1T6;M0X1T5	3;3;2;2	3;3;2;2	3;3;2;2	;;;	4	3	3	3	0	1	0	1	0	1	0	1	0	1	0	1	0	1	0	1	0	1	9.1	9.1	9.1	51.677	485	485;505;266;414	0	17.468	0	2.3	0	3.3	0	3.5	111990	0	0	0	32390	0	79601	0
M0X1W4;M0X1W5;M0X1W3;M0X1W2	M0X1W4;M0X1W5;M0X1W3	3;3;2;1	3;3;2;1	3;3;2;1	;;	4	3	3	3	2	1	2	2	2	2	2	1	2	2	2	2	2	1	2	2	2	2	7.4	7.4	7.4	64.875	597	597;598;358;330	0	18.887	5.5	1.8	5	5.5	5	5	1760700	144770	132960	412870	200670	415770	453700	0
M0X1X4;F2EFR1	M0X1X4;F2EFR1	6;3	6;3	6;3	;	2	6	6	6	5	2	4	6	3	6	5	2	4	6	3	6	5	2	4	6	3	6	28.4	28.4	28.4	28.504	250	250;250	0	140.45	22.4	8.4	18	28.4	13.6	28.4	42567000	5620100	3248900	11359000	3762300	2682900	15894000	4977900
M0X1Z2;F2D8Y6	M0X1Z2	3;1	3;1	3;1		2	3	3	3	1	3	3	0	1	2	1	3	3	0	1	2	1	3	3	0	1	2	7.4	7.4	7.4	60.121	554	554;552	0	18.61	2.2	7.4	7.4	0	2.2	5.4	1954300	208180	439780	627310	0	159420	519570	0
M0X1Z5;M0X1Z7;M0X1Z4	M0X1Z5;M0X1Z7;M0X1Z4	3;3;2	3;3;2	3;3;2	;;	3	3	3	3	2	0	0	0	1	0	2	0	0	0	1	0	2	0	0	0	1	0	5.6	5.6	5.6	65.886	586	586;929;527	0	17.273	3.9	0	0	0	1.7	0	194030	124930	0	0	0	69096	0	124930
M0X299;M0X2A0;M0X298	M0X299;M0X2A0;M0X298	1;1;1	1;1;1	1;1;1	;;	3	1	1	1	1	0	0	0	0	0	1	0	0	0	0	0	1	0	0	0	0	0	5.5	5.5	5.5	22.524	199	199;269;415	1	-2	5.5	0	0	0	0	0	128010	128010	0	0	0	0	0	128010
M0X2A1;M0X2A2	M0X2A1;M0X2A2	9;8	8;7	8;7	;	2	9	8	8	5	5	4	4	6	4	4	4	3	3	5	4	4	4	3	3	5	4	48.4	44.8	44.8	27.463	250	250;301	0	87.084	28.4	32	23.2	21.2	30.8	21.6	21279000	2061800	9664400	2104100	1213600	3244400	2991000	3367900
M0X2G0;M0X2F9	M0X2G0;M0X2F9	6;6	6;6	6;6	;	2	6	6	6	3	3	3	1	3	3	3	3	3	1	3	3	3	3	3	1	3	3	10.3	10.3	10.3	102.23	897	897;1059	0	40.516	4.3	3.9	4.7	1	5	4.8	2648200	344760	631350	394750	75603	466730	735040	288070
M0X2I3	M0X2I3	1	1	1		1	1	1	1	1	1	1	1	1	1	1	1	1	1	1	1	1	1	1	1	1	1	9.9	9.9	9.9	9.9361	91	91	0	8.3171	9.9	9.9	9.9	9.9	9.9	9.9	1720100	185030	290030	375580	143400	347810	378240	0
M0X2N1;M0X2N2	M0X2N1;M0X2N2	5;3	5;3	5;3	;	2	5	5	5	1	4	3	3	3	3	1	4	3	3	3	3	1	4	3	3	3	3	20.6	20.6	20.6	30.58	267	267;94	0	33.563	5.2	16.9	16.5	10.9	14.6	14.6	3754500	166430	648440	627010	248520	914280	1149800	0
M0X332;M0VIN2;M0VIN1;F2CWV0	M0X332;M0VIN2;M0VIN1	4;3;3;1	4;3;3;1	4;3;3;1	;;	4	4	4	4	3	4	4	4	4	4	3	4	4	4	4	4	3	4	4	4	4	4	21.6	21.6	21.6	24.397	204	204;152;161;189	0	72.053	18.1	21.6	21.6	21.6	21.6	21.6	23104000	1229600	3844600	5563500	1599000	3691000	7176500	2200900
M0X3C4	M0X3C4	1	1	1		1	1	1	1	0	1	1	1	1	1	0	1	1	1	1	1	0	1	1	1	1	1	11.2	11.2	11.2	15.14	134	134	0.00078493	6.5313	0	11.2	11.2	11.2	11.2	11.2	799210	0	139840	156030	102980	186440	213920	0
M0X3E3;M0W5U4;M0W5U3	M0X3E3	5;1;1	5;1;1	5;1;1		3	5	5	5	2	4	3	2	3	2	2	4	3	2	3	2	2	4	3	2	3	2	20.5	20.5	20.5	41.963	371	371;221;378	0	30.311	7.8	16.2	12.7	8.1	11.6	8.6	2121000	98131	507110	544490	126100	320360	524820	202860
M0X3G7;M0X3G6;M0X3G8;M0X3G5;M0X3G9	M0X3G7;M0X3G6;M0X3G8	4;4;2;1;1	4;4;2;1;1	4;4;2;1;1	;;	5	4	4	4	1	0	1	2	1	1	1	0	1	2	1	1	1	0	1	2	1	1	6	6	6	84.957	780	780;1062;842;406;546	0	23.243	1.2	0	1.5	2.6	1.2	1.9	334230	58274	0	79368	103770	92821	0	0
M0X3N7	M0X3N7	1	1	1		1	1	1	1	1	1	1	1	1	1	1	1	1	1	1	1	1	1	1	1	1	1	9.9	9.9	9.9	28.656	293	293	0	13.665	9.9	9.9	9.9	9.9	9.9	9.9	1285900	161070	237720	250740	105550	188230	342630	0
M0X3R2;M0X3R1	M0X3R2	15;1	6;0	6;0		2	15	6	6	15	12	14	11	13	13	6	4	5	3	5	5	6	4	5	3	5	5	61.2	32.7	32.7	29.942	263	263;102	0	87.926	61.2	56.7	61.2	51	56.7	58.2	35250000	4544100	5253700	10238000	905730	5915700	8393200	3988400
M0X3S0;M0W4D8;M0W4D6;F2DS63	M0X3S0	3;1;1;1	3;1;1;1	3;1;1;1		4	3	3	3	2	2	3	0	3	3	2	2	3	0	3	3	2	2	3	0	3	3	20.4	20.4	20.4	21.228	196	196;163;367;371	0	32.908	14.8	14.8	20.4	0	20.4	20.4	2017200	142560	295880	415510	0	497120	666130	178460
M0X3T9;M0X3T8	M0X3T9;M0X3T8	2;2	1;1	1;1	;	2	2	1	1	1	1	2	1	1	1	1	1	1	1	1	1	1	1	1	1	1	1	4.9	2.8	2.8	37.025	325	325;418	0	12.024	2.8	2.8	4.9	2.8	2.8	2.8	13783000	2292400	0	3062000	2041800	3389800	2996900	0
M0X3U5;M0X3T7;M0X3U7;M0X3U8	M0X3U5;M0X3T7	27;18;10;1	27;18;10;1	26;17;9;0	;	4	27	27	26	23	22	23	22	22	20	23	22	23	22	22	20	23	22	22	22	22	20	63.1	63.1	61.7	55.929	493	493;354;291;351	0	323.31	55	48.3	49.3	50.7	52.9	47.3	191260000	28619000	34904000	38767000	16928000	31569000	40474000	28293000
M0X437	M0X437	1	1	1		1	1	1	1	1	1	1	1	1	1	1	1	1	1	1	1	1	1	1	1	1	1	10.3	10.3	10.3	9.9467	87	87	0.00081833	6.8317	10.3	10.3	10.3	10.3	10.3	10.3	790140	82095	127200	168370	57323	118910	236250	0
M0X482	M0X482	7	7	7		1	7	7	7	4	4	3	3	3	4	4	4	3	3	3	4	4	4	3	3	3	4	27.8	27.8	27.8	38.713	352	352	0	49.799	12.5	18.5	8.8	8.2	9.4	12.5	44608000	7705600	9353500	11284000	3351000	4835200	8078900	7850100
M0X499	M0X499	1	1	1		1	1	1	1	0	0	0	0	1	0	0	0	0	0	1	0	0	0	0	0	1	0	1.3	1.3	1.3	112.94	988	988	1	-2	0	0	0	0	1.3	0	297760	0	0	0	0	297760	0	0
M0X4D4	M0X4D4	1	1	1		1	1	1	1	1	0	0	0	1	1	1	0	0	0	1	1	1	0	0	0	1	1	2.4	2.4	2.4	69.165	618	618	0	7.062	2.4	0	0	0	2.4	2.4	420420	64781	0	0	0	91885	263760	0
M0X4P7;M0X4P9	M0X4P7;M0X4P9	2;2	2;2	2;2	;	2	2	2	2	0	0	1	0	1	2	0	0	1	0	1	2	0	0	1	0	1	2	1.8	1.8	1.8	128.06	1176	1176;1254	0	11.484	0	0	0.7	0	0.7	1.8	191470	0	0	0	0	76548	114920	0
M0X589	M0X589	5	5	4		1	5	5	4	3	2	1	1	1	3	3	2	1	1	1	3	2	1	0	1	1	2	14.4	14.4	12.5	63.372	585	585	0	51.696	9.4	3.8	1.9	5.1	5.1	10.1	8462300	1563100	232840	149560	681470	2055900	3779400	1580200
M0X5A2;M0YT72	M0X5A2;M0YT72	2;2	1;1	1;1	;	2	2	1	1	1	2	1	1	2	1	0	1	0	0	1	0	0	1	0	0	1	0	27.7	21.2	21.2	14.321	137	137;138	0	13.565	6.6	27.7	6.6	6.6	27.7	6.6	328080	0	155160	0	0	172920	0	0
M0X5N9	M0X5N9	3	3	3		1	3	3	3	3	3	3	1	2	3	3	3	3	1	2	3	3	3	3	1	2	3	5.4	5.4	5.4	33.579	297	297	0	62.595	5.4	5.4	5.4	5.1	5.1	5.4	11499000	1572700	1813800	2839500	215810	2062600	2994300	1537300
M0X5Q3;M0X5Q4	M0X5Q3	16;4	16;4	16;4		2	16	16	16	7	9	7	4	5	10	7	9	7	4	5	10	7	9	7	4	5	10	19.5	19.5	19.5	127.68	1172	1172;434	0	104.88	8.2	11.9	8	3.9	6.1	11.1	8840700	1018100	1956100	1905200	513640	997210	2450400	1016700
M0X5Z0;M0X5Z1	M0X5Z0;M0X5Z1	22;22	2;2	2;2	;	2	22	2	2	19	19	17	17	17	18	1	1	1	1	1	1	1	1	1	1	1	1	74.8	4.3	4.3	41.85	369	369;414	0	19.578	68.6	72.1	65.9	62.1	64.2	61.2	29174000	2563000	6526700	5656800	1673900	5588600	7164800	0
M0X613	M0X613	2	2	2		1	2	2	2	0	1	0	1	1	2	0	1	0	1	1	2	0	1	0	1	1	2	13.6	13.6	13.6	19.978	177	177	0	11.529	0	5.6	0	5.6	5.6	13.6	513750	0	55473	0	57960	116820	283500	0
M0X623;M0X624;M0VEX4	M0X623;M0X624	8;7;1	8;7;1	8;7;1	;	3	8	8	8	5	4	5	2	5	3	5	4	5	2	5	3	5	4	5	2	5	3	24.8	24.8	24.8	52.396	467	467;423;208	0	53.542	13.3	10.5	17.3	6.2	13.5	7.3	6444100	543640	1277800	1560400	372810	1534200	1155300	579900
M0X638	M0X638	18	18	14		1	18	18	14	13	11	15	13	12	13	13	11	15	13	12	13	9	7	11	9	8	9	58.4	58.4	48.2	54.808	502	502	0	296.41	38.4	28.9	45.6	34.9	33.1	38.6	89342000	9949300	13806000	23686000	7320300	15348000	19232000	10794000
M0X640;M0X641;M0UTN4;M0UTN5	M0X640;M0X641	15;12;1;1	15;12;1;1	11;10;0;0	;	4	15	15	11	9	7	10	11	10	7	9	7	10	11	10	7	6	4	7	7	7	4	37.3	37.3	28.1	64.054	598	598;419;406;413	0	186.51	23.6	18.2	25.4	27.3	25.3	19.4	41638000	1603900	4357800	7377900	5537700	10068000	12693000	3841100
M0X690;M0X691	M0X690;M0X691	6;5	6;5	6;5	;	2	6	6	6	4	3	5	3	3	6	4	3	5	3	3	6	4	3	5	3	3	6	11.8	11.8	11.8	61	558	558;506	0	41.046	8.1	5.9	10	6.1	6.1	11.8	8880100	573480	1686000	2215700	424320	916450	3064200	873690
M0X6B2	M0X6B2	1	1	1		1	1	1	1	0	1	0	0	1	0	0	1	0	0	1	0	0	1	0	0	1	0	6.4	6.4	6.4	22.685	204	204	0.0096154	6.1729	0	6.4	0	0	6.4	0	61676	0	61676	0	0	0	0	0
M0X6E2	M0X6E2	3	3	3		1	3	3	3	2	2	3	1	2	3	2	2	3	1	2	3	2	2	3	1	2	3	27	27	27	28.602	259	259	0	22.06	18.5	14.3	27	5.8	18.5	27	4158400	369270	443530	1049000	102400	782770	1411500	500070
M0X6I4	M0X6I4	2	2	2		1	2	2	2	1	1	1	1	0	0	1	1	1	1	0	0	1	1	1	1	0	0	23.6	23.6	23.6	13.452	123	123	0	13.027	15.4	15.4	8.1	15.4	0	0	1336300	552910	293710	327790	161920	0	0	0
M0X6U1;M0X6U0	M0X6U1;M0X6U0	1;1	1;1	1;1	;	2	1	1	1	1	1	1	0	0	0	1	1	1	0	0	0	1	1	1	0	0	0	3.4	3.4	3.4	43.537	406	406;472	0.0046296	6.4109	3.4	3.4	3.4	0	0	0	226110	79726	72271	74113	0	0	0	0
M0X719;M0X720;F2DR84	M0X719;M0X720;F2DR84	2;1;1	2;1;1	2;1;1	;;	3	2	2	2	0	1	1	1	0	1	0	1	1	1	0	1	0	1	1	1	0	1	16.1	16.1	16.1	32.717	299	299;199;362	0	11.325	0	8.7	8.7	8.7	0	7.4	11287000	0	3520100	4233600	2103600	0	1429800	0
M0X721	M0X721	5	5	5		1	5	5	5	4	4	3	3	3	4	4	4	3	3	3	4	4	4	3	3	3	4	20.7	20.7	20.7	42.769	392	392	0	37.553	17.1	14.5	12.2	14.8	12.2	14.5	10269000	2495500	1730600	1491100	1077600	1319800	2154200	1233300
M0X743	M0X743	2	2	2		1	2	2	2	2	1	1	1	1	2	2	1	1	1	1	2	2	1	1	1	1	2	19.8	19.8	19.8	14.841	126	126	0	22.284	19.8	11.1	11.1	11.1	11.1	19.8	1641400	248310	147160	196780	62935	273520	712670	244190
M0X7H3;M0X7H4	M0X7H3	5;2	5;2	5;2		2	5	5	5	5	3	4	4	3	3	5	3	4	4	3	3	5	3	4	4	3	3	28.7	28.7	28.7	16.476	143	143;104	0	52.503	28.7	16.8	23.8	23.8	23.1	23.1	21590000	2512600	2934100	4487000	2656400	4432800	4566800	2520500
M0X7J3;M0WUJ3	M0X7J3;M0WUJ3	7;4	1;1	1;1	;	2	7	1	1	4	6	6	4	5	4	1	1	1	0	1	0	1	1	1	0	1	0	32.9	6	6	24.053	216	216;218	0.0060929	6.3329	19.4	29.2	29.2	18.5	24.1	19.4	637130	85595	182500	200750	0	168290	0	0
M0X7M1	M0X7M1	1	1	1		1	1	1	1	1	1	1	0	0	0	1	1	1	0	0	0	1	1	1	0	0	0	25	25	25	6.157	56	56	0	7.0096	25	25	25	0	0	0	2567900	514600	921650	1131600	0	0	0	0
M0X7N8	M0X7N8	2	2	2		1	2	2	2	1	2	2	1	2	1	1	2	2	1	2	1	1	2	2	1	2	1	8.4	8.4	8.4	44.108	391	391	0	17.031	3.1	8.4	8.4	3.1	8.4	3.1	1110300	80328	235330	287610	36692	256180	214200	0
M0X7Y4;M0X7Y5;M0X7Y3	M0X7Y4;M0X7Y5;M0X7Y3	11;10;8	11;10;8	11;10;8	;;	3	11	11	11	3	7	6	2	3	6	3	7	6	2	3	6	3	7	6	2	3	6	40.3	40.3	40.3	45.681	414	414;382;296	0	85.859	15.2	23.9	23.9	8.2	10.1	20.3	6342100	326010	1746500	1087300	231410	462630	2488300	635200
M0X7Y6;M0X7Y7;M0WVW4;M0XYY8	M0X7Y6;M0X7Y7	37;37;15;4	37;37;15;4	23;23;15;0	;	4	37	37	23	19	21	27	16	20	23	19	21	27	16	20	23	13	13	16	12	13	12	28.2	28.2	18.4	200.75	1776	1776;1802;482;300	0	323.31	14.9	16.2	20.4	12.2	16.1	16.9	66042000	6948600	9854700	16992000	5407700	10841000	15998000	8274000
M0X809;M0X810;M0X811;M0X814;M0X815;M0X813	M0X809;M0X810;M0X811;M0X814;M0X815;M0X813	1;1;1;1;1;1	1;1;1;1;1;1	1;1;1;1;1;1	;;;;;	6	1	1	1	0	0	1	0	0	0	0	0	1	0	0	0	0	0	1	0	0	0	5.9	5.9	5.9	28.414	256	256;305;355;356;375;377	1	-2	0	0	5.9	0	0	0	0	0	0	0	0	0	0	0
M0X8E0	M0X8E0	6	6	6		1	6	6	6	2	2	4	1	4	5	2	2	4	1	4	5	2	2	4	1	4	5	51.1	51.1	51.1	29.809	270	270	0	50.789	15.2	12.6	26.3	4.8	32.2	40.7	5620200	429870	536810	1433500	152300	1021000	2046800	552210
M0X8J7	M0X8J7	2	2	2		1	2	2	2	1	0	0	0	0	1	1	0	0	0	0	1	1	0	0	0	0	1	4.8	4.8	4.8	50.061	463	463	0	11.209	2.4	0	0	0	0	2.4	225080	51729	0	0	0	0	173350	51729
M0X8R9;M0X8S4;M0X8S3	M0X8R9;M0X8S4;M0X8S3	1;1;1	1;1;1	1;1;1	;;	3	1	1	1	1	1	1	1	1	1	1	1	1	1	1	1	1	1	1	1	1	1	2.7	2.7	2.7	30.88	296	296;391;590	0.00081037	6.7829	2.7	2.7	2.7	2.7	2.7	2.7	22597000	2231100	41917	3999100	6847000	6899000	2578600	0
M0X9E3;M0X9E4	M0X9E3;M0X9E4	3;2	1;0	1;0	;	2	3	1	1	2	1	2	2	2	2	1	0	1	1	1	1	1	0	1	1	1	1	22.5	13	13	15.269	138	138;113	0.00081169	6.789	22.5	8.7	21.7	22.5	21.7	21.7	1423100	132600	0	207980	124970	452060	505470	0
M0X9R9	M0X9R9	1	1	1		1	1	1	1	0	0	0	0	0	1	0	0	0	0	0	1	0	0	0	0	0	1	13.7	13.7	13.7	19.925	182	182	0	9.0062	0	0	0	0	0	13.7	209200	0	0	0	0	0	209200	0
M0X9U8;M0X9U7	M0X9U8;M0X9U7	1;1	1;1	1;1	;	2	1	1	1	0	0	1	0	0	1	0	0	1	0	0	1	0	0	1	0	0	1	3.4	3.4	3.4	46.458	409	409;541	0.0008058	6.7359	0	0	3.4	0	0	3.4	512100	0	0	210600	0	0	301500	0
M0XBF6	M0XBF6	1	1	1		1	1	1	1	1	0	0	0	0	0	1	0	0	0	0	0	1	0	0	0	0	0	5.6	5.6	5.6	59.482	515	515	0.0060976	6.3541	5.6	0	0	0	0	0	489240	489240	0	0	0	0	0	489240
M0XBS5	M0XBS5	6	6	6		1	6	6	6	4	6	5	5	5	6	4	6	5	5	5	6	4	6	5	5	5	6	83.1	83.1	83.1	8.9633	83	83	0	81.266	62.7	83.1	73.5	72.3	73.5	83.1	61129000	1529400	12583000	11693000	4492700	3460400	27370000	5592300
M0XBT5	M0XBT5	4	4	4		1	4	4	4	1	2	2	2	1	2	1	2	2	2	1	2	1	2	2	2	1	2	25.9	25.9	25.9	28.221	255	255	0	24.72	4.7	11	11	10.6	6.3	15.3	2018300	130600	378990	693190	283290	136020	396240	0
M0XC90	M0XC90	3	3	3		1	3	3	3	2	1	3	1	2	1	2	1	3	1	2	1	2	1	3	1	2	1	14.8	14.8	14.8	27.732	263	263	0	21.58	9.5	5.3	14.8	4.2	10.6	5.3	1135800	182200	146930	398690	82252	114220	211550	209790
M0XCF8	M0XCF8	1	1	1		1	1	1	1	1	1	1	1	1	1	1	1	1	1	1	1	1	1	1	1	1	1	6.3	6.3	6.3	23.585	206	206	0	14.028	6.3	6.3	6.3	6.3	6.3	6.3	3366200	429230	529380	876710	339450	399990	791430	0
M0XCM3;M0XCM2;M0XCM1	M0XCM3;M0XCM2;M0XCM1	1;1;1	1;1;1	1;1;1	;;	3	1	1	1	0	0	0	1	0	0	0	0	0	1	0	0	0	0	0	1	0	0	1.2	1.2	1.2	120.41	1050	1050;1185;1323	1	-2	0	0	0	1.2	0	0	534520	0	0	0	534520	0	0	0
M0XCZ0	M0XCZ0	4	4	4		1	4	4	4	4	2	2	3	3	3	4	2	2	3	3	3	4	2	2	3	3	3	16.9	16.9	16.9	34.35	301	301	0	46.84	16.9	7.6	7.6	16.6	16.6	16.6	49397000	7865200	6077500	5578100	5624100	5953500	18299000	6069800
M0XD84;M0XD85;M0XD86	M0XD84;M0XD85	11;8;5	11;8;5	7;6;4	;	3	11	11	7	6	4	8	7	8	8	6	4	8	7	8	8	3	1	4	4	4	4	49.1	49.1	41.8	35.394	340	340;217;145	0	175.82	27.9	20	33.2	41.2	33.2	27.9	73149000	12259000	8238100	13536000	7676300	12705000	18735000	7293500
M0XDM4	M0XDM4	1	1	1		1	1	1	1	1	0	0	0	0	0	1	0	0	0	0	0	1	0	0	0	0	0	1.9	1.9	1.9	77.272	693	693	1	-2	1.9	0	0	0	0	0	0	0	0	0	0	0	0	0
M0XDM6;M0XDM7;M0XDM8;M0XDA0	M0XDM6;M0XDM7	16;13;2;1	16;13;2;1	14;12;2;0	;	4	16	16	14	16	15	14	14	13	15	16	15	14	14	13	15	14	13	12	12	11	13	55.7	55.7	50.5	43.004	386	386;239;151;107	0	252.29	55.7	55.7	46.9	46.6	45.1	55.7	171760000	27879000	37411000	39064000	13723000	22994000	30691000	24388000
M0XDR7	M0XDR7	2	2	2		1	2	2	2	1	1	1	0	1	1	1	1	1	0	1	1	1	1	1	0	1	1	11	11	11	31.96	291	291	0	11.112	3.8	7.2	7.2	0	7.2	7.2	558650	54668	131230	92589	0	96446	183720	0
M0XDT8	M0XDT8	1	1	1		1	1	1	1	1	0	0	0	0	0	1	0	0	0	0	0	1	0	0	0	0	0	2.8	2.8	2.8	58.924	529	529	1	-2	2.8	0	0	0	0	0	401910	401910	0	0	0	0	0	401910
M0XE04;M0XE03;M0XE02	M0XE04;M0XE03;M0XE02	1;1;1	1;1;1	1;1;1	;;	3	1	1	1	0	0	0	1	0	0	0	0	0	1	0	0	0	0	0	1	0	0	2.2	2.2	2.2	74.531	649	649;780;826	1	-2	0	0	0	2.2	0	0	435890	0	0	0	435890	0	0	0
M0XE15;M0XE13;M0XE12;M0XE17;M0XE16;M0XE14	M0XE15;M0XE13;M0XE12;M0XE17;M0XE16;M0XE14	2;2;2;2;1;1	2;2;2;2;1;1	2;2;2;2;1;1	;;;;;	6	2	2	2	1	0	0	1	0	0	1	0	0	1	0	0	1	0	0	1	0	0	5.2	5.2	5.2	65.949	575	575;632;725;795;312;462	0	10.632	3.3	0	0	1.9	0	0	99307	68667	0	0	30640	0	0	68667
M0XE20	M0XE20	3	3	1		1	3	3	1	3	2	2	3	2	2	3	2	2	3	2	2	1	1	1	1	1	1	29.2	29.2	11.3	11.886	106	106	0	21.856	29.2	17.9	17.9	29.2	17.9	17.9	4978800	544360	833100	1058000	591460	865620	1086300	509010
M0XE88;M0XP60;F2DUL4	M0XE88	3;1;1	3;1;1	3;1;1		3	3	3	3	1	1	2	1	2	2	1	1	2	1	2	2	1	1	2	1	2	2	7.6	7.6	7.6	45.838	435	435;325;616	0	26.85	2.5	2.5	4.6	2.5	5.5	5.5	2021000	156220	201160	384110	165430	495310	618720	0
M0XEA6;M0XEA7;M0WPS9;M0WPS8	M0XEA6;M0XEA7;M0WPS9;M0WPS8	5;4;4;4	5;4;4;4	5;4;4;4	;;;	4	5	5	5	3	2	4	1	3	2	3	2	4	1	3	2	3	2	4	1	3	2	15.8	15.8	15.8	41.041	379	379;267;267;274	0	38.062	10.6	7.4	12.7	2.9	10	7.4	9114200	625430	1340500	2773400	231990	1544000	2598900	721520
M0XEF6;M0XEF8;M0XEG1;M0XEG3;M0XEG2;M0Y0Z5;M0Y0Z4;M0Y0Z1	M0XEF6;M0XEF8;M0XEG1;M0XEG3	25;21;20;20;12;1;1;1	23;19;18;18;10;0;0;0	18;15;15;15;10;0;0;0	;;;	8	25	23	18	22	21	22	18	20	22	21	19	20	17	18	20	16	15	15	13	14	15	55.7	51.7	43.2	54.294	474	474;381;342;426;211;143;187;288	0	323.31	50.6	47	52.1	45.1	45.4	52.5	276950000	50418000	57819000	63027000	18494000	36143000	51052000	47532000
M0XEG4;M0XEF7;M0XEG5	M0XEG4;M0XEF7;M0XEG5	21;18;14	19;17;12	16;14;9	;;	3	21	19	16	20	18	16	20	17	15	18	16	14	18	15	13	15	13	12	15	12	10	76.5	70.3	64.7	34.089	306	306;238;183	0	303.42	69.9	59.5	56.2	76.5	59.2	55.2	431520000	91922000	80348000	65229000	56801000	79246000	57969000	71928000
M0XEG8	M0XEG8	4	2	2		1	4	2	2	2	1	2	1	1	3	0	0	1	0	0	2	0	0	1	0	0	2	28.6	16.3	16.3	22.338	203	203	0	11.367	12.3	3.9	10.8	3.9	3.9	20.2	632380	0	0	148050	0	0	484330	0
M0XEJ4;M0XEJ6;M0XEJ8;M0XEJ5	M0XEJ4;M0XEJ6;M0XEJ8;M0XEJ5	4;3;3;3	3;2;2;2	3;2;2;2	;;;	4	4	3	3	2	1	2	1	1	3	2	1	1	1	1	3	2	1	1	1	1	3	7.3	6.2	6.2	95.703	868	868;589;707;837	0	27.555	4.8	2.1	2.4	2.1	2.1	6.2	2621100	815710	192410	201960	53702	156700	1200700	801660
M0XER6	M0XER6	2	2	2		1	2	2	2	0	0	1	1	1	0	0	0	1	1	1	0	0	0	1	1	1	0	22.4	22.4	22.4	17.991	170	170	0	21.806	0	0	14.1	8.2	14.1	0	3075100	0	0	1944200	71936	1059000	0	0
M0XEX6;M0XEX8	M0XEX6;M0XEX8	1;1	1;1	1;1	;	2	1	1	1	0	0	0	0	1	0	0	0	0	0	1	0	0	0	0	0	1	0	9.9	9.9	9.9	17.452	161	161;530	1	-2	0	0	0	0	9.9	0	0	0	0	0	0	0	0	0
M0XF10	M0XF10	5	5	5		1	5	5	5	3	3	3	4	3	4	3	3	3	4	3	4	3	3	3	4	3	4	19.5	19.5	19.5	20.854	190	190	0	177.41	14.2	14.2	14.2	18.4	14.2	15.3	22427000	2099800	3582900	4450700	2106500	3831000	6355900	1996600
M0XFC8;M0XFC7;M0XFC6	M0XFC8;M0XFC7;M0XFC6	13;13;13	13;13;13	13;13;13	;;	3	13	13	13	6	8	10	6	9	11	6	8	10	6	9	11	6	8	10	6	9	11	31.2	31.2	31.2	64.68	587	587;614;680	0	99.224	14.7	20.4	23	14.1	20.4	24.9	10305000	759690	1673900	2114400	786230	2037800	2932500	1065300
M0XFG0;M0Z3Y6	M0XFG0;M0Z3Y6	2;1	2;1	2;1	;	2	2	2	2	0	0	1	1	0	0	0	0	1	1	0	0	0	0	1	1	0	0	2.7	2.7	2.7	136.54	1242	1242;1255	0	10.956	0	0	1.4	1.3	0	0	95679	0	0	60467	35212	0	0	0
M0XFJ4;M0XFJ3	M0XFJ4;M0XFJ3	1;1	1;1	1;1	;	2	1	1	1	0	0	0	0	0	1	0	0	0	0	0	1	0	0	0	0	0	1	6.4	6.4	6.4	30.149	266	266;336	1	-2	0	0	0	0	0	6.4	0	0	0	0	0	0	0	0
M0XG50	M0XG50	2	2	2		1	2	2	2	0	0	0	0	1	1	0	0	0	0	1	1	0	0	0	0	1	1	2.1	2.1	2.1	110.13	997	997	0	11.259	0	0	0	0	0.9	1.2	257390	0	0	0	0	103800	153590	0
M0XGE9;M0XGE8	M0XGE9;M0XGE8	1;1	1;1	1;1	;	2	1	1	1	0	0	0	0	1	0	0	0	0	0	1	0	0	0	0	0	1	0	27.5	27.5	27.5	5.7826	51	51;74	1	-2	0	0	0	0	27.5	0	874460	0	0	0	0	874460	0	0
M0XGH5;M0XGH1;M0XGH3	M0XGH5;M0XGH1;M0XGH3	1;1;1	1;1;1	1;1;1	;;	3	1	1	1	1	1	1	1	1	1	1	1	1	1	1	1	1	1	1	1	1	1	30.2	30.2	30.2	11.855	116	116;153;174	0	10.263	30.2	30.2	30.2	30.2	30.2	30.2	1848800	220030	406440	399320	0	478860	344170	0
M0XGM8;M0XGM4	M0XGM8;M0XGM4	1;1	1;1	1;1	;	2	1	1	1	0	0	0	0	0	1	0	0	0	0	0	1	0	0	0	0	0	1	2.6	2.6	2.6	79.654	719	719;933	1	-2	0	0	0	0	0	2.6	0	0	0	0	0	0	0	0
M0XGQ2	M0XGQ2	4	1	1		1	4	1	1	2	3	3	1	4	4	0	0	0	0	1	1	0	0	0	0	1	1	13.6	3.1	3.1	47.677	426	426	0.00078064	6.4931	6.8	10.6	10.6	4	13.6	13.6	282180	0	0	0	0	133070	149110	0
M0XH58	M0XH58	31	31	14		1	31	31	14	25	24	25	29	28	28	25	24	25	29	28	28	12	12	12	14	13	13	74.1	74.1	40.9	46.365	413	413	0	323.31	67.6	63.4	65.9	74.1	70	70	4134800000	375440000	464590000	649380000	564950000	855830000	1224600000	318110000
M0XH59	M0XH59	25	8	8		1	25	8	8	18	19	20	23	22	22	5	7	7	8	7	7	5	7	7	8	7	7	68.4	23.8	23.8	34.785	307	307	0	96.148	58.3	57	60.3	68.4	62.5	62.5	971230000	72978000	108720000	142590000	160290000	224790000	261860000	72300000
M0XHZ5	M0XHZ5	3	2	2		1	3	2	2	2	2	3	0	3	3	1	1	2	0	2	2	1	1	2	0	2	2	38.9	23.6	23.6	15.059	144	144	0	15.602	29.2	25	38.9	0	38.9	38.9	1556400	60793	159400	637770	0	236960	461510	0
M0XI18;M0Y1G8	M0XI18;M0Y1G8	3;2	2;2	2;2	;	2	3	2	2	1	3	2	2	2	3	0	2	1	1	1	2	0	2	1	1	1	2	35	28.5	28.5	14.487	137	137;139	0	75.862	6.6	35	27.7	27.7	27.7	35	6176500	0	788450	1442200	65534	980240	2900100	0
M0XI76	M0XI76	3	3	3		1	3	3	3	3	2	2	2	1	2	3	2	2	2	1	2	3	2	2	2	1	2	24.4	24.4	24.4	21.657	197	197	0	20.578	24.4	13.7	13.7	13.7	5.1	13.7	1703400	262980	284330	288740	153730	232600	481030	171970
M0XIC8	M0XIC8	4	2	2		1	4	2	2	1	3	4	0	2	3	1	1	2	0	2	1	1	1	2	0	2	1	27.3	17.4	17.4	18.52	172	172	0	15.067	11	16.3	27.3	0	17.4	16.3	2214700	91028	358100	597410	0	624030	544180	0
M0XII1	M0XII1	4	3	3		1	4	3	3	2	1	2	2	2	2	2	1	2	2	1	2	2	1	2	2	1	2	22.5	19.2	19.2	22.854	213	213	0	19.884	15	6.6	12.7	15	11.7	12.7	2058200	247010	95789	451580	236660	361110	666050	235060
M0XIN0;M0XIN1;M0XIM8	M0XIN0;M0XIN1;M0XIM8	2;2;1	2;2;1	2;2;1	;;	3	2	2	2	1	2	1	1	1	1	1	2	1	1	1	1	1	2	1	1	1	1	6.3	6.3	6.3	41.098	381	381;382;145	0	15.055	2.6	6.3	2.6	2.6	2.6	2.6	845560	68122	218150	164160	87054	136080	171980	0
M0XIV0;M0XIV2	M0XIV0	3;1	3;1	3;1		2	3	3	3	2	0	3	2	3	2	2	0	3	2	3	2	2	0	3	2	3	2	7.6	7.6	7.6	55.458	490	490;388	0	19.543	5.5	0	7.6	5.5	7.6	5.5	1321600	158140	0	337570	110950	316860	398060	172470
M0XIX3;M0YEU2	M0XIX3;M0YEU2	2;1	2;1	2;1	;	2	2	2	2	1	1	1	1	1	0	1	1	1	1	1	0	1	1	1	1	1	0	5.8	5.8	5.8	49.784	468	468;164	0	11.97	2.6	2.6	2.6	2.6	3.2	0	812740	91508	150170	143980	78961	348130	0	0
M0XJ12;M0XJ11	M0XJ12;M0XJ11	15;11	4;3	2;1	;	2	15	4	2	14	12	10	10	11	10	4	3	3	3	3	3	2	1	1	1	1	1	52.9	18.7	11.5	42.228	374	374;214	0	142.94	52.7	45.7	40.6	33.4	43.3	43.3	9160300	1427700	1491900	1973500	889940	1334800	2042500	1293900
M0XJ25;M0XJ26;M0XJ27	M0XJ25;M0XJ26;M0XJ27	4;4;4	4;4;4	4;4;4	;;	3	4	4	4	2	2	1	0	1	2	2	2	1	0	1	2	2	2	1	0	1	2	16.5	16.5	16.5	34.993	327	327;411;416	0	23.233	8.3	7.6	3.1	0	3.1	6.7	2263100	287610	307840	237790	0	319450	1110400	0
M0XJ70	M0XJ70	5	2	2		1	5	2	2	4	1	1	2	3	4	1	1	1	1	2	2	1	1	1	1	2	2	45.9	16.2	16.2	16.666	148	148	0	13.312	39.9	6.1	6.1	14.9	27.7	32.4	2126200	131460	276230	363600	161470	592470	601000	0
M0XJL4	M0XJL4	24	24	13		1	24	24	13	17	17	19	17	18	17	17	17	19	17	18	17	9	9	10	8	10	8	67.9	67.9	39.4	41.709	371	371	0	228.77	57.4	50.4	57.7	53.1	60.6	57.7	319440000	61738000	21279000	55886000	40567000	66908000	73057000	46783000
M0XJP5;M0YC18;M0YC16;M0X6A7;M0YC17;M0X6A8	M0XJP5;M0YC18;M0YC16;M0X6A7;M0YC17;M0X6A8	2;1;1;1;1;1	2;1;1;1;1;1	2;1;1;1;1;1	;;;;;	6	2	2	2	0	2	1	1	1	1	0	2	1	1	1	1	0	2	1	1	1	1	4.6	4.6	4.6	45.008	412	412;168;170;203;230;270	0	11.815	0	4.6	2.9	2.9	2.9	2.9	476770	0	78822	83204	53215	97596	163930	0
M0XJR1;M0XJR2	M0XJR1	5;2	5;2	5;2		2	5	5	5	2	4	2	2	4	4	2	4	2	2	4	4	2	4	2	2	4	4	9	9	9	90.06	804	804;336	0	36.061	3.6	7.6	4	3.6	6.8	7.1	3324700	247360	642050	525270	279690	718970	911390	359210
M0XK28;M0XK27;M0XK30;M0XK29;M0UI27;M0UI26	M0XK28;M0XK27;M0XK30	3;3;2;1;1;1	3;3;2;1;1;1	2;2;2;1;0;0	;;	6	3	3	2	1	2	1	1	1	1	1	2	1	1	1	1	1	1	1	1	1	0	7.2	7.2	5.5	71.581	654	654;681;509;394;428;697	0	18.952	2.9	4.3	2.6	2.9	2.9	1.7	705120	94292	228320	115880	75940	0	190700	0
M0XK72	M0XK72	1	1	1		1	1	1	1	0	0	0	1	0	0	0	0	0	1	0	0	0	0	0	1	0	0	2.5	2.5	2.5	54.344	471	471	1	-2	0	0	0	2.5	0	0	0	0	0	0	0	0	0	0
M0XK91	M0XK91	2	1	1		1	2	1	1	1	2	1	1	2	2	0	1	0	0	1	1	0	1	0	0	1	1	21.8	13.5	13.5	14.183	133	133	0	8.5104	8.3	21.8	8.3	8.3	21.8	21.8	411940	0	130630	0	0	137680	143640	0
M0XKG5	M0XKG5	2	2	2		1	2	2	2	1	0	1	1	1	0	1	0	1	1	1	0	1	0	1	1	1	0	5.7	5.7	5.7	51.795	475	475	0	10.952	2.3	0	3.4	2.3	3.4	0	347340	0	0	160700	35727	150910	0	0
M0XKM9	M0XKM9	3	3	3		1	3	3	3	0	2	2	1	2	3	0	2	2	1	2	3	0	2	2	1	2	3	9.6	9.6	9.6	46.825	426	426	0	18.53	0	6.3	6.8	3.5	6.8	9.6	2114300	0	295270	330120	158050	402430	928410	0
M0XKQ7	M0XKQ7	1	1	1		1	1	1	1	0	0	0	0	0	1	0	0	0	0	0	1	0	0	0	0	0	1	5.3	5.3	5.3	37.02	340	340	0.0053929	6.4085	0	0	0	0	0	5.3	99760	0	0	0	0	0	99760	0
M0XL81	M0XL81	1	1	1		1	1	1	1	0	1	0	0	1	1	0	1	0	0	1	1	0	1	0	0	1	1	3.9	3.9	3.9	42.314	387	387	0.0096439	6.1831	0	3.9	0	0	3.9	3.9	74739	0	33952	0	0	40787	0	0
M0XLC4	M0XLC4	13	13	13		1	13	13	13	11	11	9	11	9	10	11	11	9	11	9	10	11	11	9	11	9	10	55.2	55.2	55.2	37.172	344	344	0	268.31	43.6	48.8	37.5	43.6	37.5	42.2	43189000	6499900	6604100	6330800	7005300	5493400	11255000	4594200
M0XLF8;M0XLG0;M0XLG1;M0XLF9;M0XLG3;M0XLF7	M0XLF8;M0XLG0;M0XLG1;M0XLF9;M0XLG3;M0XLF7	2;1;1;1;1;1	2;1;1;1;1;1	2;1;1;1;1;1	;;;;;	6	2	2	2	1	1	1	1	2	1	1	1	1	1	2	1	1	1	1	1	2	1	18.3	18.3	18.3	22.005	218	218;206;219;243;244;264	0	11.1	13.8	13.8	13.8	13.8	18.3	13.8	4337100	541620	1265900	919790	296920	851220	461650	0
M0XLL0	M0XLL0	2	2	2		1	2	2	2	1	0	0	0	1	2	1	0	0	0	1	2	1	0	0	0	1	2	15.9	15.9	15.9	22.351	207	207	0	11.276	6.3	0	0	0	6.3	15.9	716110	96150	0	0	0	163220	456740	0
M0XLM1	M0XLM1	1	1	1		1	1	1	1	1	1	1	1	1	1	1	1	1	1	1	1	1	1	1	1	1	1	11.5	11.5	11.5	15.882	139	139	0	7.1939	11.5	11.5	11.5	11.5	11.5	11.5	6146300	460110	1130500	1383600	435940	1589300	1146800	0
M0XLU6;M0XLV0;M0XLU9;M0XLU8;M0XLU7	M0XLU6;M0XLV0;M0XLU9	13;8;8;6;4	13;8;8;6;4	13;8;8;6;4	;;	5	13	13	13	4	2	8	5	6	6	4	2	8	5	6	6	4	2	8	5	6	6	41.9	41.9	41.9	53.04	497	497;201;206;288;216	0	145.16	15.1	6.6	25.2	15.3	20.9	21.7	10102000	572960	431270	2153500	1709200	2856500	2379000	960440
M0XM18;M0XM19	M0XM18;M0XM19	3;2	3;2	3;2	;	2	3	3	3	1	2	2	1	2	3	1	2	2	1	2	3	1	2	2	1	2	3	9.6	9.6	9.6	55.008	512	512;370	0	22.537	2.9	5.5	5.5	2.5	5.5	9.6	2156500	98833	318440	361970	86246	450170	840840	0
M0XM59;M0XM57	M0XM59;M0XM57	1;1	1;1	1;1	;	2	1	1	1	1	1	1	0	1	1	1	1	1	0	1	1	1	1	1	0	1	1	7.5	7.5	7.5	15.832	146	146;291	0	10.219	7.5	7.5	7.5	0	7.5	7.5	805150	72903	134820	0	0	348940	248490	0
M0XMC3	M0XMC3	7	7	7		1	7	7	7	3	4	4	5	5	5	3	4	4	5	5	5	3	4	4	5	5	5	34	34	34	27.257	238	238	0	68.681	13.4	17.6	17.6	21	25.6	22.3	8937800	570600	1320100	1586900	840020	2087300	2532800	818970
M0XMH5;M0XMH0	M0XMH5;M0XMH0	1;1	1;1	1;1	;	2	1	1	1	0	0	0	0	0	1	0	0	0	0	0	1	0	0	0	0	0	1	2.2	2.2	2.2	46.452	416	416;727	1	-2	0	0	0	0	0	2.2	119460	0	0	0	0	0	119460	0
M0XMV1	M0XMV1	16	16	7		1	16	16	7	14	13	13	9	14	13	14	13	13	9	14	13	5	5	4	1	6	5	63.7	63.7	35.1	29.691	262	262	0	278.52	55	55	59.5	35.9	57.6	56.5	93403000	13190000	12952000	15564000	6851200	19464000	25382000	11381000
M0XMW2	M0XMW2	1	1	1		1	1	1	1	0	0	0	0	0	1	0	0	0	0	0	1	0	0	0	0	0	1	0.9	0.9	0.9	203.34	1830	1830	0.009009	6.2365	0	0	0	0	0	0.9	348060	0	0	0	0	0	348060	0
M0XMW5	M0XMW5	4	3	3		1	4	3	3	2	2	3	0	2	1	1	2	3	0	2	1	1	2	3	0	2	1	12.4	10.3	10.3	42.389	378	378	0	23.581	6.6	7.9	10.3	0	7.9	4.5	1251600	91552	277090	393680	0	210270	279040	0
M0XN11;M0XN08;M0XN09	M0XN11;M0XN08;M0XN09	2;2;1	2;2;1	2;2;1	;;	3	2	2	2	0	1	0	0	2	1	0	1	0	0	2	1	0	1	0	0	2	1	6.1	6.1	6.1	53.92	479	479;642;389	0	11.903	0	2.9	0	0	6.1	2.9	456930	0	104700	0	0	165420	186820	0
M0XN12	M0XN12	1	1	1		1	1	1	1	1	1	1	0	1	1	1	1	1	0	1	1	1	1	1	0	1	1	5.8	5.8	5.8	18.122	156	156	0	9.1532	5.8	5.8	5.8	0	5.8	5.8	13007000	1140500	3258600	3781800	0	2140300	2685700	0
M0XNG3;M0YEG3;M0YEG4	M0XNG3;M0YEG3	3;2;1	3;2;1	3;2;1	;	3	3	3	3	0	0	1	1	1	2	0	0	1	1	1	2	0	0	1	1	1	2	5.8	5.8	5.8	81.278	719	719;720;648	0	17.252	0	0	1.1	3.2	1.1	2.6	1906500	0	0	135010	1337500	132570	301390	0
M0XNM8	M0XNM8	5	5	5		1	5	5	5	1	1	2	2	3	2	1	1	2	2	3	2	1	1	2	2	3	2	17.2	17.2	17.2	40.514	366	366	0	28.673	6.3	3.3	6	9	8.2	6	2051900	293000	144120	600180	263950	445250	305390	0
M0XNN5;M0XNN4;M0XNN3	M0XNN5;M0XNN4;M0XNN3	2;2;1	2;2;1	2;2;1	;;	3	2	2	2	1	1	0	2	1	2	1	1	0	2	1	2	1	1	0	2	1	2	6.5	6.5	6.5	51.207	480	480;560;331	0	57.123	3.5	2.9	0	6.5	3.5	6.5	3325500	442530	46820	0	452840	1310200	1073100	0
M0XNP9	M0XNP9	2	2	2		1	2	2	2	2	2	2	0	2	2	2	2	2	0	2	2	2	2	2	0	2	2	13.7	13.7	13.7	23.342	211	211	0	13.27	13.7	13.7	13.7	0	13.7	13.7	1657700	188610	313240	480390	0	266860	408560	193000
M0XNU3	M0XNU3	9	6	6		1	9	6	6	1	4	4	6	7	3	1	3	3	4	4	2	1	3	3	4	4	2	18.2	13.5	13.5	72.341	674	674	0	39.474	1.8	7.3	6.5	13.5	11.9	5.3	2928300	63800	417450	526070	433340	586890	900710	0
Q84ZX7;M0XNU5	Q84ZX7;M0XNU5	3;3	3;3	3;3	;	2	3	3	3	2	2	2	2	2	3	2	2	2	2	2	3	2	2	2	2	2	3	9.5	9.5	9.5	47.163	422	422;422	0	28.594	6.4	7.3	7.3	6.4	7.3	9.5	3205900	237210	494510	465010	415000	584070	1010100	0
M0XP02	M0XP02	1	1	1		1	1	1	1	1	0	0	0	0	0	1	0	0	0	0	0	1	0	0	0	0	0	17.4	17.4	17.4	9.9554	92	92	1	-2	17.4	0	0	0	0	0	90427	90427	0	0	0	0	0	90427
M0XP26	M0XP26	2	2	2		1	2	2	2	1	0	0	0	0	1	1	0	0	0	0	1	1	0	0	0	0	1	12	12	12	33.476	301	301	0	11.999	6.6	0	0	0	0	5.3	148220	148220	0	0	0	0	0	148220
M0XP66	M0XP66	3	3	3		1	3	3	3	2	2	1	2	1	1	2	2	1	2	1	1	2	2	1	2	1	1	10.2	10.2	10.2	51.63	488	488	0	19.56	7.4	6.1	3.3	7.4	3.3	3.3	793700	233210	200740	76805	91105	107620	84218	223890
M0XPR9;M0XPS0	M0XPR9	6;2	6;2	6;2		2	6	6	6	4	3	2	2	3	5	4	3	2	2	3	5	4	3	2	2	3	5	21.5	21.5	21.5	34.681	312	312;165	0	67.085	15.4	15.4	10.3	8.7	11.5	20.8	9375000	1122200	1939500	900580	195810	821150	4395700	800650
M0XPV3	M0XPV3	14	14	3		1	14	14	3	12	7	5	4	5	6	12	7	5	4	5	6	2	1	2	1	2	2	51.4	51.4	6.5	50.028	449	449	0	126.85	47.2	27.8	17.8	10.9	19.6	22	24819000	5897000	6318600	2893800	555710	3664500	5489500	3961200
M0XPV4	M0XPV4	12	1	1		1	12	1	1	11	7	4	4	4	5	1	1	1	1	1	1	1	1	1	1	1	1	63.1	4.9	4.9	38.29	347	347	0	7.7512	57.6	36.9	20.5	15.6	22.8	25.9	2399800	283540	518320	483520	186830	528490	399090	0
M0XQ24;M0XQ25;M0XQ23	M0XQ24;M0XQ25	28;15;13	28;15;13	28;15;13	;	3	28	28	28	23	24	21	25	23	20	23	24	21	25	23	20	23	24	21	25	23	20	58.5	58.5	58.5	70.303	651	651;326;380	0	323.31	48.5	56.1	49.3	54.8	53	44.9	201890000	25039000	36458000	35145000	25250000	35737000	44265000	23588000
M0XQ47;M0XQ46	M0XQ47;M0XQ46	1;1	1;1	1;1	;	2	1	1	1	1	1	1	0	1	1	1	1	1	0	1	1	1	1	1	0	1	1	11.4	11.4	11.4	11.939	114	114;147	0	9.9516	11.4	11.4	11.4	0	11.4	11.4	407150	42925	85747	84517	0	68169	125800	0
M0XQ51;M0XQ50;M0XQ49;M0XG00;M0XG01;M0XG02	M0XQ51;M0XQ50;M0XQ49	12;12;12;5;2;1	12;12;12;5;2;1	12;12;12;5;2;1	;;	6	12	12	12	3	7	6	2	6	5	3	7	6	2	6	5	3	7	6	2	6	5	20.4	20.4	20.4	91.825	786	786;787;1011;1018;261;41	0	75.632	4.7	12.6	9.3	2.9	10.9	8.5	5765500	322130	1040400	1003500	418490	1759100	1221900	498220
M0XQI3;M0XQI1	M0XQI3;M0XQI1	3;3	3;3	3;3	;	2	3	3	3	0	0	1	0	2	3	0	0	1	0	2	3	0	0	1	0	2	3	5.1	5.1	5.1	110.41	988	988;1076	0	19.968	0	0	1.3	0	4	5.1	1083400	0	0	127760	0	319080	636540	0
M0XQU5	M0XQU5	1	1	1		1	1	1	1	0	0	0	0	1	0	0	0	0	0	1	0	0	0	0	0	1	0	1.2	1.2	1.2	144.38	1264	1264	1	-2	0	0	0	0	1.2	0	410160	0	0	0	0	410160	0	0
M0XQU8	M0XQU8	1	1	1		1	1	1	1	0	0	0	1	0	0	0	0	0	1	0	0	0	0	0	1	0	0	4.3	4.3	4.3	56.585	536	536	1	-2	0	0	0	4.3	0	0	2928800	0	0	0	2928800	0	0	0
M0XQV8	M0XQV8	5	5	5		1	5	5	5	2	5	3	3	4	4	2	5	3	3	4	4	2	5	3	3	4	4	20.5	20.5	20.5	44.608	409	409	0	35.962	6.8	20.5	12.2	11	15.6	15.6	3182900	197810	779440	490720	195520	675130	844290	287120
M0XQX2;M0XQX3;M0XQX0;M0XQX1	M0XQX2;M0XQX3;M0XQX0;M0XQX1	1;1;1;1	1;1;1;1	1;1;1;1	;;;	4	1	1	1	0	0	0	0	1	0	0	0	0	0	1	0	0	0	0	0	1	0	3.5	3.5	3.5	65.74	595	595;641;672;968	1	-2	0	0	0	0	3.5	0	124600	0	0	0	0	124600	0	0
M0XR04;M0XR05;M0XR06;M0XR07	M0XR04;M0XR05	3;2;1;1	3;2;1;1	3;2;1;1	;	4	3	3	3	2	2	3	2	2	2	2	2	3	2	2	2	2	2	3	2	2	2	8.3	8.3	8.3	55.483	484	484;327;242;304	0	20.684	5	5	8.3	5	5	5	2547600	268510	461970	624910	269050	416190	507010	288570
M0XRX1;M0XRX4;M0XRX6;M0XRX2	M0XRX1;M0XRX4;M0XRX6	4;2;2;1	4;2;2;1	4;2;2;1	;;	4	4	4	4	1	0	1	3	1	1	1	0	1	3	1	1	1	0	1	3	1	1	6.3	6.3	6.3	83.099	772	772;526;597;555	0	24.536	1.7	0	1.7	4.4	1.9	1.7	551230	35659	0	86135	213570	87109	128760	0
M0XRZ5;M0XRZ8;M0XRZ4;M0XRZ6;M0XRZ7;M0XRZ9	M0XRZ5;M0XRZ8;M0XRZ4;M0XRZ6;M0XRZ7;M0XRZ9	16;15;14;14;12;11	16;15;14;14;12;11	16;15;14;14;12;11	;;;;;	6	16	16	16	11	8	8	10	7	7	11	8	8	10	7	7	11	8	8	10	7	7	40.6	40.6	40.6	69.593	620	620;607;666;670;441;309	0	205.55	29.8	21.1	18.7	27.3	16.5	15.5	19175000	2392800	2859900	3682100	1942400	3502700	4795000	2221000
M0XSD4	M0XSD4	1	1	1		1	1	1	1	0	1	1	0	1	0	0	1	1	0	1	0	0	1	1	0	1	0	4.3	4.3	4.3	30.381	276	276	0	8.1532	0	4.3	4.3	0	4.3	0	371030	0	0	205780	0	165250	0	0
M0XSH8;F2DBD5	M0XSH8	3;1	3;1	3;1		2	3	3	3	1	2	3	1	3	2	1	2	3	1	3	2	1	2	3	1	3	2	22.9	22.9	22.9	20.402	192	192;204	0	21.224	5.7	15.1	22.9	5.7	22.9	15.1	1824800	126360	248180	421560	89515	506030	433190	0
M0XSQ2;M0XSP9;M0XSQ1;M0XSQ4;M0XSQ3;M0XSQ0	M0XSQ2;M0XSP9;M0XSQ1;M0XSQ4;M0XSQ3	13;13;12;7;7;6	13;13;12;7;7;6	13;13;12;7;7;6	;;;;	6	13	13	13	9	8	8	10	9	9	9	8	8	10	9	9	9	8	8	10	9	9	43.5	43.5	43.5	52.537	494	494;526;555;275;323;274	0	158.57	36	28.5	30.8	35.4	33.6	33.8	45506000	11241000	3933900	6549200	5910900	8068300	9802000	5253300
M0XSQ7	M0XSQ7	3	3	3		1	3	3	3	0	0	0	1	1	3	0	0	0	1	1	3	0	0	0	1	1	3	29	29	29	15.089	138	138	0	16.754	0	0	0	8.7	8.7	29	858800	0	0	0	161410	149550	547850	0
M0XT00;M0XT01	M0XT00;M0XT01	1;1	1;1	1;1	;	2	1	1	1	0	0	0	0	1	1	0	0	0	0	1	1	0	0	0	0	1	1	4.1	4.1	4.1	59.072	517	517;621	1	-2	0	0	0	0	4.1	4.1	9693600	0	0	0	0	6809000	2884600	0
M0XTD0	M0XTD0	4	4	4		1	4	4	4	2	3	3	1	4	2	2	3	3	1	4	2	2	3	3	1	4	2	27.8	27.8	27.8	18.853	176	176	0	47.569	21.6	22.7	26.7	8.5	27.8	21.6	5916300	378240	1296500	1613800	119500	1472000	1036300	718510
M0XTF9;M0XTG1;M0XTG0;M0YGD9;M0YGE0;M0YGD7;M0YGD8	M0XTF9;M0XTG1;M0XTG0	14;10;10;3;3;3;3	14;10;10;3;3;3;3	14;10;10;3;3;3;3	;;	7	14	14	14	8	4	9	6	8	10	8	4	9	6	8	10	8	4	9	6	8	10	33.8	33.8	33.8	59.396	545	545;387;418;259;276;309;333	0	128.69	20.4	10.1	21.1	15.2	18.2	22.8	14132000	1616500	1439700	3826300	838530	3132000	3279300	1650500
M0XTH6;M0XTH7;M0XTI0	M0XTH6;M0XTH7;M0XTI0	7;6;5	1;1;1	1;1;1	;;	3	7	1	1	2	0	2	4	4	4	1	0	0	0	1	0	1	0	0	0	1	0	17.2	2.7	2.7	56.181	524	524;467;272	0.00079808	6.674	4.8	0	4.6	9.9	9.9	9.7	225400	68074	0	0	0	157330	0	0
M0XTI3;M0XTI5	M0XTI3;M0XTI5	1;1	1;1	1;1	;	2	1	1	1	0	1	0	0	1	0	0	1	0	0	1	0	0	1	0	0	1	0	4.7	4.7	4.7	29.152	254	254;814	1	-2	0	4.7	0	0	4.7	0	175800	0	96427	0	0	79371	0	0
M0XTK2;M0XTK1	M0XTK2;M0XTK1	3;2	3;2	3;2	;	2	3	3	3	0	1	0	2	2	2	0	1	0	2	2	2	0	1	0	2	2	2	8.6	8.6	8.6	43.06	419	419;308	0	20.002	0	4.1	0	6.2	6.4	6.4	872900	0	117310	0	162000	255250	338340	0
M0XTM7;M0XTM6;M0XTM8	M0XTM7;M0XTM6	6;3;2	6;3;2	6;3;2	;	3	6	6	6	5	3	4	4	4	5	5	3	4	4	4	5	5	3	4	4	4	5	20.4	20.4	20.4	40.07	368	368;370;221	0	38.879	18.2	10.9	12.2	15.8	15.8	18.2	6973600	912190	738820	1332300	638520	1400300	1951500	741510
M0XTS6	M0XTS6	3	3	3		1	3	3	3	0	0	0	1	2	2	0	0	0	1	2	2	0	0	0	1	2	2	8.7	8.7	8.7	43.216	391	391	0	16.691	0	0	0	2.6	6.1	6.1	681380	0	0	0	35847	239010	406520	0
M0XTU7	M0XTU7	1	1	1		1	1	1	1	0	0	0	1	1	0	0	0	0	1	1	0	0	0	0	1	1	0	2.8	2.8	2.8	55.958	495	495	0.00078678	6.5462	0	0	0	2.8	2.8	0	274710	0	0	0	89417	185290	0	0
M0XU21;M0XU23;M0XU22	M0XU21;M0XU23	4;2;1	4;2;1	4;2;1	;	3	4	4	4	3	2	2	2	2	2	3	2	2	2	2	2	3	2	2	2	2	2	27.7	27.7	27.7	27.959	249	249;136;58	0	85.443	18.9	12.4	16.1	13.7	16.1	16.1	2384300	197760	404520	591530	121130	390070	679290	0
M0XU78;M0XU77;M0XU79;M0XRU9	M0XU78;M0XU77	3;3;1;1	3;3;1;1	3;3;1;1	;	4	3	3	3	1	1	1	2	2	3	1	1	1	2	2	3	1	1	1	2	2	3	7.8	7.8	7.8	55.724	514	514;589;503;607	0	18.795	2.9	2.9	2.9	5.3	5.4	7.8	2061900	95571	125240	113170	341560	188670	1197700	0
M0XU87;M0XU98;M0XU88	M0XU87;M0XU98;M0XU88	2;1;1	2;1;1	1;1;1	;;	3	2	2	1	1	2	2	1	2	2	1	2	2	1	2	2	1	1	1	1	1	1	5.9	5.9	3.1	64.503	574	574;313;462	0	18.526	3.1	5.9	5.9	3.1	5.9	5.9	2015500	81838	324180	328880	173010	438810	668760	0
M0XUE8;M0XUE9;M0XUE7	M0XUE8;M0XUE9;M0XUE7	2;2;2	2;2;2	2;2;2	;;	3	2	2	2	2	1	1	1	1	1	2	1	1	1	1	1	2	1	1	1	1	1	19.5	19.5	19.5	15.758	133	133;166;230	0	13.704	19.5	9	9	9	9	9	3369800	482920	550680	754960	208300	674140	698790	0
M0XUK9	M0XUK9	10	9	9		1	10	9	9	6	8	8	7	7	9	6	8	8	7	7	8	6	8	8	7	7	8	34.2	32.2	32.2	38.873	348	348	0	74.399	20.1	29.3	29.9	24.1	22.4	31.3	26345000	1195500	4718800	5849700	3029000	2192100	9359700	2559900
M0XUU4;M0XUU5	M0XUU4	21;5	21;5	21;5		2	21	21	21	0	10	12	17	19	19	0	10	12	17	19	19	0	10	12	17	19	19	54.8	54.8	54.8	47.981	434	434;116	0	323.31	0	31.3	42.9	49.8	51.6	54.8	1558300000	0	22778000	123030000	219380000	548510000	644550000	0
M0XUZ8	M0XUZ8	1	1	1		1	1	1	1	0	0	1	0	0	0	0	0	1	0	0	0	0	0	1	0	0	0	4.8	4.8	4.8	24.602	229	229	1	-2	0	0	4.8	0	0	0	0	0	0	0	0	0	0	0
M0XV79	M0XV79	1	1	1		1	1	1	1	0	0	0	0	1	0	0	0	0	0	1	0	0	0	0	0	1	0	3	3	3	49.649	439	439	1	-2	0	0	0	0	3	0	81113	0	0	0	0	81113	0	0
M0XVJ4	M0XVJ4	1	1	1		1	1	1	1	0	0	0	0	0	1	0	0	0	0	0	1	0	0	0	0	0	1	10.1	10.1	10.1	24.705	227	227	1	-2	0	0	0	0	0	10.1	7494800	0	0	0	0	0	7494800	0
M0XVL5	M0XVL5	1	1	1		1	1	1	1	1	0	0	0	0	0	1	0	0	0	0	0	1	0	0	0	0	0	3.4	3.4	3.4	49.498	443	443	1	-2	3.4	0	0	0	0	0	392680	392680	0	0	0	0	0	392680
M0XVT8;M0XVT7	M0XVT8;M0XVT7	4;4	4;4	3;3	;	2	4	4	3	3	3	3	3	3	4	3	3	3	3	3	4	2	2	2	2	2	3	28.2	28.2	22	19.989	177	177;179	0	50.235	22	22	22	22	22	28.2	5791800	292380	800700	933240	292300	1665300	1807800	354090
M0XW49	M0XW49	10	10	6		1	10	10	6	8	8	9	9	9	10	8	8	9	9	9	10	5	5	5	5	6	6	47.7	47.7	34.9	22.488	195	195	0	104.24	40	40.5	40	44.1	44.1	47.7	73208000	13913000	8582100	9322800	8002800	12141000	21246000	9807800
M0XW70;M0XW69	M0XW70;M0XW69	3;3	3;3	3;3	;	2	3	3	3	0	0	2	1	2	0	0	0	2	1	2	0	0	0	2	1	2	0	16.8	16.8	16.8	33.968	298	298;306	0	19.497	0	0	13.4	3.4	13.4	0	1618000	0	0	914740	100920	602370	0	0
M0XWF1;M0XWF8;M0XWF7	M0XWF1;M0XWF8;M0XWF7	1;1;1	1;1;1	1;1;1	;;	3	1	1	1	0	1	1	1	1	1	0	1	1	1	1	1	0	1	1	1	1	1	18.5	18.5	18.5	6.2673	54	54;131;247	0.00079302	6.6081	0	18.5	18.5	18.5	18.5	18.5	8138100	0	1564600	2101800	291000	1673400	2507400	0
M0XWK2;M0XWK0	M0XWK2;M0XWK0	3;3	3;3	3;3	;	2	3	3	3	1	1	2	1	2	1	1	1	2	1	2	1	1	1	2	1	2	1	13.4	13.4	13.4	35.114	328	328;400	0	20.6	5.2	5.2	8.5	4.9	10.1	5.2	1419100	75403	226840	430380	0	338070	348420	0
M0XWL3	M0XWL3	11	11	11		1	11	11	11	7	7	7	6	7	6	7	7	7	6	7	6	7	7	7	6	7	6	36.6	36.6	36.6	53.789	483	483	0	120.7	26.3	23	29.6	19.7	27.1	21.5	12915000	2089000	2426000	2826300	970330	2805600	1798400	1794300
M0XWS3;M0XWS4;M0XWS2	M0XWS3;M0XWS4;M0XWS2	2;1;1	2;1;1	2;1;1	;;	3	2	2	2	1	1	0	0	0	0	1	1	0	0	0	0	1	1	0	0	0	0	6.2	6.2	6.2	58.566	519	519;219;429	0	10.617	2.1	4	0	0	0	0	53693000	50587	53642000	0	0	0	0	0
M0XWV3;F2DRC5	M0XWV3;F2DRC5	9;8	9;8	9;8	;	2	9	9	9	4	4	4	2	8	4	4	4	4	2	8	4	4	4	4	2	8	4	26.3	26.3	26.3	57.263	525	525;525	0	99.104	10.9	10.5	10.5	6.3	23.6	10.1	5192200	360140	564110	655600	95392	2521200	995860	0
M0XWV5	M0XWV5	3	3	3		1	3	3	3	2	2	3	2	2	2	2	2	3	2	2	2	2	2	3	2	2	2	42.2	42.2	42.2	11.147	109	109	0	42.15	42.2	42.2	42.2	42.2	42.2	42.2	16249000	1514200	2587600	4145700	1011900	2635000	4354300	1589300
M0XXL9;M0WJH5	M0XXL9;M0WJH5	2;1	2;1	2;1	;	2	2	2	2	0	0	1	0	1	0	0	0	1	0	1	0	0	0	1	0	1	0	4.7	4.7	4.7	55.463	513	513;509	0	10.932	0	0	2.7	0	1.9	0	702760	0	0	647780	0	54977	0	0
M0XXY9;M0XXY7;M0XXY8	M0XXY9;M0XXY7;M0XXY8	3;3;3	3;3;3	3;3;3	;;	3	3	3	3	2	2	2	3	2	2	2	2	2	3	2	2	2	2	2	3	2	2	11	11	11	39.082	364	364;398;422	0	23.476	6.3	6.3	6.3	11	6.3	6.3	5158500	718900	666020	1018700	604190	828180	1322500	711330
M0XXZ1;M0XXZ2	M0XXZ1;M0XXZ2	2;2	2;2	2;2	;	2	2	2	2	1	0	1	1	2	0	1	0	1	1	2	0	1	0	1	1	2	0	5.9	5.9	5.9	40.409	354	354;357	0	12.416	3.7	0	2.3	3.7	5.9	0	508230	112290	0	60757	92304	242880	0	0
M0XY01;M0XY00	M0XY01;M0XY00	2;1	2;1	2;1	;	2	2	2	2	1	2	1	1	1	1	1	2	1	1	1	1	1	2	1	1	1	1	7.6	7.6	7.6	56.885	501	501;293	0	15.218	3	7.6	3	3	3	3	1172500	134650	292010	208080	110510	229060	198190	0
M0XY72	M0XY72	6	6	6		1	6	6	6	6	5	5	5	6	6	6	5	5	5	6	6	6	5	5	5	6	6	41.5	41.5	41.5	29.073	275	275	0	89.325	41.5	28.7	28.7	28.7	41.5	41.5	18998000	1998500	2697600	3808800	1401700	3952000	5139500	1913300
M0XYC3	M0XYC3	1	1	1		1	1	1	1	0	0	1	1	1	1	0	0	1	1	1	1	0	0	1	1	1	1	1.8	1.8	1.8	89.373	774	774	0.00079745	6.6732	0	0	1.8	1.8	1.8	1.8	448460	0	0	122200	56031	110060	160180	0
M0XYI8	M0XYI8	11	5	5		1	11	5	5	7	8	8	8	6	7	3	3	3	4	2	2	3	3	3	4	2	2	33.1	21.1	21.1	40.532	356	356	0	30.381	25.6	27	27	28.1	21.9	24.2	3036100	472920	460890	598390	476260	348850	678790	412720
M0XYR9	M0XYR9	6	6	6		1	6	6	6	3	1	3	4	1	2	3	1	3	4	1	2	3	1	3	4	1	2	30.4	30.4	30.4	43.084	408	408	0	39.326	16.7	3.2	13	18.4	3.2	5.9	3748500	858000	306100	920700	746990	371320	545390	650370
M0XYS5;M0UY40	M0XYS5	6;2	6;2	6;2		2	6	6	6	4	2	3	2	3	3	4	2	3	2	3	3	4	2	3	2	3	3	16.4	16.4	16.4	57.52	523	523;509	0	47.179	11.3	5.7	8	5.7	7.6	9	2547400	265620	360840	414290	150810	461710	894130	232350
M0XYS7	M0XYS7	3	3	3		1	3	3	3	1	0	0	1	3	1	1	0	0	1	3	1	1	0	0	1	3	1	13.4	13.4	13.4	46.431	419	419	0	19.255	2.6	0	0	2.6	13.4	2.6	1009300	149000	0	0	144300	379860	336150	0
M0XYT2	M0XYT2	10	10	10		1	10	10	10	7	7	7	10	9	10	7	7	7	10	9	10	7	7	7	10	9	10	42.3	42.3	42.3	39.447	343	343	0	260.07	30.3	30.3	30.3	42.3	39.9	42.3	1174200000	235630000	204450000	215290000	137430000	158740000	222690000	163170000
M0XYV0	M0XYV0	2	2	2		1	2	2	2	2	2	2	1	2	2	2	2	2	1	2	2	2	2	2	1	2	2	6.2	6.2	6.2	48.111	453	453	0	12.739	6.2	6.2	6.2	3.3	6.2	6.2	2156100	184290	342950	389180	88186	516340	635110	177530
M0XYW8	M0XYW8	2	2	2		1	2	2	2	1	2	1	1	1	1	1	2	1	1	1	1	1	2	1	1	1	1	21.8	21.8	21.8	13.958	124	124	0	11.852	11.3	21.8	11.3	11.3	11.3	11.3	678780	88469	91769	102270	69254	165560	161460	0
M0XYY5;M0XYY7;M0XYY6	M0XYY5;M0XYY7;M0XYY6	16;16;15	2;2;2	2;2;2	;;	3	16	2	2	8	9	13	6	9	13	2	1	2	2	2	2	2	1	2	2	2	2	18.4	2.1	2.1	123	1076	1076;1098;1035	0	13.811	8.8	10.2	15.6	7.1	10.5	14.4	1794700	231770	233700	376680	184350	423790	344450	232210
M0XZ33;M0XZ35;M0XZ34;M0XT46;M0XT47;M0XT48	M0XZ33;M0XZ35	3;2;1;1;1;1	3;2;1;1;1;1	3;2;1;1;1;1	;	6	3	3	3	2	1	3	1	3	3	2	1	3	1	3	3	2	1	3	1	3	3	5.4	5.4	5.4	93.498	840	840;723;293;595;676;736	0	19.369	3.6	2.3	5.4	1.3	5.4	5.4	2899900	265160	178740	734510	82537	752310	886660	307850
M0XZA4;M0XZA5	M0XZA4;M0XZA5	2;2	2;2	2;2	;	2	2	2	2	1	1	2	0	1	2	1	1	2	0	1	2	1	1	2	0	1	2	8.9	8.9	8.9	34.161	314	314;498	0	29.351	4.8	4.8	8.9	0	4.8	8.9	1146400	113160	146780	394290	0	159750	332380	0
M0XZI2	M0XZI2	3	3	3		1	3	3	3	0	0	0	2	1	3	0	0	0	2	1	3	0	0	0	2	1	3	11.7	11.7	11.7	43.222	409	409	0	19.46	0	0	0	6.8	3.4	11.7	901150	0	0	0	207240	122130	571770	0
M0XZN2;M0XZN1	M0XZN2;M0XZN1	3;2	3;2	3;2	;	2	3	3	3	2	2	3	1	2	1	2	2	3	1	2	1	2	2	3	1	2	1	26.9	26.9	26.9	18.2	175	175;175	0	20.853	14.3	14.3	26.9	6.9	14.3	6.9	1145500	173450	278470	315600	0	269060	108880	0
M0XZV6	M0XZV6	6	6	6		1	6	6	6	3	2	4	1	6	4	3	2	4	1	6	4	3	2	4	1	6	4	20.2	20.2	20.2	53.482	505	505	0	44.813	9.7	6.1	11.7	2.6	20.2	11.7	13416000	2692700	348570	1329100	107780	6889900	2048100	1704100
M0XZY4;M0XZY5;M0VJE3	M0XZY4;M0XZY5	17;11;1	16;11;1	14;10;0	;	3	17	16	14	13	11	8	9	8	6	12	10	7	8	7	5	12	9	6	7	7	5	26.4	24.9	21.2	100.01	887	887;654;561	0	117.75	20.3	15.8	12.4	14	12.1	10.8	7361000	1478700	1734000	1423200	677100	1099500	948500	981170
M0Y045	M0Y045	3	3	3		1	3	3	3	3	2	2	2	3	2	3	2	2	2	3	2	3	2	2	2	3	2	37.7	37.7	37.7	8.409	77	77	0	50.825	37.7	28.6	28.6	28.6	37.7	28.6	23289000	4262000	4708700	4817000	2350400	2683800	4467100	2267400
M0Y046	M0Y046	2	2	2		1	2	2	2	2	2	2	2	2	2	2	2	2	2	2	2	2	2	2	2	2	2	36.6	36.6	36.6	8.9312	82	82	0	14.442	36.6	36.6	36.6	36.6	36.6	36.6	28153000	5166000	4768500	4664400	3682500	4406400	5464700	4077500
M0Y075	M0Y075	6	6	6		1	6	6	6	5	4	4	6	5	6	5	4	4	6	5	6	5	4	4	6	5	6	43	43	43	19.189	179	179	0	51.963	33.5	33	33	43	42.5	43	44019000	2357200	2953800	3227300	6642200	9811700	19027000	3624400
M0Y0B5;M0Y0B4	M0Y0B5;M0Y0B4	6;5	6;5	6;5	;	2	6	6	6	2	1	3	2	2	2	2	1	3	2	2	2	2	1	3	2	2	2	26.9	26.9	26.9	41.803	376	376;339	0	39.855	5.3	3.2	14.9	9.3	6.9	6.9	5592600	249190	171560	3877100	172220	552850	569690	0
M0Y0D3;M0Y0D2	M0Y0D3	8;3	8;3	8;3		2	8	8	8	3	3	4	5	5	3	3	3	4	5	5	3	3	3	4	5	5	3	29	29	29	43.506	414	414;144	0	50.367	8.2	9.7	12.3	20.3	15.5	8.2	7380300	621670	901330	1173600	1880500	924580	1878600	792500
M0Y0G7	M0Y0G7	2	2	2		1	2	2	2	0	1	0	0	0	2	0	1	0	0	0	2	0	1	0	0	0	2	13.1	13.1	13.1	26.106	245	245	0	12.238	0	6.5	0	0	0	13.1	780120	0	171940	0	0	0	608180	0
M0Y0G8;M0Y0G9	M0Y0G8;M0Y0G9	8;8	8;8	8;8	;	2	8	8	8	6	7	5	6	6	4	6	7	5	6	6	4	6	7	5	6	6	4	32.2	32.2	32.2	42.162	379	379;383	0	80.593	24.8	28	19	23.2	22.2	15.6	8116200	878710	1779700	1785500	785570	1380600	1506000	838550
M0Y0K6	M0Y0K6	2	2	2		1	2	2	2	2	2	2	2	2	2	2	2	2	2	2	2	2	2	2	2	2	2	16	16	16	24.68	212	212	0	15.87	16	16	16	16	16	16	3091300	351510	527520	568710	319460	526900	797170	349790
M0Y179;M0Y180	M0Y179;M0Y180	13;12	13;12	13;12	;	2	13	13	13	6	4	5	4	7	11	6	4	5	4	7	11	6	4	5	4	7	11	33.6	33.6	33.6	57.163	506	506;432	0	101.82	16.2	8.5	12.8	12.1	19	28.7	6022000	659250	375630	534820	366700	1740700	2344900	608990
M0Y1I8;M0Y1I7;M0Y1I9	M0Y1I8;M0Y1I7;M0Y1I9	2;2;2	2;2;2	2;2;2	;;	3	2	2	2	2	2	2	2	2	2	2	2	2	2	2	2	2	2	2	2	2	2	11.2	11.2	11.2	30.467	277	277;316;340	0	39.522	11.2	11.2	11.2	11.2	11.2	11.2	2334000	289930	469780	510770	201110	360370	502040	288960
M0Y227	M0Y227	6	6	6		1	6	6	6	6	6	6	6	6	6	6	6	6	6	6	6	6	6	6	6	6	6	64.9	64.9	64.9	18.525	171	171	0	323.31	64.9	64.9	64.9	64.9	64.9	64.9	2456000000	573730000	419660000	390870000	279830000	333420000	458500000	458600000
M0Y2E5;M0Y2F1;M0Y2F2;M0Y2E7;M0Y2F0	M0Y2E5;M0Y2F1;M0Y2F2;M0Y2E7;M0Y2F0	2;2;2;2;2	2;2;2;2;2	2;2;2;2;2	;;;;	5	2	2	2	0	0	1	1	0	0	0	0	1	1	0	0	0	0	1	1	0	0	8.1	8.1	8.1	28.919	259	259;284;410;546;564	0	11.173	0	0	3.5	4.6	0	0	209970	0	0	179320	30648	0	0	0
M0Y2I6	M0Y2I6	13	13	13		1	13	13	13	7	11	8	6	9	9	7	11	8	6	9	9	7	11	8	6	9	9	54.6	54.6	54.6	34.513	337	337	0	164.86	34.7	48.1	38	29.4	38.3	45.4	16918000	1579100	3514600	3315700	1231200	3150000	4127800	1691200
M0Y389	M0Y389	1	1	1		1	1	1	1	1	1	1	1	1	1	1	1	1	1	1	1	1	1	1	1	1	1	4.9	4.9	4.9	30.317	287	287	0	7.3154	4.9	4.9	4.9	4.9	4.9	4.9	588200	105600	128560	130650	42506	69784	111100	0
M0Y3L0	M0Y3L0	1	1	1		1	1	1	1	1	0	0	0	0	0	1	0	0	0	0	0	1	0	0	0	0	0	9.8	9.8	9.8	12.785	123	123	1	-2	9.8	0	0	0	0	0	7588300	7588300	0	0	0	0	0	7588300
M0Y3L7;M0Y3L8;M0Y3L6;M0Y3L1;M0Y3L2	M0Y3L7;M0Y3L8;M0Y3L6;M0Y3L1;M0Y3L2	1;1;1;1;1	1;1;1;1;1	1;1;1;1;1	;;;;	5	1	1	1	0	1	0	0	0	0	0	1	0	0	0	0	0	1	0	0	0	0	2.3	2.3	2.3	48.513	441	441;443;462;539;557	1	-2	0	2.3	0	0	0	0	1216600	0	1216600	0	0	0	0	0
M0Y3T3	M0Y3T3	3	3	3		1	3	3	3	1	2	2	2	2	2	1	2	2	2	2	2	1	2	2	2	2	2	18.4	18.4	18.4	21.379	201	201	0	39.847	6	13.4	13.4	10.9	13.4	13.4	2470400	160370	456180	471020	255480	481160	646150	0
M0Y3U9	M0Y3U9	2	2	2		1	2	2	2	0	0	1	0	1	0	0	0	1	0	1	0	0	0	1	0	1	0	8	8	8	47.474	426	426	0	13.191	0	0	4.5	0	3.5	0	812100	0	0	257880	0	554220	0	0
M0Y3Y0;M0WPH9	M0Y3Y0	4;1	4;1	4;1		2	4	4	4	3	2	3	3	3	4	3	2	3	3	3	4	3	2	3	3	3	4	37	37	37	13.753	119	119;69	0	27.736	31.1	20.2	31.1	31.1	31.1	37	13814000	1401400	1764900	2722800	1420400	2725500	3778500	1416600
M0Y4B9;M0Y4C1;M0Y4C0;M0Y4B8	M0Y4B9	7;3;3;2	7;3;3;2	7;3;3;2		4	7	7	7	5	4	5	4	2	5	5	4	5	4	2	5	5	4	5	4	2	5	33.1	33.1	33.1	39.645	372	372;164;245;133	0	72.262	28.2	25.5	25	22.8	11.3	25	28944000	3595200	6985300	6739700	2560100	3036400	6027300	3757800
M0Y4D4;M0Y4D3;M0Y4D5;M0Y4D6;M0UMU4;M0UMU8;M0UMV4;M0UMU9;M0UMV2;M0UMU5;M0UMU6;M0UMV3;M0UMU2	M0Y4D4;M0Y4D3;M0Y4D5	28;17;15;13;2;2;2;2;2;1;1;1;1	28;17;15;13;2;2;2;2;2;1;1;1;1	25;15;14;12;1;1;1;1;1;0;0;1;1	;;	13	28	28	25	14	17	19	21	18	18	14	17	19	21	18	18	12	14	16	19	17	16	51.3	51.3	47.6	98.24	903	903;498;512;451;418;504;663;664;809;202;206;459;460	0	313.4	30	32.4	33.7	38.3	33.8	34.1	66210000	8594900	10935000	11972000	8652200	12184000	13872000	8762800
M0Y4T3	M0Y4T3	17	17	17		1	17	17	17	12	14	15	15	16	16	12	14	15	15	16	16	12	14	15	15	16	16	86.7	86.7	86.7	23.963	218	218	0	301.32	67	81.7	81.7	86.7	84.9	83.5	485750000	44472000	83923000	67553000	73503000	108410000	107880000	53460000
M0Y5A1	M0Y5A1	3	3	3		1	3	3	3	2	2	2	1	2	1	2	2	2	1	2	1	2	2	2	1	2	1	15.9	15.9	15.9	15.232	132	132	0	20.721	15.9	9.1	15.2	6.8	15.2	8.3	5791700	514970	1197900	1347200	74246	1488600	1168800	0
M0Y5J8	M0Y5J8	4	4	1		1	4	4	1	4	3	3	4	3	4	4	3	3	4	3	4	1	1	1	1	1	1	25.4	25.4	7.3	27.42	260	260	0	73.498	25.4	21.2	21.2	25.4	21.2	25.4	12833000	1099700	2443400	2459300	1359600	2303400	3167300	1364400
M0Y5U6	M0Y5U6	3	3	3		1	3	3	3	2	1	1	1	2	2	2	1	1	1	2	2	2	1	1	1	2	2	20.5	20.5	20.5	36.991	342	342	0	37.555	11.7	4.1	4.1	4.1	12.9	12.9	6582500	412700	299120	426120	166630	2368400	2909500	0
M0Y604	M0Y604	1	1	1		1	1	1	1	1	1	1	1	0	1	1	1	1	1	0	1	1	1	1	1	0	1	4.7	4.7	4.7	38.45	340	340	0	8.0656	4.7	4.7	4.7	4.7	0	4.7	257140	35504	47580	55404	36478	0	82178	0
M0Y631;M0Y628;M0YB79;M0YB80	M0Y631;M0Y628	15;15;2;2	15;15;2;2	10;10;1;1	;	4	15	15	10	9	7	6	10	7	10	9	7	6	10	7	10	5	4	5	6	6	7	38.7	38.7	25.7	56.161	530	530;576;284;581	0	127.66	23.2	19.4	17.5	25.3	17.4	26.8	29069000	3732700	5180000	3092800	4230800	3891100	8941400	3150000
M0Y6C1	M0Y6C1	5	5	5		1	5	5	5	2	3	2	2	3	1	2	3	2	2	3	1	2	3	2	2	3	1	14.6	14.6	14.6	59.131	535	535	0	36.995	5.6	8.8	5	5	8.4	2.2	1007600	132780	314730	206390	59870	97195	196640	167170
M0Y6K0;M0Y6K2;M0Y6K1;M0Y6K3	M0Y6K0;M0Y6K2	14;8;3;3	14;8;3;3	14;8;3;3	;	4	14	14	14	7	6	10	7	9	7	7	6	10	7	9	7	7	6	10	7	9	7	39.8	39.8	39.8	62.543	563	563;337;103;292	0	125.99	22.9	17.6	32.7	21	24.9	17.1	41613000	2854600	1746100	12460000	3010900	8611200	12931000	4249500
M0Y6L7;M0Y6L6	M0Y6L7;M0Y6L6	2;2	2;2	2;2	;	2	2	2	2	0	0	0	1	1	1	0	0	0	1	1	1	0	0	0	1	1	1	9.1	9.1	9.1	34.518	331	331;342	0	11.484	0	0	0	4.8	4.2	4.8	290490	0	0	0	49193	165980	75322	0
M0Y6M7;M0Y6M8	M0Y6M7;M0Y6M8	5;3	5;3	5;3	;	2	5	5	5	4	4	4	4	4	5	4	4	4	4	4	5	4	4	4	4	4	5	21.3	21.3	21.3	42.783	394	394;282	0	55.978	15.7	15.7	15.7	15.7	15.7	21.3	8003500	692860	906300	1071500	630440	1130700	3571700	916690
M0Y706	M0Y706	6	6	6		1	6	6	6	2	4	3	3	2	3	2	4	3	3	2	3	2	4	3	3	2	3	33.3	33.3	33.3	24.717	219	219	0	74.02	9.1	24.7	16.9	15.1	10.5	18.3	26761000	2879700	5110900	4182600	2293700	5156300	7137500	0
M0Y781	M0Y781	10	10	10		1	10	10	10	9	9	7	9	9	8	9	9	7	9	9	8	9	9	7	9	9	8	34.9	34.9	34.9	39.226	355	355	0	108.94	32.7	31.8	29.3	32.7	30.7	28.5	17227000	1753200	3133100	2477500	1611600	3725700	4525400	1843800
M0Y7A8;M0Y7A7	M0Y7A8;M0Y7A7	1;1	1;1	1;1	;	2	1	1	1	0	0	0	0	0	1	0	0	0	0	0	1	0	0	0	0	0	1	3.2	3.2	3.2	56.897	498	498;519	0.00080775	6.7473	0	0	0	0	0	3.2	174840	0	0	0	0	0	174840	0
M0Y7G2;M0Y7G0;M0Y9N1;M0Y9M8;M0Y9N0;M0Y7G1	M0Y7G2;M0Y7G0;M0Y9N1;M0Y9M8;M0Y9N0;M0Y7G1	1;1;1;1;1;1	1;1;1;1;1;1	1;1;1;1;1;1	;;;;;	6	1	1	1	1	1	0	1	1	0	1	1	0	1	1	0	1	1	0	1	1	0	6.6	6.6	6.6	25.724	241	241;263;270;319;384;384	0	24.492	6.6	6.6	0	6.6	6.6	0	2284900	579260	762270	0	291290	652040	0	0
M0Y7H3;M0Y7H2	M0Y7H3;M0Y7H2	1;1	1;1	1;1	;	2	1	1	1	1	0	0	1	0	0	1	0	0	1	0	0	1	0	0	1	0	0	3.7	3.7	3.7	41.444	374	374;404	0.0053846	6.392	3.7	0	0	3.7	0	0	1782400	975480	0	0	806920	0	0	0
M0Y7H8	M0Y7H8	2	2	2		1	2	2	2	0	2	2	1	2	2	0	2	2	1	2	2	0	2	2	1	2	2	11.6	11.6	11.6	28.09	259	259	0	13.66	0	11.6	11.6	6.2	11.6	11.6	2848200	0	546590	688740	161330	695840	755680	0
M0Y7M1;M0Y7M5;M0Y7M3;M0Y7M6	M0Y7M1;M0Y7M5;M0Y7M3;M0Y7M6	9;8;8;6	9;8;8;6	9;8;8;6	;;;	4	9	9	9	6	7	5	4	4	4	6	7	5	4	4	4	6	7	5	4	4	4	38.6	38.6	38.6	36.03	332	332;229;273;129	0	147.92	26.8	27.1	21.4	20.2	17.5	17.5	13239000	4325700	2370600	1768800	2234600	1156900	1382500	2114000
M0Y7N3	M0Y7N3	1	1	1		1	1	1	1	0	0	0	0	0	1	0	0	0	0	0	1	0	0	0	0	0	1	5.2	5.2	5.2	41.263	365	365	1	-2	0	0	0	0	0	5.2	0	0	0	0	0	0	0	0
M0Y7N6	M0Y7N6	2	2	2		1	2	2	2	0	0	0	0	0	2	0	0	0	0	0	2	0	0	0	0	0	2	11.6	11.6	11.6	30.914	284	284	0	12.676	0	0	0	0	0	11.6	416230	0	0	0	0	0	416230	0
M0Y7P9	M0Y7P9	1	1	1		1	1	1	1	1	0	0	0	0	0	1	0	0	0	0	0	1	0	0	0	0	0	1.8	1.8	1.8	86.934	786	786	1	-2	1.8	0	0	0	0	0	0	0	0	0	0	0	0	0
M0Y7Z3	M0Y7Z3	1	1	1		1	1	1	1	1	1	0	0	1	1	1	1	0	0	1	1	1	1	0	0	1	1	14.9	14.9	14.9	19.094	181	181	0	25.569	14.9	14.9	0	0	14.9	14.9	2621600	154440	345330	0	0	716570	1405200	0
M0Y818;M0Y819	M0Y818;M0Y819	12;10	12;10	12;10	;	2	12	12	12	8	6	7	7	7	7	8	6	7	7	7	7	8	6	7	7	7	7	41.5	41.5	41.5	52.603	472	472;399	0	148.25	26.9	16.9	20.3	21.2	19.7	19.7	20308000	3928100	2246900	4137700	1969300	4600300	3425900	2199500
M0Y822	M0Y822	9	9	9		1	9	9	9	5	6	6	5	6	4	5	6	6	5	6	4	5	6	6	5	6	4	79.2	79.2	79.2	18.307	168	168	0	139.51	37.5	61.3	52.4	37.5	51.8	38.7	25023000	2298800	7809900	3951500	2502400	4189400	4271200	3179400
M0Y826	M0Y826	1	1	1		1	1	1	1	1	1	1	1	1	1	1	1	1	1	1	1	1	1	1	1	1	1	12.8	12.8	12.8	11.167	94	94	1	-2	12.8	12.8	12.8	12.8	12.8	12.8	163900000	11579000	33222000	40472000	10492000	26918000	41213000	0
M0Y8C4;M0YF15	M0Y8C4;M0YF15	8;6	8;6	8;6	;	2	8	8	8	4	7	2	2	4	3	4	7	2	2	4	3	4	7	2	2	4	3	19.2	19.2	19.2	65.202	573	573;573	0	70.634	8.6	15.5	4.2	4.2	8	8.4	11552000	581880	3418900	482340	306370	2953200	3809700	1214100
M0Y8I0	M0Y8I0	5	1	1		1	5	1	1	4	4	3	4	3	4	0	0	0	0	0	1	0	0	0	0	0	1	12.7	2.4	2.4	41.338	378	378	0.0096225	6.175	10.3	10.3	8.2	10.3	8.2	10.6	425470	0	0	0	0	0	425470	0
M0Y8I1	M0Y8I1	1	1	1		1	1	1	1	0	0	1	0	0	1	0	0	1	0	0	1	0	0	1	0	0	1	2.5	2.5	2.5	46.301	408	408	1	-2	0	0	2.5	0	0	2.5	0	0	0	0	0	0	0	0
M0Y8M7;M0Y8M6;M0Y8M8	M0Y8M7;M0Y8M6	5;4;1	5;4;1	5;4;1	;	3	5	5	5	3	3	3	3	5	4	3	3	3	3	5	4	3	3	3	3	5	4	23.1	23.1	23.1	35.527	325	325;263;118	0	38.243	14.5	12.6	12.6	13.2	23.1	18.2	7942100	475370	1205200	1147000	538100	1871000	2705400	586200
M0Y8U1;M0Y8U3	M0Y8U1;M0Y8U3	6;5	6;5	3;2	;	2	6	6	3	4	5	6	5	5	5	4	5	6	5	5	5	2	2	3	2	2	3	57.3	57.3	32.2	15.295	143	143;127	0	101.5	44.1	50.3	57.3	50.3	50.3	51	20172000	2779800	3848300	4036700	2256500	3025800	4224400	2824800
M0Y930;M0Y932;M0Y934;M0Y931;M0Y933	M0Y930;M0Y932	6;5;1;1;1	6;5;1;1;1	5;4;1;1;1	;	5	6	6	5	4	3	3	1	1	1	4	3	3	1	1	1	3	3	3	1	1	1	12	12	10.5	71.725	660	660;575;290;414;416	0	35.632	7.7	7.1	7.1	1.7	1.7	1.7	1848600	469130	575530	414980	74113	167820	147010	479320
M0Y944	M0Y944	3	3	3		1	3	3	3	2	2	3	0	2	3	2	2	3	0	2	3	2	2	3	0	2	3	30.6	30.6	30.6	9.2875	85	85	0	19.166	17.6	17.6	30.6	0	17.6	30.6	3032700	330530	576570	785450	0	583650	756510	344290
M0Y9C1	M0Y9C1	1	1	1		1	1	1	1	0	1	0	0	0	0	0	1	0	0	0	0	0	1	0	0	0	0	2	2	2	48.095	445	445	1	-2	0	2	0	0	0	0	0	0	0	0	0	0	0	0
M0Y9H9	M0Y9H9	23	23	17		1	23	23	17	21	21	22	22	20	20	21	21	22	22	20	20	16	16	17	17	14	16	73.8	73.8	55.6	42.161	401	401	0	323.31	70.1	70.1	72.1	71.3	66.1	67.6	424570000	50553000	68995000	75936000	39944000	79382000	109760000	48656000
M0Y9X7;M0Y9X8;M0Y9X9;M0WCZ7;M0Y9Y0	M0Y9X7;M0Y9X8;M0Y9X9	19;16;11;4;2	19;16;11;4;2	5;3;4;3;1	;;	5	19	19	5	15	15	15	14	18	17	15	15	15	14	18	17	4	3	3	3	5	4	53.5	53.5	19	49.187	447	447;324;293;166;61	0	231.62	49.9	41.8	41.8	35.3	52.3	51	533440000	56377000	86734000	107520000	55750000	102850000	124220000	59108000
M0YA07;M0YA06	M0YA07;M0YA06	3;3	3;3	3;3	;	2	3	3	3	1	2	2	3	2	2	1	2	2	3	2	2	1	2	2	3	2	2	18.3	18.3	18.3	22.39	213	213;215	0	30.227	7	14.1	14.1	18.3	14.1	14.1	1856500	145720	313050	319070	319030	364500	395150	0
M0YA96;M0YA95	M0YA96;M0YA95	4;4	4;4	4;4	;	2	4	4	4	2	2	4	0	3	1	2	2	4	0	3	1	2	2	4	0	3	1	17.2	17.2	17.2	35.395	325	325;353	0	27.826	8.6	8.9	17.2	0	13.5	3.4	1280100	142870	350630	572840	0	134810	78933	183850
M0YAP1;M0YAP0	M0YAP1	5;1	5;1	5;1		2	5	5	5	5	4	5	5	5	4	5	4	5	5	5	4	5	4	5	5	5	4	35.4	35.4	35.4	22.622	209	209;31	0	229.47	35.4	28.2	35.4	35.4	35.4	28.2	35863000	4050800	4918400	7997800	4057700	6661200	8177000	4593500
M0YAR4	M0YAR4	5	5	4		1	5	5	4	2	1	2	2	2	2	2	1	2	2	2	2	1	1	1	2	2	2	29.2	29.2	24.1	23.87	216	216	0	31.219	10.2	6	12.5	10.6	12.5	12.5	2912300	761410	59733	1358700	117150	285050	330270	0
M0YAU9;M0YAU8	M0YAU9;M0YAU8	17;17	5;5	5;5	;	2	17	5	5	12	9	11	9	11	7	2	1	2	1	2	0	2	1	2	1	2	0	25.4	8.2	8.2	98.603	866	866;911	0	30.189	18.7	13.2	17.4	13.7	16.9	10.9	3135400	280550	899740	1547100	46378	361620	0	0
M0YAZ5	M0YAZ5	2	2	2		1	2	2	2	2	0	0	1	0	0	2	0	0	1	0	0	2	0	0	1	0	0	13.2	13.2	13.2	17.524	159	159	0	11.014	13.2	0	0	6.3	0	0	211950	158090	0	0	53858	0	0	158090
M0YB08;M0YB09;M0YB07;M0YB06	M0YB08;M0YB09;M0YB07;M0YB06	6;6;6;6	6;6;6;6	6;6;6;6	;;;	4	6	6	6	3	4	4	2	4	5	3	4	4	2	4	5	3	4	4	2	4	5	43.5	43.5	43.5	18.007	168	168;177;184;219	0	39.164	22.6	25	29.2	11.9	30.4	36.9	5739700	392230	1049400	1144100	393390	1031900	1728700	472290
M0YB12	M0YB12	2	2	2		1	2	2	2	1	0	0	1	1	1	1	0	0	1	1	1	1	0	0	1	1	1	17.3	17.3	17.3	23.364	208	208	0	12.971	7.2	0	0	7.2	10.1	7.2	419880	119310	0	0	0	0	300570	0
M0YBZ9	M0YBZ9	10	10	10		1	10	10	10	3	3	3	7	8	9	3	3	3	7	8	9	3	3	3	7	8	9	42.8	42.8	42.8	33.118	297	297	0	168.4	14.5	14.5	14.5	35.7	38.7	38.7	26239000	400650	578150	536660	4924700	13176000	6623000	1235000
M0YC05;M0YC04;M0X3S2;M0Z3Z8	M0YC05;M0YC04;M0X3S2;M0Z3Z8	2;2;1;1	2;2;1;1	2;2;1;1	;;;	4	2	2	2	1	0	0	1	2	1	1	0	0	1	2	1	1	0	0	1	2	1	5.5	5.5	5.5	37.485	348	348;638;624;656	0	11.165	2.6	0	0	2.6	5.5	2.9	583730000	353030000	0	0	230400000	140560	154360	0
M0YC48;M0YC50;M0YC49	M0YC48;M0YC50	6;4;1	6;4;1	6;4;1	;	3	6	6	6	3	2	4	3	2	4	3	2	4	3	2	4	3	2	4	3	2	4	5.7	5.7	5.7	134.18	1219	1219;833;724	0	140.42	2.5	2.2	4.1	2.8	1.9	4.1	9944700	2138500	303820	1379900	1110000	2173300	2839200	1648200
M0YC98	M0YC98	1	1	1		1	1	1	1	1	0	0	0	0	0	1	0	0	0	0	0	1	0	0	0	0	0	10.2	10.2	10.2	18.998	176	176	1	-2	10.2	0	0	0	0	0	75912	75912	0	0	0	0	0	75912
M0YCI7	M0YCI7	5	5	3		1	5	5	3	2	3	3	2	4	3	2	3	3	2	4	3	1	2	1	1	2	1	16.2	16.2	10.6	47.581	426	426	0	33.771	6.1	10.6	8.9	6.1	13.1	9.9	2818200	123340	424250	472510	133010	687150	977930	0
M0YCJ0;M0YCI8;M0YCI9	M0YCJ0;M0YCI8;M0YCI9	4;4;3	4;4;3	4;4;3	;;	3	4	4	4	2	3	2	2	1	1	2	3	2	2	1	1	2	3	2	2	1	1	20.1	20.1	20.1	38.296	363	363;365;215	0	61.299	13.2	11.3	8	13.2	3.6	3.3	5598200	1729400	1201700	1672300	730060	169940	94680	0
M0YCY4	M0YCY4	9	8	8		1	9	8	8	6	8	8	7	7	7	5	7	7	6	6	6	5	7	7	6	6	6	75.7	66.7	66.7	19.111	177	177	0	172.37	63.3	75.7	75.7	55.9	68.4	68.4	89151000	7695000	11434000	14687000	11956000	16785000	26594000	7040200
M0YCZ6	M0YCZ6	11	11	11		1	11	11	11	6	5	9	5	5	7	6	5	9	5	5	7	6	5	9	5	5	7	35.3	35.3	35.3	51.373	481	481	0	106.76	16	19.1	27.2	14.8	14.3	19.5	17962000	1637100	2521700	4312200	1281700	3306900	4903000	1595800
M0YD01	M0YD01	12	12	11		1	12	12	11	10	9	9	12	10	9	10	9	9	12	10	9	9	8	8	11	9	8	75.2	75.2	69.2	28.247	266	266	0	323.31	64.7	63.2	63.2	75.2	73.7	65.4	707560000	78299000	106850000	196730000	80243000	126130000	119300000	83143000
M0YDA0	M0YDA0	3	3	3		1	3	3	3	1	1	1	2	0	1	1	1	1	2	0	1	1	1	1	2	0	1	9.3	9.3	9.3	35.833	333	333	0	18.415	3	3.6	3.6	6.3	0	3.6	609070	59394	138920	134220	126610	0	149930	0
M0YE52	M0YE52	5	1	1		1	5	1	1	5	4	4	4	4	3	1	1	0	1	0	0	1	1	0	1	0	0	22.5	4	4	39.152	374	374	1	-2	22.5	15.5	18.4	15.5	18.4	15	325510	94757	138150	0	92597	0	0	0
M0YE95	M0YE95	5	5	5		1	5	5	5	1	3	2	4	4	4	1	3	2	4	4	4	1	3	2	4	4	4	36	36	36	21.74	197	197	0	44.662	5.6	26.4	18.3	27.9	27.9	27.9	15232000	77449	2226700	4374200	1940300	992220	5621000	0
M0YEG9	M0YEG9	5	2	2		1	5	2	2	5	4	4	3	2	2	2	2	2	0	0	0	2	2	2	0	0	0	41.1	23.2	23.2	16.875	151	151	0	60.38	41.1	38.4	38.4	17.9	15.2	15.2	2716500	516660	1081800	1118100	0	0	0	518790
M0YEN6	M0YEN6	3	3	2		1	3	3	2	2	1	3	3	1	1	2	1	3	3	1	1	2	1	2	2	1	1	20	20	15.2	18.258	165	165	0	20.34	15.2	7.9	20	20	7.9	7.9	3416500	540740	260600	1360400	851270	178290	225180	734790
M0YES9	M0YES9	1	1	1		1	1	1	1	0	1	0	0	1	0	0	1	0	0	1	0	0	1	0	0	1	0	3.3	3.3	3.3	44.963	399	399	0	7.5964	0	3.3	0	0	3.3	0	147610	0	59609	0	0	88005	0	0
M0YET1;M0YET0	M0YET1;M0YET0	2;1	2;1	2;1	;	2	2	2	2	1	1	1	0	1	1	1	1	1	0	1	1	1	1	1	0	1	1	5.7	5.7	5.7	78.737	720	720;473	0	11.268	3.1	3.1	3.1	0	2.6	3.1	6003900	186090	1998600	2149600	0	136110	1533500	0
M0YEZ7;M0YEZ8	M0YEZ7;M0YEZ8	1;1	1;1	1;1	;	2	1	1	1	0	0	0	0	0	1	0	0	0	0	0	1	0	0	0	0	0	1	2.5	2.5	2.5	59.493	527	527;528	1	-2	0	0	0	0	0	2.5	44293	0	0	0	0	0	44293	0
M0YF53;M0YF52	M0YF53	4;1	4;1	4;1		2	4	4	4	2	2	4	1	1	1	2	2	4	1	1	1	2	2	4	1	1	1	17.2	17.2	17.2	28.429	273	273;96	0	31.954	8.8	8.8	17.2	4.4	4.4	4.4	2324500	298700	518580	815740	111710	278090	301700	339630
M0YFJ6	M0YFJ6	1	1	1		1	1	1	1	1	0	0	0	0	0	1	0	0	0	0	0	1	0	0	0	0	0	6.3	6.3	6.3	29.63	286	286	1	-2	6.3	0	0	0	0	0	7959600	7959600	0	0	0	0	0	7959600
M0YFR0;M0YFR2;M0YFR1;M0XIN8	M0YFR0;M0YFR2;M0YFR1;M0XIN8	2;2;1;1	2;2;1;1	2;2;1;1	;;;	4	2	2	2	1	0	1	0	1	1	1	0	1	0	1	1	1	0	1	0	1	1	5.3	5.3	5.3	42.154	378	378;397;321;440	0	11.843	3.2	0	2.1	0	2.1	3.2	564580	50908	0	194280	0	179350	140040	0
M0YG16	M0YG16	1	1	1		1	1	1	1	0	0	1	0	0	0	0	0	1	0	0	0	0	0	1	0	0	0	4.2	4.2	4.2	48.738	457	457	1	-2	0	0	4.2	0	0	0	0	0	0	0	0	0	0	0
M0YG96	M0YG96	8	8	8		1	8	8	8	7	5	5	5	7	6	7	5	5	5	7	6	7	5	5	5	7	6	39.5	39.5	39.5	17.628	152	152	0	90.386	38.8	32.9	32.9	32.2	39.5	38.8	33342000	4858500	3848700	5295200	3274200	8264900	7800900	4099200
M0YGU8;M0YGV0	M0YGU8;M0YGV0	1;1	1;1	1;1	;	2	1	1	1	1	0	0	0	0	0	1	0	0	0	0	0	1	0	0	0	0	0	7.9	7.9	7.9	34.12	343	343;389	0	8.2357	7.9	0	0	0	0	0	436290	436290	0	0	0	0	0	436290
M0YH74;M0YH73	M0YH74;M0YH73	3;2	3;2	3;2	;	2	3	3	3	0	1	2	2	3	3	0	1	2	2	3	3	0	1	2	2	3	3	15.7	15.7	15.7	27.926	254	254;189	0	21.339	0	6.3	12.2	9.8	15.7	15.7	3022300	0	244960	408230	195490	968570	1205100	0
M0YH83	M0YH83	10	10	9		1	10	10	9	10	9	8	7	9	8	10	9	8	7	9	8	9	8	7	6	8	8	57.8	57.8	54.3	27.639	256	256	0	122.57	57.8	57.8	53.1	43.4	57.8	54.3	60701000	10330000	9702400	12724000	2932800	11794000	13218000	8811800
M0YHZ3;M0YHZ5	M0YHZ3;M0YHZ5	3;3	3;3	3;3	;	2	3	3	3	1	1	1	1	2	3	1	1	1	1	2	3	1	1	1	1	2	3	24.7	24.7	24.7	20.13	198	198;224	0	75.481	9.1	9.1	9.1	9.1	14.6	24.7	2309700	333030	127710	236520	632950	339750	639760	0
M0YIA7;M0WGJ0;F2D2J4	M0YIA7	13;4;4	13;4;4	11;2;2		3	13	13	11	10	8	9	5	5	9	10	8	9	5	5	9	9	8	7	5	5	7	32.1	32.1	28.3	52.33	473	473;305;414	0	174.96	26.6	18.8	22.4	13.5	12.3	23.9	45152000	6855800	9846900	8890900	3098000	4439900	12021000	6671800
M0YIC2;M0YIC4;M0YIC6;M0YIC3	M0YIC2;M0YIC4;M0YIC6;M0YIC3	4;3;3;2	4;3;3;2	4;3;3;2	;;;	4	4	4	4	2	0	1	1	2	3	2	0	1	1	2	3	2	0	1	1	2	3	7.9	7.9	7.9	68.615	609	609;484;533;357	0	23.984	3.9	0	2.1	1.8	4.3	6.1	678360	91859	0	98130	48788	208430	231150	0
M0YIF7;M0W0Y9;M0W0Z0	M0YIF7;M0W0Y9;M0W0Z0	2;1;1	2;1;1	2;1;1	;;	3	2	2	2	0	0	1	0	1	0	0	0	1	0	1	0	0	0	1	0	1	0	2	2	2	155.32	1421	1421;1412;1421	0	11.623	0	0	1	0	1	0	339060	0	0	164810	0	174250	0	0
M0YIK4;M0YIK2;M0YIK5;M0XBI6	M0YIK4;M0YIK2;M0YIK5	13;8;7;5	13;8;7;5	13;8;7;5	;;	4	13	13	13	6	7	8	4	11	8	6	7	8	4	11	8	6	7	8	4	11	8	17.3	17.3	17.3	104.85	927	927;713;561;868	0	82.718	7	9.8	11.5	5.6	15	10.6	8540300	1435100	1354500	1454400	292990	1939900	2063500	917680
M0YIM1;M0YIM2	M0YIM1;M0YIM2	9;5	9;5	9;5	;	2	9	9	9	6	3	4	7	7	5	6	3	4	7	7	5	6	3	4	7	7	5	20.3	20.3	20.3	72.083	659	659;367	0	79.436	14.6	8.2	10	16.8	15.8	11.4	7327800	858610	883500	1121600	933560	1671000	1859500	811890
M0YIW0	M0YIW0	1	1	1		1	1	1	1	1	0	0	0	0	1	1	0	0	0	0	1	1	0	0	0	0	1	8.2	8.2	8.2	17.911	170	170	1	-2	8.2	0	0	0	0	8.2	217010	59740	0	0	0	0	157270	0
M0YIZ9;M0YIZ8;M0YJ00	M0YIZ9;M0YIZ8;M0YJ00	25;17;13	25;17;13	25;17;13	;;	3	25	25	25	13	18	11	16	21	19	13	18	11	16	21	19	13	18	11	16	21	19	63.2	63.2	63.2	67.381	627	627;490;429	0	223.35	38.9	44.7	31.1	42.7	51	49.8	38395000	3285300	6617400	5003300	3913600	8986800	10589000	4055800
M0YJ76	M0YJ76	6	6	6		1	6	6	6	4	4	3	4	4	3	4	4	3	4	4	3	4	4	3	4	4	3	32.4	32.4	32.4	25.039	222	222	0	62.282	25.7	27.9	18.9	25.7	25.2	21.2	64296000	5754300	4644500	6304200	6099100	25159000	16335000	4963000
M0YJ97;M0YJ95;M0YJ96	M0YJ97;M0YJ95;M0YJ96	1;1;1	1;1;1	1;1;1	;;	3	1	1	1	0	0	0	1	0	0	0	0	0	1	0	0	0	0	0	1	0	0	2.8	2.8	2.8	65.841	597	597;847;848	1	-2	0	0	0	2.8	0	0	39148000	0	0	0	39148000	0	0	0
M0YJE9;M0YJF1;M0YJF2;M0YJE8;M0YJF0	M0YJE9;M0YJF1	3;2;1;1;1	3;2;1;1;1	3;2;1;1;1	;	5	3	3	3	3	1	0	0	1	1	3	1	0	0	1	1	3	1	0	0	1	1	14.6	14.6	14.6	36.464	323	323;136;105;144;198	0	18.918	14.6	3.7	0	0	3.7	3.7	615650	331000	78394	0	0	87488	118770	331000
M0YJL6	M0YJL6	1	1	1		1	1	1	1	0	0	0	0	0	1	0	0	0	0	0	1	0	0	0	0	0	1	21.6	21.6	21.6	9.3587	88	88	1	-2	0	0	0	0	0	21.6	321650	0	0	0	0	0	321650	0
M0YJU4	M0YJU4	1	1	1		1	1	1	1	0	0	1	0	1	0	0	0	1	0	1	0	0	0	1	0	1	0	3.6	3.6	3.6	36.581	337	337	0	7.3766	0	0	3.6	0	3.6	0	112420	0	0	112420	0	0	0	0
M0YJX2;M0YJX1;M0YJX4;M0YJX3;M0W1A1;M0YJX0	M0YJX2;M0YJX1;M0YJX4;M0YJX3	7;7;4;4;1;1	7;7;4;4;1;1	7;7;4;4;1;1	;;;	6	7	7	7	1	2	2	6	5	4	1	2	2	6	5	4	1	2	2	6	5	4	43.3	43.3	43.3	33.173	300	300;376;189;265;62;70	0	95.105	6	9.7	9.7	32	31.7	24.7	13882000	299060	753110	946720	2930400	4037800	4914400	822320
M0YKL7;M0YKL6	M0YKL7;M0YKL6	3;3	3;3	3;3	;	2	3	3	3	2	2	2	1	3	2	2	2	2	1	3	2	2	2	2	1	3	2	13.8	13.8	13.8	23.054	210	210;247	0	17.999	8.6	9.5	9.5	4.3	13.8	9.5	3492300	293430	634180	652500	144000	1009600	758540	364690
M0YKQ0	M0YKQ0	6	6	6		1	6	6	6	6	5	5	4	5	4	6	5	5	4	5	4	6	5	5	4	5	4	17.5	17.5	17.5	48.97	451	451	0	133.99	17.5	15.3	15.3	12.4	15.3	12	12669000	1317800	2581500	2822200	746700	2946100	2254600	1160600
M0YL44	M0YL44	5	5	4		1	5	5	4	5	3	2	2	3	3	5	3	2	2	3	3	4	3	2	2	3	3	15.9	15.9	12.3	52.482	497	497	0	38.771	15.9	7.6	4.8	5.6	7.6	7.6	4533000	1775900	778030	414370	234270	764950	565490	762850
M0YLD7	M0YLD7	1	1	1		1	1	1	1	0	0	1	1	1	1	0	0	1	1	1	1	0	0	1	1	1	1	3.5	3.5	3.5	58.162	521	521	0.00081235	6.8006	0	0	3.5	3.5	3.5	3.5	464790	0	0	147010	52575	153950	111260	0
M0YLG3	M0YLG3	2	2	2		1	2	2	2	1	0	0	1	0	1	1	0	0	1	0	1	1	0	0	1	0	1	38	38	38	8.8032	79	79	0	11.027	16.5	0	0	16.5	0	21.5	866220	242070	0	0	202630	0	421520	0
M0YLR1;M0YLR2	M0YLR1;M0YLR2	3;2	3;2	3;2	;	2	3	3	3	1	2	2	1	2	1	1	2	2	1	2	1	1	2	2	1	2	1	14.5	14.5	14.5	33.345	310	310;252	0	17.877	4.2	8.1	8.1	4.2	10.6	4.2	1723200	118790	290040	522120	235930	304150	252150	0
M0YLV9	M0YLV9	2	2	2		1	2	2	2	0	1	2	1	0	2	0	1	2	1	0	2	0	1	2	1	0	2	6.4	6.4	6.4	57.455	516	516	0	15.023	0	2.5	6.4	3.9	0	6.4	539620	0	69399	123330	47023	0	299870	0
M0YM50	M0YM50	4	4	4		1	4	4	4	1	0	3	1	2	2	1	0	3	1	2	2	1	0	3	1	2	2	18.2	18.2	18.2	32.228	291	291	0	24.562	4.5	0	13.7	4.5	9.6	9.6	955840	81705	0	316960	48184	229810	279190	0
M0YMF1	M0YMF1	17	17	2		1	17	17	2	13	14	12	10	10	11	13	14	12	10	10	11	1	2	1	1	1	1	56.3	56.3	11.1	49.7	451	451	0	281	41.2	48.6	43	35	35.7	37.7	55487000	6268600	11792000	11127000	3474800	8738600	14086000	6009300
M0YMF3;M0YMF2	M0YMF3;M0YMF2	19;13	1;1	1;1	;	2	19	1	1	17	16	18	16	17	18	1	1	1	1	1	1	1	1	1	1	1	1	64.4	4.5	4.5	45.16	418	418;314	0	9.3875	61.2	55.5	64.4	58.6	61	63.2	1124300	97407	241230	250350	122760	174910	237620	0
M0YMG1	M0YMG1	2	2	2		1	2	2	2	0	1	1	1	0	1	0	1	1	1	0	1	0	1	1	1	0	1	11.6	11.6	11.6	27.102	241	241	0	12.341	0	4.6	7.1	7.1	0	4.6	395160	0	0	123810	67979	0	203370	0
M0YMM0;M0YML8	M0YMM0;M0YML8	4;4	4;4	4;4	;	2	4	4	4	3	1	0	0	1	0	3	1	0	0	1	0	3	1	0	0	1	0	3.2	3.2	3.2	162.39	1492	1492;1515	0	21.79	2.3	0.9	0	0	0.9	0	334160	169100	89610	0	0	75447	0	169100
M0YMS4	M0YMS4	4	1	1		1	4	1	1	2	3	1	1	2	1	0	1	0	1	0	0	0	1	0	1	0	0	33.5	9.7	9.7	17.44	155	155	0.0096943	6.1978	12.9	28.4	7.7	9.7	12.9	7.7	183040	0	183040	0	0	0	0	0
M0YMW3	M0YMW3	3	3	3		1	3	3	3	3	2	2	1	2	2	3	2	2	1	2	2	3	2	2	1	2	2	31.3	31.3	31.3	17.613	166	166	0	34.151	31.3	23.5	23.5	7.8	23.5	23.5	5510400	702590	1080500	1100000	124930	868190	1634300	662690
M0YMX2;M0YMX1;F2DHV2;M0UIU8;M0YG95;M0W8Z3;M0VHD4;F2CRE8;F2D8K5;M0WVJ1;M0VHD3;F2DSX2	M0YMX2;M0YMX1;F2DHV2	8;5;4;3;2;2;1;1;1;1;1;1	8;5;4;3;2;2;1;1;1;1;1;1	2;0;0;0;0;0;0;0;0;0;0;0	;;	12	8	8	2	5	6	6	6	5	5	5	6	6	6	5	5	2	1	1	2	1	1	37.8	37.8	11.1	23.938	217	217;93;222;76;169;217;82;219;223;225;226;247	0	61.743	24.4	29	29	29.5	24	25.3	9651100	968290	1655800	1890500	1059900	1760500	2316100	1100000
M0YMY2	M0YMY2	14	14	9		1	14	14	9	13	10	10	7	10	10	13	10	10	7	10	10	8	6	5	3	5	5	45.4	45.4	30.8	52.916	480	480	0	141.24	42.7	27.5	28.8	19.2	28.1	31	37625000	6032400	4864100	8738100	2434500	7075300	8480400	4709100
M0YN00;M0YN01;M0YMZ9;M0YMZ7;M0YMZ8;M0WDZ6;M0XPN1	M0YN00;M0YN01;M0YMZ9;M0YMZ7;M0YMZ8	9;9;9;6;6;1;1	9;9;9;6;6;1;1	8;8;8;6;6;0;1	;;;;	7	9	9	8	3	5	3	4	6	3	3	5	3	4	6	3	3	4	3	4	6	3	17.7	17.7	16.3	62.048	559	559;560;566;336;342;204;368	0	60.221	7.7	11.3	6.4	8.1	11.3	5.7	6511500	694630	1397300	812350	460380	2092100	1054800	596680
M0YN57;M0ZE66;M0VNZ0;M0VDY4	M0YN57;M0ZE66;M0VNZ0;M0VDY4	6;4;3;3	6;4;3;3	6;4;3;3	;;;	4	6	6	6	6	5	5	5	5	5	6	5	5	5	5	5	6	5	5	5	5	5	46.6	46.6	46.6	9.7403	88	88;69;47;60	0	96.957	46.6	46.6	46.6	46.6	46.6	46.6	200520000	20269000	26901000	31397000	23866000	43740000	54343000	21203000
M0YNE8	M0YNE8	8	8	8		1	8	8	8	2	6	6	4	6	7	2	6	6	4	6	7	2	6	6	4	6	7	26.6	26.6	26.6	54.689	493	493	0	80.457	4.5	19.9	21.7	12.6	20.3	24.1	10038000	409310	1526700	2604100	520440	1841200	3135800	896310
M0YNH0	M0YNH0	1	1	1		1	1	1	1	0	1	1	0	0	0	0	1	1	0	0	0	0	1	1	0	0	0	26.7	26.7	26.7	11.278	105	105	0	7.8071	0	26.7	26.7	0	0	0	702700	0	300070	402640	0	0	0	0
M0YNQ2	M0YNQ2	7	7	6		1	7	7	6	5	4	6	5	6	6	5	4	6	5	6	6	5	4	5	5	5	5	38.7	38.7	34.2	24.345	225	225	0	71.487	28.9	24	33.3	29.3	33.8	33.8	13434000	1698800	1523000	3412600	1254300	2674200	2871100	1711800
M0YNW0;M0YNV9	M0YNW0;M0YNV9	19;12	19;12	19;12	;	2	19	19	19	12	9	8	7	10	8	12	9	8	7	10	8	12	9	8	7	10	8	30.6	30.6	30.6	97.067	857	857;600	0	149.74	18.8	15.4	12	10.7	14.5	11.6	11036000	1533700	1809900	1793300	1104300	1829100	2965900	1361200
M0YP15	M0YP15	5	4	4		1	5	4	4	2	2	1	3	2	4	1	1	0	2	1	3	1	1	0	2	1	3	30.1	24.3	24.3	35.099	329	329	0	24.314	8.8	8.8	5.8	13.7	8.8	25.2	3869200	97809	365660	0	372460	792330	2240900	0
M0YP97	M0YP97	2	2	2		1	2	2	2	0	1	0	0	1	0	0	1	0	0	1	0	0	1	0	0	1	0	12.6	12.6	12.6	29.889	286	286	0	11.303	0	7.3	0	0	5.2	0	238240	0	171950	0	0	66296	0	0
M0YPS4;F2DEP3	M0YPS4;F2DEP3	5;4	5;4	5;4	;	2	5	5	5	5	4	4	5	3	4	5	4	4	5	3	4	5	4	4	5	3	4	40.6	40.6	40.6	17.647	165	165;166	0	60.086	40.6	31.5	31.5	40.6	22.4	31.5	32407000	4502100	5030500	5564700	4177300	5905800	7226900	3908000
M0YQ39	M0YQ39	3	3	3		1	3	3	3	2	2	2	1	3	2	2	2	2	1	3	2	2	2	2	1	3	2	24.2	24.2	24.2	16.562	149	149	0	19.358	16.8	16.8	16.8	6.7	24.2	16.8	2918600	309720	436210	622130	135820	748070	666700	272900
M0YQF9	M0YQF9	1	1	1		1	1	1	1	0	0	0	1	1	1	0	0	0	1	1	1	0	0	0	1	1	1	3.2	3.2	3.2	46.51	432	432	0	11.398	0	0	0	3.2	3.2	3.2	689860	0	0	0	77874	269820	342170	0
M0YQK1;M0YQK0	M0YQK1;M0YQK0	1;1	1;1	1;1	;	2	1	1	1	1	1	1	1	1	1	1	1	1	1	1	1	1	1	1	1	1	1	7.3	7.3	7.3	12.542	109	109;169	0.00081367	6.8019	7.3	7.3	7.3	7.3	7.3	7.3	20501000	3741700	3294200	3702100	2358200	3577700	3827500	0
M0YQL4	M0YQL4	3	3	3		1	3	3	3	1	1	3	1	1	2	1	1	3	1	1	2	1	1	3	1	1	2	22	22	22	23.305	214	214	0	19.84	5.1	5.1	22	5.1	5.1	15.4	2774600	304640	340350	722000	211500	324600	871550	0
M0YQP0;M0YQP1;M0YQP2;M0WTX1;M0WTX2;F2EAA1;M0V6Q6	M0YQP0;M0YQP1;M0YQP2;M0WTX1;M0WTX2;F2EAA1	13;12;10;8;8;7;1	13;12;10;8;8;7;1	13;12;10;8;8;7;1	;;;;;	7	13	13	13	4	7	7	5	5	3	4	7	7	5	5	3	4	7	7	5	5	3	19.7	19.7	19.7	105.37	950	950;883;640;950;984;780;821	0	101.26	6.2	11.1	10.8	8.6	8.1	5.3	14882000	514990	6943700	1540100	3683100	1041900	1158600	1774500
M0YQS0;M0WR01;M0XI02;M0WR02;F2ED17	M0YQS0	7;1;1;1;1	7;1;1;1;1	7;1;1;1;1		5	7	7	7	6	6	7	6	7	5	6	6	7	6	7	5	6	6	7	6	7	5	24.2	24.2	24.2	27.822	265	265;172;262;310;415	0	47.887	21.5	21.1	24.2	24.2	24.2	17.7	49921000	4435300	7780800	9853600	6123500	9726100	12001000	6188600
M0YQS7;M0YQS6;M0W8C6	M0YQS7	3;1;1	3;1;1	3;1;1		3	3	3	3	0	2	2	1	2	2	0	2	2	1	2	2	0	2	2	1	2	2	10	10	10	41.615	380	380;256;389	0	22.629	0	6.6	6.6	3.7	6.3	6.6	933390	0	167330	176780	0	286720	302560	0
M0YQT9;M0YQU1;M0Y109	M0YQT9;M0YQU1	9;5;3	9;5;3	6;3;0	;	3	9	9	6	6	7	8	5	6	7	6	7	8	5	6	7	4	5	6	3	4	4	18.9	18.9	12.6	57.406	549	549;182;606	0	142.92	13.1	16	17.5	11.8	13.1	14.6	25416000	2620100	4469000	5966600	2742400	4617400	5000900	2796800
M0YQU8;M0YQU7;M0YQU9;M0YQV0	M0YQU8;M0YQU7;M0YQU9;M0YQV0	2;1;1;1	2;1;1;1	2;1;1;1	;;;	4	2	2	2	0	2	0	1	1	2	0	2	0	1	1	2	0	2	0	1	1	2	8.3	8.3	8.3	38.678	360	360;236;241;266	0	21.793	0	8.3	0	5.3	3.1	8.3	891560	0	246580	0	34675	193760	416550	0
M0YQX5	M0YQX5	2	2	2		1	2	2	2	0	0	2	1	0	2	0	0	2	1	0	2	0	0	2	1	0	2	5	5	5	52.749	463	463	0	11.686	0	0	5	3	0	5	656050	0	0	268410	73165	0	314480	0
M0YR50;M0YR49;M0XI32;M0XI33	M0YR50	5;2;1;1	5;2;1;1	4;1;1;1		4	5	5	4	3	3	1	0	0	2	3	3	1	0	0	2	2	3	1	0	0	2	28.3	28.3	25.2	38.265	353	353;224;286;356	0	42.594	19	20.7	4.8	0	0	9.3	5990400	2517800	2957600	245550	0	0	269390	2300900
M0YRD3;M0YRD1;M0YRD2	M0YRD3;M0YRD1;M0YRD2	4;4;4	4;4;4	4;4;4	;;	3	4	4	4	3	1	1	1	0	1	3	1	1	1	0	1	3	1	1	1	0	1	26.2	26.2	26.2	28.427	252	252;283;299	0	25.079	19.4	6.7	6.7	6.7	0	6.7	505040	196040	77110	92917	37621	0	101350	196040
M0YRF0;M0YRF1;M0YRF2	M0YRF0;M0YRF1;M0YRF2	5;5;3	5;5;3	5;5;3	;;	3	5	5	5	4	5	4	4	4	4	4	5	4	4	4	4	4	5	4	4	4	4	62.7	62.7	62.7	14.678	134	134;160;88	0	48.113	50	62.7	50	44	50	50	5947500	681030	1206600	1088800	339780	1173400	1457900	598780
M0YRF3	M0YRF3	6	6	5		1	6	6	5	3	2	2	4	3	4	3	2	2	4	3	4	3	2	1	3	2	4	17.2	17.2	14.3	56.825	524	524	0	48.506	8.4	5.2	4.4	9.7	6.7	11.3	2855300	200710	253210	346210	392400	684630	978140	231020
M0YS04;M0YS34;M0YS35;M0V1G3;M0XMF4;F2CQQ9	M0YS04	7;1;1;1;1;1	7;1;1;1;1;1	6;0;0;0;0;0		6	7	7	6	3	2	5	2	2	4	3	2	5	2	2	4	2	2	5	2	2	4	23	23	21	44.53	395	395;148;203;263;391;392	0	80.906	8.4	7.6	15.7	6.3	6.3	14.9	9125900	959560	244480	1893500	1144200	2234200	2649900	764960
M0YS73	M0YS73	8	8	8		1	8	8	8	6	8	8	8	8	8	6	8	8	8	8	8	6	8	8	8	8	8	59.3	59.3	59.3	15.47	145	145	0	323.31	41.4	59.3	59.3	59.3	59.3	59.3	1995600000	354050000	311210000	465600000	199630000	221950000	443160000	383120000
M0YS79	M0YS79	1	1	1		1	1	1	1	1	1	1	1	1	1	1	1	1	1	1	1	1	1	1	1	1	1	13	13	13	12.893	115	115	0	7.4886	13	13	13	13	13	13	1661500	235570	134180	248120	156330	369820	517480	0
M0YS80;M0W082	M0YS80;M0W082	2;1	2;1	2;1	;	2	2	2	2	1	0	0	0	1	0	1	0	0	0	1	0	1	0	0	0	1	0	16.3	16.3	16.3	21.262	196	196;199	0	11.81	8.2	0	0	0	8.2	0	85622	0	0	0	0	85622	0	0
M0YSB2	M0YSB2	25	6	4		1	25	6	4	21	17	18	21	18	20	4	3	3	3	3	4	2	2	2	2	2	3	45.7	17.5	11.3	71.146	652	652	0	54.402	39	34.7	34.8	34.5	35.7	37.7	9539600	660370	1860300	1909000	639310	1650000	2820700	791890
M0YSB6	M0YSB6	4	4	4		1	4	4	4	4	2	2	3	2	2	4	2	2	3	2	2	4	2	2	3	2	2	31.5	31.5	31.5	17.594	165	165	0	35.746	31.5	24.8	24.8	26.1	24.8	24.8	13138000	1567600	2176600	2774800	1095700	2387100	3135900	1238400
M0YSD3;M0YSD5;M0YSD4	M0YSD3;M0YSD5;M0YSD4	5;5;5	5;5;5	5;5;5	;;	3	5	5	5	2	2	3	4	4	5	2	2	3	4	4	5	2	2	3	4	4	5	40.2	40.2	40.2	18.074	164	164;248;252	0	32.887	15.9	13.4	28.7	27.4	27.4	40.2	3733300	305650	388890	683450	498390	851270	1005700	386690
M0YSJ3;M0YSJ2	M0YSJ3;M0YSJ2	1;1	1;1	1;1	;	2	1	1	1	0	1	1	1	1	1	0	1	1	1	1	1	0	1	1	1	1	1	14	14	14	10.299	93	93;175	0.00080064	6.7016	0	14	14	14	14	14	823430	0	201400	173910	80643	154330	213150	0
M0YSL1;M0YSL3	M0YSL1;M0YSL3	7;5	1;1	1;1	;	2	7	1	1	1	2	2	4	7	7	0	0	0	1	1	1	0	0	0	1	1	1	41.5	6.5	6.5	30.428	275	275;198	0.003876	6.4322	4.7	10.5	10.5	25.5	41.5	41.5	681640	0	0	0	148650	178530	354460	0
M0YSL2	M0YSL2	7	7	1		1	7	7	1	1	2	3	3	7	7	1	2	3	3	7	7	0	0	1	0	1	1	30.1	30.1	3.6	40.334	362	362	0	53.81	3.6	8	11.6	14.4	30.1	30.1	3813500	53668	196120	218600	193480	1333100	1818600	0
M0YSP1;M0YSN9;M0YSP0;M0YSP2	M0YSP1;M0YSN9;M0YSP0	3;3;3;1	3;3;3;1	3;3;3;1	;;	4	3	3	3	0	1	1	2	2	3	0	1	1	2	2	3	0	1	1	2	2	3	46.9	46.9	46.9	10.766	98	98;98;105;60	0	20.952	0	11.2	11.2	36.7	36.7	46.9	23411000	0	1017600	1389800	2291100	8896600	9815400	0
M0YSS0	M0YSS0	1	1	1		1	1	1	1	0	1	0	0	0	0	0	1	0	0	0	0	0	1	0	0	0	0	1.8	1.8	1.8	85.919	779	779	0.0095518	6.1309	0	1.8	0	0	0	0	0	0	0	0	0	0	0	0
M0YSS3;M0YSS4;M0YSS2;M0YSS1	M0YSS3;M0YSS4;M0YSS2;M0YSS1	13;13;12;12	4;4;3;3	4;4;3;3	;;;	4	13	4	4	10	10	9	12	10	10	2	2	2	3	2	2	2	2	2	3	2	2	36	12.4	12.4	47.523	411	411;430;343;363	0	35.562	29.2	28.2	26.5	33.6	28.2	28.2	6600900	711400	1086000	1443200	1093700	1127400	1139300	0
M0YSW5	M0YSW5	1	1	1		1	1	1	1	0	1	0	0	1	0	0	1	0	0	1	0	0	1	0	0	1	0	13.6	13.6	13.6	20.347	191	191	0.00081103	6.7845	0	13.6	0	0	13.6	0	3123300	0	1562600	0	0	1560700	0	0
M0YT41	M0YT41	1	1	1		1	1	1	1	1	0	0	0	0	0	1	0	0	0	0	0	1	0	0	0	0	0	9.4	9.4	9.4	19.318	181	181	1	-2	9.4	0	0	0	0	0	0	0	0	0	0	0	0	0
M0YT49	M0YT49	7	1	0		1	7	1	0	3	4	6	4	6	4	0	0	0	0	1	0	0	0	0	0	0	0	43.1	11	0	20.697	181	181	0	7.2255	20.4	26.5	32	26.5	43.1	26.5	393340	0	0	0	0	393340	0	0
M0YT54;M0YT52;M0YT55;M0YT53	M0YT54;M0YT52;M0YT55;M0YT53	1;1;1;1	1;1;1;1	1;1;1;1	;;;	4	1	1	1	1	0	0	0	0	0	1	0	0	0	0	0	1	0	0	0	0	0	10.8	10.8	10.8	13.365	120	120;170;281;331	1	-2	10.8	0	0	0	0	0	0	0	0	0	0	0	0	0
M0YT62	M0YT62	23	23	6		1	23	23	6	17	15	16	18	19	18	17	15	16	18	19	18	3	3	3	4	5	5	53.8	53.8	15.8	62.272	558	558	0	323.31	41.8	37.3	38.4	44.1	51.3	43	91890000	9314100	12842000	15992000	10195000	23072000	20475000	9710100
M0YT94	M0YT94	2	2	2		1	2	2	2	2	2	2	2	2	2	2	2	2	2	2	2	2	2	2	2	2	2	8.3	8.3	8.3	52.983	470	470	0	13.276	8.3	8.3	8.3	8.3	8.3	8.3	1102900	133170	189450	222500	97727	193840	266190	128620
M0YTA8	M0YTA8	8	8	8		1	8	8	8	3	4	4	4	3	5	3	4	4	4	3	5	3	4	4	4	3	5	35.8	35.8	35.8	33.316	307	307	0	94.114	16	17.3	18.6	21.2	13	23.5	7494600	1217500	853450	698390	2612800	593330	1519100	914520
M0YTE3	M0YTE3	1	1	1		1	1	1	1	1	1	1	1	1	1	1	1	1	1	1	1	1	1	1	1	1	1	4	4	4	34.343	302	302	0	9.1377	4	4	4	4	4	4	163820000	11579000	33373000	40472000	10492000	26918000	40983000	0
M0YTF7	M0YTF7	3	3	3		1	3	3	3	1	2	0	2	1	1	1	2	0	2	1	1	1	2	0	2	1	1	19.2	19.2	19.2	30.34	271	271	0	29.822	4.4	10.7	0	12.9	6.3	6.3	611320	65607	169420	0	81124	128130	167030	0
M0YTG0	M0YTG0	3	3	1		1	3	3	1	1	2	2	1	2	2	1	2	2	1	2	2	0	1	1	0	1	1	17.9	17.9	10.1	18.673	168	168	0	28.887	7.7	17.3	17.3	7.7	17.3	17.3	2345200	53447	343610	661640	90101	591380	605040	0
M0YTH4;M0YTH5	M0YTH4;M0YTH5	3;2	3;2	3;2	;	2	3	3	3	0	1	1	0	1	2	0	1	1	0	1	2	0	1	1	0	1	2	20.7	20.7	20.7	36.83	323	323;213	0	17.21	0	7.4	7.4	0	2.2	13.3	1248300	0	127870	149030	0	224440	746980	0
M0YTZ0;M0YTY9	M0YTZ0;M0YTY9	4;3	4;3	4;3	;	2	4	4	4	4	3	3	4	3	3	4	3	3	4	3	3	4	3	3	4	3	3	52	52	52	13.854	123	123;89	0	95.444	52	33.3	33.3	52	33.3	33.3	21890000	2152700	3664500	4257600	1821200	4362200	5631500	1976400
M0YU20;M0YU19	M0YU20;M0YU19	1;1	1;1	1;1	;	2	1	1	1	0	0	0	0	0	1	0	0	0	0	0	1	0	0	0	0	0	1	0.6	0.6	0.6	428.1	3849	3849;4958	1	-2	0	0	0	0	0	0.6	891530	0	0	0	0	0	891530	0
M0YU33	M0YU33	2	1	1		1	2	1	1	2	1	1	1	1	1	1	1	1	1	1	1	1	1	1	1	1	1	19.4	7.5	7.5	17.365	160	160	0	10.55	19.4	7.5	7.5	7.5	7.5	7.5	2677300	143040	494180	650470	116660	524960	748020	0
M0YU99;M0YU98	M0YU99;M0YU98	1;1	1;1	1;1	;	2	1	1	1	0	0	1	0	0	1	0	0	1	0	0	1	0	0	1	0	0	1	5.4	5.4	5.4	37.033	332	332;685	1	-2	0	0	5.4	0	0	5.4	2384900	0	0	1149400	0	0	1235500	0
M0YUE3	M0YUE3	11	11	11		1	11	11	11	9	10	10	6	6	3	9	10	10	6	6	3	9	10	10	6	6	3	54.7	54.7	54.7	35.57	338	338	0	146.86	45.3	48.5	48.8	29	26.3	13.3	16736000	5022000	4505600	3820700	773230	1889300	725180	3771200
M0YUL2;M0YUL3;M0YUL1	M0YUL2;M0YUL3	6;4;2	6;4;2	2;2;0	;	3	6	6	2	4	4	5	4	6	3	4	4	5	4	6	3	0	1	1	1	2	0	28	28	9.4	38.71	372	372;258;131	0	89.736	18.5	16.7	23.7	15.9	28	15.1	12074000	1032800	1108300	3573900	427050	2690700	3241500	1035800
M0YUL6;M0YUL7;M0YUL4;M0YUL5	M0YUL6;M0YUL7;M0YUL4	10;10;6;4	5;5;3;1	5;5;3;1	;;	4	10	5	5	8	7	7	10	9	10	4	3	2	5	4	5	4	3	2	5	4	5	29.9	16.6	16.6	48.179	421	421;472;403;317	0	78.356	27.3	24	21.4	29.9	27.1	29.9	4952200	507320	550090	430430	669510	935500	1859400	515530
M0YUT6	M0YUT6	2	2	2		1	2	2	2	2	2	2	1	2	2	2	2	2	1	2	2	2	2	2	1	2	2	19	19	19	16.624	153	153	0	68.19	19	19	19	8.5	19	19	4055300	402840	763280	865060	408280	825540	790260	354940
M0YV75	M0YV75	1	1	1		1	1	1	1	0	0	0	0	1	0	0	0	0	0	1	0	0	0	0	0	1	0	4.6	4.6	4.6	35.822	326	326	0.0097087	6.2174	0	0	0	0	4.6	0	124500	0	0	0	0	124500	0	0
M0YVB7	M0YVB7	8	8	7		1	8	8	7	6	7	6	8	6	7	6	7	6	8	6	7	6	6	6	7	6	7	43.8	43.8	39.8	24.56	226	226	0	69.718	30.1	34.1	30.1	43.8	30.1	39.8	48343000	6162200	7279700	9249900	6410600	8631300	10609000	6134600
M0YVB9	M0YVB9	5	1	1		1	5	1	1	3	2	1	3	4	3	0	0	0	0	1	1	0	0	0	0	1	1	21.5	7.4	7.4	29.585	270	270	0.00079554	6.6372	10.7	7.8	4.4	9.6	18.5	15.2	662940	0	0	0	0	321900	341040	0
M0YVU7	M0YVU7	3	2	2		1	3	2	2	1	2	2	2	1	1	1	2	1	1	1	1	1	2	1	1	1	1	32.4	24.5	24.5	11.357	102	102	0	13.43	12.7	24.5	20.6	20.6	12.7	12.7	2463100	343950	795840	299110	226730	435980	361490	0
M0YVX9;M0YVY0	M0YVX9	6;1	6;1	6;1		2	6	6	6	3	0	0	1	1	1	3	0	0	1	1	1	3	0	0	1	1	1	27.4	27.4	27.4	44.886	430	430;181	0	37.515	14.9	0	0	7.4	2.6	2.6	2022900	1577800	0	0	250180	73030	121910	0
M0YW18;M0YW20	M0YW18;M0YW20	1;1	1;1	1;1	;	2	1	1	1	0	0	0	0	1	0	0	0	0	0	1	0	0	0	0	0	1	0	10	10	10	22.036	200	200;269	1	-2	0	0	0	0	10	0	473320	0	0	0	0	473320	0	0
M0YW47	M0YW47	2	2	2		1	2	2	2	0	0	0	0	2	1	0	0	0	0	2	1	0	0	0	0	2	1	10.5	10.5	10.5	31.649	287	287	0	12.336	0	0	0	0	10.5	4.2	246170	0	0	0	0	170130	76042	0
M0YW59;M0YW60;M0YW61	M0YW59;M0YW60;M0YW61	8;7;6	8;7;6	7;6;5	;;	3	8	8	7	3	3	2	4	5	5	3	3	2	4	5	5	3	2	2	4	5	5	33.8	33.8	30.4	37.336	358	358;335;321	0	50.497	13.4	11.2	6.4	21.2	19.8	19.8	5910100	260880	608740	466960	1391700	962500	2219300	732950
M0YW98;M0YWA1;M0YWA0;M0XMG0;M0W6W2;M0XMF9	M0YW98;M0YWA1	16;8;7;7;4;3	15;7;7;6;4;3	15;7;7;6;4;3	;	6	16	15	15	4	10	9	4	4	7	4	9	8	4	4	7	4	9	8	4	4	7	25.1	24	24	101.54	917	917;524;384;886;384;378	0	101.75	5.2	14.2	14.1	7.5	5.6	10.3	5056400	415270	1295600	1109800	295210	585220	1355300	573220
M0YWE3;M0YWE2	M0YWE3;M0YWE2	2;2	2;2	2;2	;	2	2	2	2	2	0	1	0	1	1	2	0	1	0	1	1	2	0	1	0	1	1	4.6	4.6	4.6	104.65	959	959;1147	0	13.821	4.6	0	2	0	2	2.6	617650	116940	0	161540	0	88802	250370	116940
M0YWS9	M0YWS9	1	1	1		1	1	1	1	0	1	0	0	0	1	0	1	0	0	0	1	0	1	0	0	0	1	5.8	5.8	5.8	32.06	292	292	0.0053971	6.4093	0	5.8	0	0	0	5.8	150060	0	150060	0	0	0	0	0
M0YX27	M0YX27	4	4	4		1	4	4	4	1	2	2	1	2	1	1	2	2	1	2	1	1	2	2	1	2	1	25.8	25.8	25.8	24.179	221	221	0	24.869	9	13.6	13.6	5.4	15.8	4.5	2322800	199620	677710	650990	104600	467580	222270	0
M0YXF0;M0YXF2;M0YXF1	M0YXF0;M0YXF2	11;7;5	11;7;5	11;7;5	;	3	11	11	11	6	6	4	4	5	8	6	6	4	4	5	8	6	6	4	4	5	8	19.9	19.9	19.9	76.231	692	692;429;223	0	88.625	12.3	12.9	8.4	6.8	9.8	14.6	7071600	1057300	1015000	1253400	261040	937190	2547700	679520
M0YXG0;M0Z3K0;M0Z3K1	M0YXG0;M0Z3K0;M0Z3K1	23;22;15	23;22;15	23;22;15	;;	3	23	23	23	18	17	17	15	18	18	18	17	17	15	18	18	18	17	17	15	18	18	49.5	49.5	49.5	69.355	626	626;617;479	0	316.34	39.8	35.3	37.2	34.8	33.2	40.6	66678000	13341000	5377700	14498000	7864200	9413900	16184000	8373600
M0YXN3	M0YXN3	4	1	1		1	4	1	1	3	3	3	4	4	3	1	1	1	1	1	1	1	1	1	1	1	1	31.1	8.3	8.3	19.674	180	180	0	7.5018	21.1	21.1	21.1	31.1	31.1	21.1	1162600	133290	178710	235750	130850	212770	271250	0
M0YXN7	M0YXN7	7	7	7		1	7	7	7	6	3	3	3	3	5	6	3	3	3	3	5	6	3	3	3	3	5	45.1	45.1	45.1	36.472	335	335	0	67.063	35.5	20	20	20	20	38.5	7848200	1350200	922620	1209900	615630	1181700	2568100	831180
M0YXQ3;M0YXP9;M0YXQ1	M0YXQ3;M0YXP9;M0YXQ1	1;1;1	1;1;1	1;1;1	;;	3	1	1	1	0	1	0	0	0	1	0	1	0	0	0	1	0	1	0	0	0	1	10.4	10.4	10.4	26.057	241	241;295;296	0	7.814	0	10.4	0	0	0	10.4	1880100	0	871170	0	0	0	1008900	0
M0YYA1	M0YYA1	7	7	7		1	7	7	7	7	5	6	6	5	5	7	5	6	6	5	5	7	5	6	6	5	5	34.9	34.9	34.9	30.578	278	278	0	180.93	34.9	29.1	31.3	31.3	29.1	29.1	14970000	1509900	2190700	2959700	1099900	2743800	4466300	1546500
M0YYG3;M0YYG1;M0YYG2	M0YYG3;M0YYG1;M0YYG2	2;2;2	2;2;2	2;2;2	;;	3	2	2	2	0	1	2	1	1	1	0	1	2	1	1	1	0	1	2	1	1	1	12.6	12.6	12.6	25.953	239	239;252;340	0	13.498	0	5.9	12.6	5.9	5.9	5.9	773340	0	103060	263510	0	126600	280160	0
M0YYJ1;M0YYJ2	M0YYJ1	3;1	3;1	3;1		2	3	3	3	2	0	1	2	1	1	2	0	1	2	1	1	2	0	1	2	1	1	20.7	20.7	20.7	18.194	169	169;113	0	18.517	13.6	0	7.1	14.2	7.1	7.1	809400	196420	0	115770	109620	122620	264970	196420
M0YYM8	M0YYM8	15	15	15		1	15	15	15	10	11	8	12	8	7	10	11	8	12	8	7	10	11	8	12	8	7	52.7	52.7	52.7	38.496	349	349	0	279.27	39.3	45.8	33	49.6	34.7	27.8	80617000	12682000	14415000	8873400	8896500	21670000	14080000	9501500
M0YYU2;M0YYU3	M0YYU2;M0YYU3	1;1	1;1	1;1	;	2	1	1	1	1	0	1	0	1	1	1	0	1	0	1	1	1	0	1	0	1	1	4.7	4.7	4.7	28.63	257	257;258	0.0068234	6.2905	4.7	0	4.7	0	4.7	4.7	289080	55249	0	107780	0	126050	0	0
M0YYW6;M0YYW5;M0YYW7	M0YYW6;M0YYW5;M0YYW7	4;3;3	4;3;3	4;3;3	;;	3	4	4	4	0	0	2	2	1	3	0	0	2	2	1	3	0	0	2	2	1	3	14.6	14.6	14.6	38.926	357	357;191;237	0	22.788	0	0	5.9	8.7	5.9	11.8	1302800	0	0	193340	172800	147050	789630	0
M0YYY6	M0YYY6	9	9	9		1	9	9	9	6	6	4	3	6	5	6	6	4	3	6	5	6	6	4	3	6	5	34.2	34.2	34.2	34.285	304	304	0	77.896	19.7	22	18.4	16.1	30.3	25.3	15465000	1694800	2099900	2052200	1338900	4043700	4235400	1721000
M0YZ44	M0YZ44	2	2	2		1	2	2	2	0	2	0	0	0	1	0	2	0	0	0	1	0	2	0	0	0	1	13	13	13	18.355	184	184	0	11.739	0	13	0	0	0	6	259330	0	153660	0	0	0	105670	0
M0YZD0	M0YZD0	1	1	1		1	1	1	1	0	0	0	0	1	1	0	0	0	0	1	1	0	0	0	0	1	1	2.9	2.9	2.9	62.734	577	577	0	7.1655	0	0	0	0	2.9	2.9	297110	0	0	0	0	152090	145030	0
M0YZF1	M0YZF1	1	1	1		1	1	1	1	1	1	1	1	1	1	1	1	1	1	1	1	1	1	1	1	1	1	15.2	15.2	15.2	10.171	99	99	0	7.3317	15.2	15.2	15.2	15.2	15.2	15.2	3263900	340460	625080	499100	410310	534020	854930	0
M0YZX5;M0YZX6	M0YZX5;M0YZX6	4;3	4;3	4;3	;	2	4	4	4	0	2	1	1	2	0	0	2	1	1	2	0	0	2	1	1	2	0	28.5	28.5	28.5	20.751	179	179;159	0	33.38	0	14.5	6.1	6.7	15.6	0	2318100	0	217510	58111	76413	1966100	0	0
M0Z014;M0YLL8;M0YLL9;M0YLL4;M0YLL2;M0YLL5;F2D8Z3;M0YLL3	M0Z014;M0YLL8;M0YLL9;M0YLL4;M0YLL2;M0YLL5;F2D8Z3;M0YLL3	2;1;1;1;1;1;1;1	2;1;1;1;1;1;1;1	2;1;1;1;1;1;1;1	;;;;;;;	8	2	2	2	2	2	2	1	1	1	2	2	2	1	1	1	2	2	2	1	1	1	9.4	9.4	9.4	25.384	235	235;138;275;287;323;435;512;548	0	13.308	9.4	9.4	9.4	5.5	3.8	3.8	755590	151270	207850	177510	55759	72943	90262	151130
M0Z034;M0VJ56	M0Z034;M0VJ56	7;5	4;4	1;1	;	2	7	4	1	5	6	5	6	6	6	2	3	2	3	3	3	0	1	0	1	1	1	54.3	35.1	13.2	16.957	151	151;71	0	133.77	40.4	51.7	38.4	53.6	51.7	51.7	457480000	71105000	71297000	114840000	3326600	83749000	113160000	54647000
M0Z0C6	M0Z0C6	1	1	1		1	1	1	1	0	0	0	0	0	1	0	0	0	0	0	1	0	0	0	0	0	1	6.8	6.8	6.8	33.415	296	296	0	7.2461	0	0	0	0	0	6.8	123110	0	0	0	0	0	123110	0
M0Z0D3;M0Z0D4	M0Z0D3	13;5	13;5	13;5		2	13	13	13	12	12	13	12	11	11	12	12	13	12	11	11	12	12	13	12	11	11	64.1	64.1	64.1	33.175	309	309;120	0	323.31	61.5	61.5	64.1	61.5	58.6	53.1	563510000	141020000	83224000	91658000	62381000	86612000	98617000	83286000
M0Z0U0;M0Z0U1	M0Z0U0;M0Z0U1	3;2	3;2	3;2	;	2	3	3	3	2	2	3	2	2	2	2	2	3	2	2	2	2	2	3	2	2	2	17.6	17.6	17.6	23.423	216	216;146	0	20.578	9.7	13.4	17.6	9.7	9.7	9.7	1971800	132180	382850	533860	164940	243960	513990	0
M0Z0U7	M0Z0U7	17	17	17		1	17	17	17	10	11	12	7	14	13	10	11	12	7	14	13	10	11	12	7	14	13	31	31	31	78.454	680	680	0	148.34	18.1	19.3	20.1	12.6	26	21.8	25192000	1833000	2587900	3886500	1176700	6984000	8724100	2821700
M0Z0X2	M0Z0X2	3	3	3		1	3	3	3	1	0	2	0	1	1	1	0	2	0	1	1	1	0	2	0	1	1	25	25	25	26.795	240	240	0	36.292	11.2	0	13.8	0	11.2	11.2	2565100	369060	0	188060	0	917070	1090900	0
M0Z0Z3	M0Z0Z3	5	5	5		1	5	5	5	0	3	1	2	4	3	0	3	1	2	4	3	0	3	1	2	4	3	26.6	26.6	26.6	28.104	259	259	0	32.778	0	12	6.2	12.7	22.4	18.5	2677200	0	264460	243520	261110	851670	1056400	0
M0Z0Z6	M0Z0Z6	10	10	10		1	10	10	10	8	7	7	7	6	8	8	7	7	7	6	8	8	7	7	7	6	8	48.7	48.7	48.7	37.77	341	341	0	85.648	31.7	28.7	27.6	33.1	24.3	37.5	11975000	1917500	2090900	2014500	1720100	1608600	2623600	1753700
M0Z0Z8	M0Z0Z8	4	4	4		1	4	4	4	2	1	3	2	2	1	2	1	3	2	2	1	2	1	3	2	2	1	23.9	23.9	23.9	22.328	205	205	0	23.808	13.7	4.4	14.6	13.7	9.8	4.4	3187800	302200	413250	634940	350780	757190	729440	0
M0Z170	M0Z170	3	3	3		1	3	3	3	1	1	2	0	1	2	1	1	2	0	1	2	1	1	2	0	1	2	7.3	7.3	7.3	48.016	440	440	0	17.152	2.5	2.7	4.8	0	2.7	4.8	1050000	70859	111930	313470	0	141470	412260	0
M0Z1C9	M0Z1C9	5	5	3		1	5	5	3	4	3	4	2	4	4	4	3	4	2	4	4	2	2	3	2	2	3	27.8	27.8	18.5	24.621	216	216	0	42.077	21.3	17.1	24.1	12	20.8	24.1	10909000	1651300	1505500	2303300	345140	3104000	1999700	1134200
M0Z1F6	M0Z1F6	1	1	1		1	1	1	1	0	0	0	0	1	0	0	0	0	0	1	0	0	0	0	0	1	0	17.4	17.4	17.4	11.911	109	109	0.009587	6.1479	0	0	0	0	17.4	0	0	0	0	0	0	0	0	0
M0Z1K7;M0Z1L1	M0Z1K7;M0Z1L1	1;1	1;1	1;1	;	2	1	1	1	0	0	1	0	0	1	0	0	1	0	0	1	0	0	1	0	0	1	7.3	7.3	7.3	35.746	330	330;336	1	-2	0	0	7.3	0	0	7.3	253430	0	0	0	0	0	253430	0
M0Z1R9	M0Z1R9	2	1	1		1	2	1	1	1	2	2	2	2	2	0	1	1	1	1	1	0	1	1	1	1	1	8.7	5	5	24.451	218	218	0	8.5554	3.7	8.7	8.7	8.7	8.7	8.7	1149100	0	129360	193190	118790	383090	324680	0
M0Z265;M0Z264;M0Z266;M0YEK3;M0XTH5;M0YEK6	M0Z265;M0Z264;M0Z266	9;9;7;2;1;1	9;9;7;2;1;1	2;2;1;0;0;0	;;	6	9	9	2	1	1	2	6	6	6	1	1	2	6	6	6	0	1	0	2	2	2	15.2	15.2	3.6	79.922	725	725;855;572;492;275;278	0	55.137	1.5	1.9	3.3	10.8	9.9	10.6	5782800	62336	71179	345830	503110	885430	3914900	0
M0Z2B6	M0Z2B6	2	2	2		1	2	2	2	1	2	0	1	0	2	1	2	0	1	0	2	1	2	0	1	0	2	6	6	6	53.481	484	484	0	15.343	3.3	6	0	3.3	0	6	654130	69689	225860	0	52976	0	305600	0
M0Z2C1;M0Z2C0	M0Z2C1;M0Z2C0	22;16	22;16	4;1	;	2	22	22	4	19	17	19	19	18	19	19	17	19	19	18	19	3	2	2	4	2	2	75.4	75.4	18.7	45.149	418	418;295	0	323.31	71.5	57.7	66.5	69.6	63.2	65.3	223060000	34544000	26192000	40892000	13958000	52176000	55299000	23165000
M0Z2C3	M0Z2C3	4	4	1		1	4	4	1	4	2	3	2	2	3	4	2	3	2	2	3	1	0	1	0	0	1	46.9	46.9	15.8	19.848	177	177	0	45.441	46.9	16.4	32.2	16.4	16.4	32.2	12144000	1876100	1352100	3395200	406140	1084300	4030400	1124500
M0Z2H5;M0Z2H2;M0Z2H3;M0Z2H6;M0Z2H4;M0X975;M0X973;M0X974	M0Z2H5;M0Z2H2;M0Z2H3;M0Z2H6;M0Z2H4	15;13;13;13;11;2;2;1	15;13;13;13;11;2;2;1	14;12;12;12;11;1;1;1	;;;;	8	15	15	14	8	6	12	4	8	9	8	6	12	4	8	9	8	6	11	4	8	9	22.2	22.2	20.9	104.64	951	951;661;669;692;579;911;957;207	0	123.22	13.5	9.3	16.9	6.4	11.5	12.5	11295000	2267500	1223200	3848900	446980	1643800	1865100	1028400
M0Z2H7	M0Z2H7	1	1	1		1	1	1	1	1	1	1	1	1	1	1	1	1	1	1	1	1	1	1	1	1	1	9	9	9	18.036	156	156	0	16.034	9	9	9	9	9	9	3579900	261570	705770	910700	128920	711850	861130	0
M0Z2M3;M0Z2M1	M0Z2M3;M0Z2M1	1;1	1;1	1;1	;	2	1	1	1	0	0	0	0	0	1	0	0	0	0	0	1	0	0	0	0	0	1	4.7	4.7	4.7	27.194	253	253;437	1	-2	0	0	0	0	0	4.7	0	0	0	0	0	0	0	0
M0Z2S8;M0Z2T0;M0Z2T5;M0Z2S9;M0Z2T4;M0Z2T3;M0Z2T1;M0Z2T2;M0WNE5	M0Z2S8;M0Z2T0;M0Z2T5;M0Z2S9;M0Z2T4;M0Z2T3;M0Z2T1	25;25;24;22;21;20;15;3;1	25;25;24;22;21;20;15;3;1	14;14;14;12;12;12;8;1;0	;;;;;;	9	25	25	14	18	14	19	13	18	17	18	14	19	13	18	17	9	7	10	7	11	10	49.3	49.3	26.9	84.564	765	765;775;797;710;689;620;417;121;103	0	323.31	39.1	32.2	42.4	29.2	39.9	35.4	177370000	17043000	20292000	33808000	22649000	44486000	39090000	19027000
M0Z2T9	M0Z2T9	1	1	1		1	1	1	1	0	0	0	1	0	0	0	0	0	1	0	0	0	0	0	1	0	0	2	2	2	109.79	988	988	0	6.9145	0	0	0	2	0	0	5865500	0	0	0	5865500	0	0	0
M0Z2W8	M0Z2W8	6	6	6		1	6	6	6	3	1	2	1	1	1	3	1	2	1	1	1	3	1	2	1	1	1	29.6	29.6	29.6	35.699	324	324	0	46.796	14.8	3.4	11.4	3.4	4	4	3673100	1566000	95589	1810400	85777	115210	0	1566000
M0Z2X3	M0Z2X3	8	5	5		1	8	5	5	4	4	4	3	5	3	2	2	2	1	2	2	2	2	2	1	2	2	25.7	17.4	17.4	42.789	408	408	0	31.854	14.2	14.2	15.4	10.3	15.9	10.8	1588900	176380	231980	297380	99074	299440	484640	176380
M0Z2Y0;M0Z2X9	M0Z2Y0;M0Z2X9	9;9	9;9	9;9	;	2	9	9	9	3	2	3	2	4	6	3	2	3	2	4	6	3	2	3	2	4	6	51.2	51.2	51.2	31.294	289	289;337	0	66.888	21.8	10.4	18	13.8	22.5	29.8	5268700	921130	494280	733280	209560	1150100	1760300	555290
M0Z344	M0Z344	3	3	3		1	3	3	3	2	1	1	1	2	2	2	1	1	1	2	2	2	1	1	1	2	2	18.4	18.4	18.4	22.61	190	190	0	17.823	12.6	5.8	6.8	6.8	11.6	12.6	1589000	246010	149160	100350	58817	565120	469580	0
M0Z378	M0Z378	1	1	1		1	1	1	1	1	1	1	0	0	0	1	1	1	0	0	0	1	1	1	0	0	0	4.7	4.7	4.7	40.178	362	362	0.009043	6.25	4.7	4.7	4.7	0	0	0	467070	87376	140260	239430	0	0	0	0
M0Z3K4	M0Z3K4	1	1	1		1	1	1	1	1	1	1	0	1	0	1	1	1	0	1	0	1	1	1	0	1	0	4.5	4.5	4.5	49.565	469	469	0	7.9887	4.5	4.5	4.5	0	4.5	0	382300	90910	130800	94879	0	65705	0	0
M0Z3Y9;M0Z3Y7;M0Z3Y8	M0Z3Y9;M0Z3Y7;M0Z3Y8	2;2;1	2;2;1	2;2;1	;;	3	2	2	2	2	1	0	2	1	1	2	1	0	2	1	1	2	1	0	2	1	1	7.2	7.2	7.2	34.906	306	306;308;124	0	11.814	7.2	3.3	0	7.2	3.3	3.9	3564900	789300	726600	0	935700	816800	296490	768700
M0Z4C7	M0Z4C7	1	1	1		1	1	1	1	1	1	1	0	0	0	1	1	1	0	0	0	1	1	1	0	0	0	4.8	4.8	4.8	29.607	270	270	0.00079365	6.6133	4.8	4.8	4.8	0	0	0	546370	124420	178300	243650	0	0	0	0
M0Z4F0;M0Z4F1;M0Z4E9	M0Z4F0;M0Z4F1;M0Z4E9	17;15;12	17;15;12	17;15;12	;;	3	17	17	17	13	11	9	12	10	10	13	11	9	12	10	10	13	11	9	12	10	10	37.1	37.1	37.1	63.538	577	577;495;434	0	170.49	32.2	28.1	22.2	27.9	25.3	29.1	84065000	9036300	15576000	11834000	6902600	17887000	22829000	9378800
M0Z4I8;F2CUP6	M0Z4I8	5;2	5;2	5;2		2	5	5	5	2	2	1	5	2	2	2	2	1	5	2	2	2	2	1	5	2	2	42.5	42.5	42.5	12.257	106	106;151	0	37.864	17	22.6	16	42.5	26.4	26.4	15018000	1874800	2908300	2367700	1710500	2033600	4122900	2062700
M0Z4K6;M0Z4K5;M0Z4K7;M0YZE4;M0X0I7	M0Z4K6;M0Z4K5;M0Z4K7	11;10;6;2;1	11;10;6;2;1	11;10;6;2;1	;;	5	11	11	11	3	6	8	2	3	1	3	6	8	2	3	1	3	6	8	2	3	1	15.1	15.1	15.1	132.7	1243	1243;1108;687;1153;690	0	92.407	4.3	9.3	12.1	3.5	4.3	0.9	7704100	456640	1759500	3755700	300670	1160000	271600	734200
M0Z4S0	M0Z4S0	23	23	23		1	23	23	23	20	20	20	17	17	19	20	20	20	17	17	19	20	20	20	17	17	19	63.9	63.9	63.9	63.546	568	568	0	323.31	58.1	56	53.3	48.2	48.2	55.5	843440000	143360000	166470000	227060000	63399000	93385000	149770000	133640000
M0Z4S8;M0Z4S7	M0Z4S8;M0Z4S7	2;2	2;2	2;2	;	2	2	2	2	1	0	0	2	0	0	1	0	0	2	0	0	1	0	0	2	0	0	23.6	23.6	23.6	14.826	144	144;213	0	11.329	10.4	0	0	23.6	0	0	233990	109610	0	0	124380	0	0	0
M0Z4U7	M0Z4U7	20	10	10		1	20	10	10	12	12	13	12	12	14	5	5	5	4	5	6	5	5	5	4	5	6	71.1	41.8	41.8	36.962	325	325	0	75.529	49.2	48.3	55.1	46.2	56.3	57.8	28041000	6643800	4713800	4403000	2389200	5332600	4558900	3691800
M0Z588;M0Z589	M0Z588;M0Z589	1;1	1;1	1;1	;	2	1	1	1	1	1	1	1	1	1	1	1	1	1	1	1	1	1	1	1	1	1	3.1	3.1	3.1	40.147	355	355;357	0	9.7469	3.1	3.1	3.1	3.1	3.1	3.1	1127200	107620	180010	218310	113840	215000	292420	0
M0Z5B5	M0Z5B5	1	1	1		1	1	1	1	1	0	1	0	0	1	1	0	1	0	0	1	1	0	1	0	0	1	2.4	2.4	2.4	58.822	544	544	0.0083019	6.2603	2.4	0	2.4	0	0	2.4	324220	41465	0	114400	0	0	168350	0
M0Z5E4	M0Z5E4	12	2	2		1	12	2	2	10	9	7	8	8	7	1	1	0	0	0	0	1	1	0	0	0	0	44.5	8.7	8.7	34.216	299	299	0	11.33	41.1	34.4	29.1	30.8	32.4	28.8	172800	66760	106040	0	0	0	0	66760
M0Z5I3	M0Z5I3	4	4	4		1	4	4	4	0	3	3	0	2	1	0	3	3	0	2	1	0	3	3	0	2	1	25.6	25.6	25.6	20.023	180	180	0	23.43	0	18.9	18.9	0	13.3	6.7	1381800	0	415220	477240	0	324440	164940	0
M0Z5Q2	M0Z5Q2	1	1	1		1	1	1	1	0	0	0	1	1	0	0	0	0	1	1	0	0	0	0	1	1	0	2	2	2	79.294	706	706	1	-2	0	0	0	2	2	0	6107600	0	0	0	1673100	4434500	0	0
M0Z5Y1	M0Z5Y1	7	7	7		1	7	7	7	7	7	7	7	7	7	7	7	7	7	7	7	7	7	7	7	7	7	70.2	70.2	70.2	23.211	235	235	0	189.76	70.2	70.2	70.2	70.2	70.2	70.2	120910000	10643000	17126000	15520000	17526000	29977000	30123000	11113000
M0Z6C2;M0UNQ9	M0Z6C2;M0UNQ9	7;5	6;4	6;4	;	2	7	6	6	6	7	6	5	5	5	5	6	5	4	4	4	5	6	5	4	4	4	33.3	30.3	30.3	41.694	399	399;464	0	72.019	26.1	33.3	29.3	17.5	23.1	26.3	23031000	3633800	3735800	5226200	990610	4347100	5097500	3164500
M0Z6C3	M0Z6C3	2	2	2		1	2	2	2	1	0	0	1	0	0	1	0	0	1	0	0	1	0	0	1	0	0	8.2	8.2	8.2	20.755	184	184	0	10.857	7.6	0	0	8.2	0	0	114840	85406	0	0	29436	0	0	0
M0Z6E6	M0Z6E6	3	1	1		1	3	1	1	3	2	3	2	2	2	1	1	1	1	1	1	1	1	1	1	1	1	6.9	2.4	2.4	54.791	495	495	0	10.819	6.9	4.8	6.9	4.8	4.8	4.8	5601000	661650	949140	718110	390910	1130800	1750400	0
M0Z6T1;M0Z6T0	M0Z6T1;M0Z6T0	14;8	14;8	14;8	;	2	14	14	14	9	9	11	7	5	7	9	9	11	7	5	7	9	9	11	7	5	7	47.4	47.4	47.4	33.421	304	304;106	0	104.66	28.6	35.2	41.8	27.3	17.1	23.7	26574000	2851700	6698400	8783300	1629600	2880600	3730900	3584200
M0Z6X1	M0Z6X1	4	4	4		1	4	4	4	0	2	1	1	2	2	0	2	1	1	2	2	0	2	1	1	2	2	22.3	22.3	22.3	25.859	233	233	0	23.104	0	12.4	5.2	6.4	9.9	11.6	831050	0	223520	104360	33655	284140	185370	0
M0Z714	M0Z714	20	19	12		1	20	19	12	20	16	16	19	16	16	19	15	15	18	15	15	12	10	10	11	10	10	85.4	85.4	61.5	28.803	260	260	0	323.31	85.4	83.5	83.5	85.4	83.5	83.5	1663200000	142350000	267270000	269700000	214480000	342870000	426560000	127930000
M0Z723	M0Z723	8	8	7		1	8	8	7	7	6	6	6	7	7	7	6	6	6	7	7	6	5	5	5	6	6	39.1	39.1	34.5	35.316	304	304	0	111.04	35.9	29.9	29.9	30.9	32.6	32.6	21342000	2873500	3127400	3147700	2647900	4184000	5361800	2586700
M0Z749;M0Z750	M0Z749;M0Z750	2;2	2;2	2;2	;	2	2	2	2	1	0	0	1	2	2	1	0	0	1	2	2	1	0	0	1	2	2	16.6	16.6	16.6	18.375	163	163;164	0	12.878	9.8	0	0	6.7	16.6	16.6	1474200	102350	0	0	158730	509540	703570	0
M0Z779	M0Z779	7	7	6		1	7	7	6	6	4	5	4	2	5	6	4	5	4	2	5	5	4	5	4	2	5	34.2	34.2	31.1	34.987	325	325	0	62.279	30.5	15.1	21.2	17.5	8.3	21.2	10748000	2888900	1349500	1979200	794600	807260	2928400	1829400
M0Z794	M0Z794	4	4	4		1	4	4	4	1	0	2	0	1	2	1	0	2	0	1	2	1	0	2	0	1	2	4.2	4.2	4.2	135.84	1227	1227	0	22.206	0.8	0	2.3	0	1	2	494840	46185	0	163330	0	0	285320	0
M0Z7I3	M0Z7I3	2	2	2		1	2	2	2	0	1	0	0	0	2	0	1	0	0	0	2	0	1	0	0	0	2	11.2	11.2	11.2	26.694	233	233	0	11.182	0	7.3	0	0	0	11.2	544480	0	166840	0	0	0	377650	0
M0Z8C0;M0Z8B9	M0Z8C0;M0Z8B9	1;1	1;1	1;1	;	2	1	1	1	1	1	1	1	1	1	1	1	1	1	1	1	1	1	1	1	1	1	15.7	15.7	15.7	9.9204	89	89;95	0	42.738	15.7	15.7	15.7	15.7	15.7	15.7	21264000	2502900	3718400	4518000	1689600	3791600	5044000	0
M0Z8H3;M0URX9;F2EIL0;M0URX7	M0Z8H3;M0URX9;F2EIL0;M0URX7	2;1;1;1	2;1;1;1	2;1;1;1	;;;	4	2	2	2	0	2	2	0	1	0	0	2	2	0	1	0	0	2	2	0	1	0	11.2	11.2	11.2	21.911	196	196;216;240;244	0	13.221	0	11.2	11.2	0	7.1	0	902390	0	395620	506770	0	0	0	0
M0Z8M4	M0Z8M4	3	1	1		1	3	1	1	3	3	3	3	3	3	1	1	1	1	1	1	1	1	1	1	1	1	31.2	10.4	10.4	15.205	144	144	0	78.219	31.2	31.2	31.2	31.2	31.2	31.2	118220000	29283000	18454000	40250000	2821300	8175000	19234000	27669000
M0Z8R0;M0Z8R1;F2DYC2;M0X1F8	M0Z8R0;M0Z8R1;F2DYC2;M0X1F8	3;2;2;2	3;2;2;2	3;2;2;2	;;;	4	3	3	3	2	1	2	0	1	0	2	1	2	0	1	0	2	1	2	0	1	0	11.9	11.9	11.9	25.389	218	218;80;170;218	0	19.818	11.9	4.6	9.6	0	4.6	0	1098800	188020	287800	282870	0	340110	0	0
M0Z8T0	M0Z8T0	3	1	1		1	3	1	1	2	2	2	1	1	2	1	1	0	0	0	1	1	1	0	0	0	1	51.5	12.9	12.9	10.734	101	101	0.00079114	6.5804	40.6	40.6	38.6	27.7	27.7	40.6	94502	0	41947	0	0	0	52555	0
M0Z8X1;M0Z8X2	M0Z8X1;M0Z8X2	3;3	3;3	3;3	;	2	3	3	3	1	3	1	1	2	1	1	3	1	1	2	1	1	3	1	1	2	1	18.3	18.3	18.3	24.796	230	230;275	0	17.935	5.7	18.3	7.4	5.7	13	5.2	1090000	93952	303980	179610	83827	290220	138420	0
M0Z8X5	M0Z8X5	2	2	2		1	2	2	2	0	0	2	0	1	0	0	0	2	0	1	0	0	0	2	0	1	0	11.5	11.5	11.5	30.313	279	279	0	11.784	0	0	11.5	0	6.5	0	322890	0	0	235200	0	87694	0	0
M0Z8Y2	M0Z8Y2	1	1	1		1	1	1	1	1	1	1	0	1	1	1	1	1	0	1	1	1	1	1	0	1	1	23.3	23.3	23.3	6.5734	60	60	0	11.946	23.3	23.3	23.3	0	23.3	23.3	1024700	75149	142950	310330	0	226880	269360	0
M0Z970;M0Z968;M0Z971;M0Z969	M0Z970;M0Z968;M0Z971	3;3;2;1	3;3;2;1	3;3;2;1	;;	4	3	3	3	1	0	3	0	0	0	1	0	3	0	0	0	1	0	3	0	0	0	12.1	12.1	12.1	48.799	439	439;481;233;285	0	18.616	5.9	0	12.1	0	0	0	534470	101450	0	433020	0	0	0	0
M0Z979;M0Z981;M0Z980	M0Z979;M0Z981;M0Z980	1;1;1	1;1;1	1;1;1	;;	3	1	1	1	1	0	1	1	1	1	1	0	1	1	1	1	1	0	1	1	1	1	1.2	1.2	1.2	92.857	855	855;856;856	0.003873	6.4287	1.2	0	1.2	1.2	1.2	1.2	18644000	2860000	0	4252700	2807300	3939900	4783600	0
M0Z9N7;M0Z9N6	M0Z9N7	4;1	4;1	4;1		2	4	4	4	4	3	4	3	4	4	4	3	4	3	4	4	4	3	4	3	4	4	28.4	28.4	28.4	22.469	204	204;59	0	40.761	28.4	23	28.4	18.1	28.4	28.4	13979000	1114300	1177400	3692600	748030	2109700	5137000	988520
M0Z9Q3	M0Z9Q3	17	10	10		1	17	10	10	17	15	15	17	15	15	10	10	10	10	10	10	10	10	10	10	10	10	85.8	61.9	61.9	28.814	260	260	0	295.26	85.8	83.8	83.8	85.8	83.8	83.8	990080000	60387000	131020000	139090000	127890000	186870000	344820000	46024000
M0Z9S4	M0Z9S4	4	4	4		1	4	4	4	3	3	4	2	3	4	3	3	4	2	3	4	3	3	4	2	3	4	11.2	11.2	11.2	44.34	430	430	0	33.443	6.3	6.3	11.2	6.3	6.3	11.2	17083000	439110	930400	6437200	340170	701530	8234400	1417000
M0Z9T1	M0Z9T1	2	2	2		1	2	2	2	2	2	2	2	2	2	2	2	2	2	2	2	2	2	2	2	2	2	97.8	97.8	97.8	5.1185	45	45	0	110.01	97.8	97.8	97.8	97.8	97.8	97.8	66076000	4733400	8587600	7757400	3180100	11914000	29904000	2974700
M0ZA44	M0ZA44	1	1	1		1	1	1	1	0	1	0	0	0	0	0	1	0	0	0	0	0	1	0	0	0	0	37.8	37.8	37.8	8.1374	74	74	0	6.9466	0	37.8	0	0	0	0	694530	0	694530	0	0	0	0	0
M0ZAH2	M0ZAH2	2	2	2		1	2	2	2	2	2	1	1	2	2	2	2	1	1	2	2	2	2	1	1	2	2	24.1	24.1	24.1	9.6372	87	87	0	12.236	24.1	24.1	14.9	14.9	24.1	24.1	1895600	208760	399400	272370	123970	401080	490040	212910
M0ZAM5;M0ZAM4;M0XNT6;M0XNT5;M0V3H0;M0YMP1;M0XNT4;F2DA80;F2CT05;F2CRM1;M0XNT1	M0ZAM5	3;1;1;1;1;1;1;1;1;1;1	3;1;1;1;1;1;1;1;1;1;1	3;1;1;1;1;1;1;1;1;1;1		11	3	3	3	1	1	1	1	2	2	1	1	1	1	2	2	1	1	1	1	2	2	13.9	13.9	13.9	43.157	396	396;125;216;285;287;298;336;394;394;394;441	0	19.748	3.5	3.5	3.5	3.5	7.3	10.1	2328900	109700	245540	235210	145910	745950	846590	0
M0ZAR1	M0ZAR1	9	2	2		1	9	2	2	5	5	6	3	5	7	1	0	1	0	1	2	1	0	1	0	1	2	40.2	13.4	13.4	37.88	336	336	0	11.818	22.3	18.5	25	13.7	19.9	31.8	1859900	161360	0	290800	0	279370	1128400	0
M0ZB31;M0ZB30	M0ZB31;M0ZB30	2;2	2;2	2;2	;	2	2	2	2	1	1	1	1	0	1	1	1	1	1	0	1	1	1	1	1	0	1	8.9	8.9	8.9	31.846	293	293;337	0	12.727	4.1	4.1	4.1	4.8	0	4.1	312910	52600	58747	72411	31769	0	97378	0
M0ZB49	M0ZB49	6	5	5		1	6	5	5	3	4	5	4	5	4	3	3	4	3	4	4	3	3	4	3	4	4	33.6	28.8	28.8	27.5	250	250	0	67.108	18.4	23.2	29.6	23.2	27.2	24.8	5069500	434290	616440	1195300	311660	1046700	1465100	579320
M0ZB74;M0ZB73	M0ZB74;M0ZB73	10;9	10;9	6;5	;	2	10	10	6	8	8	6	8	9	8	8	8	6	8	9	8	5	6	5	5	6	6	47.8	47.8	34.7	31.989	291	291;290	0	95.878	37.8	41.9	29.6	36.8	45	41.9	21630000	2425200	3153200	3584500	2008600	5676800	4781500	2219000
M0ZB91	M0ZB91	2	2	2		1	2	2	2	2	2	2	2	2	2	2	2	2	2	2	2	2	2	2	2	2	2	66.7	66.7	66.7	4.7682	42	42	0	112.61	66.7	66.7	66.7	66.7	66.7	66.7	4898600	589050	1038600	1008300	424890	870600	967110	525960
M0ZBE2	M0ZBE2	1	1	1		1	1	1	1	1	1	1	1	1	1	1	1	1	1	1	1	1	1	1	1	1	1	12	12	12	13.451	125	125	0	7.8056	12	12	12	12	12	12	1461800	242120	237290	281920	186680	190510	323250	0
M0ZBL5	M0ZBL5	1	1	1		1	1	1	1	0	0	0	0	0	1	0	0	0	0	0	1	0	0	0	0	0	1	18.5	18.5	18.5	9.2402	81	81	1	-2	0	0	0	0	0	18.5	92764	0	0	0	0	0	92764	0
M0ZBM9;M0ZBM8	M0ZBM9;M0ZBM8	1;1	1;1	1;1	;	2	1	1	1	0	0	0	0	1	0	0	0	0	0	1	0	0	0	0	0	1	0	3	3	3	43.646	396	396;949	1	-2	0	0	0	0	3	0	47375	0	0	0	0	47375	0	0
M0ZBW0;M0ZBV9	M0ZBW0;M0ZBV9	1;1	1;1	1;1	;	2	1	1	1	0	0	1	0	0	0	0	0	1	0	0	0	0	0	1	0	0	0	4.7	4.7	4.7	28.264	253	253;528	1	-2	0	0	4.7	0	0	0	20297000	0	0	20297000	0	0	0	0
M0ZBY7;M0ZBY9;M0ZBZ0;M0ZBY8	M0ZBY7;M0ZBY9;M0ZBZ0	23;14;13;9	23;14;13;9	23;14;13;9	;;	4	23	23	23	14	12	13	15	10	14	14	12	13	15	10	14	14	12	13	15	10	14	41.4	41.4	41.4	89.933	795	795;524;531;464	0	194.8	27.4	24.8	24.9	26.4	20.4	24.4	50702000	6343800	8579000	13573000	7809300	4826300	9570400	5975900
M0ZC02;M0ZC01;M0WYE7;M0WYE6;M0ZC03	M0ZC02;M0ZC01;M0WYE7;M0WYE6	3;3;2;2;1	3;3;2;2;1	3;3;2;2;1	;;;	5	3	3	3	0	1	3	1	1	2	0	1	3	1	1	2	0	1	3	1	1	2	4.3	4.3	4.3	139.01	1281	1281;1308;798;1211;1058	0	20.289	0	1.3	4.3	1.3	1.3	3.4	1379600	0	170290	450660	88591	197420	472610	0
M0ZC18;M0VTF7;M0VTF8;M0YRX3	M0ZC18;M0VTF7;M0VTF8	3;2;2;1	3;2;2;1	3;2;2;1	;;	4	3	3	3	1	2	2	2	3	1	1	2	2	2	3	1	1	2	2	2	3	1	41.7	41.7	41.7	12.641	115	115;101;115;115	0	20.908	11.3	19.1	19.1	19.1	41.7	11.3	2541100	109720	597150	389740	195310	925660	323500	0
M0ZC67;M0ZC68;M0ZC69	M0ZC67;M0ZC68;M0ZC69	4;4;3	4;4;3	4;4;3	;;	3	4	4	4	1	2	1	2	2	0	1	2	1	2	2	0	1	2	1	2	2	0	19.3	19.3	19.3	37.373	326	326;341;298	0	25.103	6.1	11.7	6.1	10.4	9.5	0	1586000	264910	320470	264080	238790	497760	0	0
M0ZCD5;M0ZCD6;M0ZCD8;M0ZCD7	M0ZCD5;M0ZCD6;M0ZCD8;M0ZCD7	5;5;4;3	5;5;4;3	5;5;4;3	;;;	4	5	5	5	2	4	2	1	3	3	2	4	2	1	3	3	2	4	2	1	3	3	7.1	7.1	7.1	103.85	905	905;1062;687;433	0	94.104	3.1	5.2	2.4	1.2	4.1	4.1	4842900	190190	684530	644100	66073	1623000	1635000	0
M0ZCE0	M0ZCE0	5	5	5		1	5	5	5	1	2	2	1	3	3	1	2	2	1	3	3	1	2	2	1	3	3	37.4	37.4	37.4	23.774	219	219	0	50.146	10	19.2	13.7	10	24.7	24.7	2213300	424090	322210	518130	104380	301280	543260	0
M0ZCE4	M0ZCE4	2	2	2		1	2	2	2	0	0	0	0	1	2	0	0	0	0	1	2	0	0	0	0	1	2	10.8	10.8	10.8	22.266	204	204	0	12.471	0	0	0	0	5.9	10.8	378830	0	0	0	0	140770	238060	0
M0ZCR6	M0ZCR6	6	6	6		1	6	6	6	4	5	5	3	4	4	4	5	5	3	4	4	4	5	5	3	4	4	44.1	44.1	44.1	19.944	186	186	0	65.424	26.9	34.9	39.2	17.2	30.1	30.1	7286700	699720	1184900	3552400	349780	642140	857800	1037100
M0ZCU8;M0ZCU7	M0ZCU8;M0ZCU7	2;2	2;2	2;2	;	2	2	2	2	0	0	0	1	0	1	0	0	0	1	0	1	0	0	0	1	0	1	7.6	7.6	7.6	17.29	157	157;191	0	10.647	0	0	0	7.6	0	5.7	576500	0	0	0	257710	0	318800	0
M0ZCY8	M0ZCY8	2	2	2		1	2	2	2	2	1	1	2	0	1	2	1	1	2	0	1	2	1	1	2	0	1	9	9	9	34.081	321	321	0	35.712	9	4.4	4.4	9	0	4.4	2506900	967050	262910	315490	629390	0	332050	968260
M0ZD13	M0ZD13	1	1	1		1	1	1	1	1	1	1	0	0	1	1	1	1	0	0	1	1	1	1	0	0	1	15.4	15.4	15.4	16.386	149	149	0.0068493	6.3195	15.4	15.4	15.4	0	0	15.4	597670	94262	182360	160770	0	0	160290	0
M0ZD23;M0ZD22	M0ZD23;M0ZD22	4;4	4;4	4;4	;	2	4	4	4	4	3	3	4	4	3	4	3	3	4	4	3	4	3	3	4	4	3	55	55	55	12.172	111	111;128	0	149.24	55	50.5	50.5	55	55	50.5	61588000	5293400	10819000	14177000	2998000	9942300	18358000	5321700
M0ZD32;M0ZD30	M0ZD32;M0ZD30	2;2	2;2	2;2	;	2	2	2	2	2	0	0	0	0	0	2	0	0	0	0	0	2	0	0	0	0	0	11.1	11.1	11.1	32.027	289	289;492	0	12.01	11.1	0	0	0	0	0	105900	105900	0	0	0	0	0	105900
M0ZD98;M0ZDA1	M0ZD98	3;1	3;1	3;1		2	3	3	3	1	1	3	0	2	1	1	1	3	0	2	1	1	1	3	0	2	1	9.6	9.6	9.6	50.429	469	469;359	0	18.957	3.8	3.8	9.6	0	5.8	3.8	1031900	57093	120700	435490	0	261840	156730	0
M0ZDL8	M0ZDL8	15	15	15		1	15	15	15	10	9	8	14	10	9	10	9	8	14	10	9	10	9	8	14	10	9	63	63	63	27.503	276	276	0	224.5	45.7	47.5	44.2	59.8	50.7	45.7	244510000	14612000	27616000	47503000	17570000	60115000	77093000	18355000
M0ZDY0	M0ZDY0	2	2	2		1	2	2	2	1	1	2	1	1	1	1	1	2	1	1	1	1	1	2	1	1	1	23.2	23.2	23.2	8.9544	82	82	0	11.715	12.2	12.2	23.2	12.2	12.2	12.2	13117000	1592900	1590900	2184200	1766900	2500900	3481100	0
M0ZE98;M0ZE97	M0ZE98;M0ZE97	2;2	2;2	2;2	;	2	2	2	2	1	2	1	1	2	1	1	2	1	1	2	1	1	2	1	1	2	1	11.7	11.7	11.7	22.316	213	213;347	0	12.159	6.1	11.7	6.1	6.1	11.7	6.1	755200	76617	136680	102690	75478	241760	121970	0
M0ZEP6;M0ZEP4	M0ZEP6;M0ZEP4	8;8	8;8	8;8	;	2	8	8	8	4	4	6	3	3	3	4	4	6	3	3	3	4	4	6	3	3	3	26.2	26.2	26.2	45.676	435	435;464	0	61	17	12	18.2	10.8	11.5	10.6	7365300	1328400	711930	2379100	335820	2062500	547550	910840
M0ZFG1;M0ZFG2;M0YBY6;M0YJC0;M0YJB8;M0YJB9	M0ZFG1;M0ZFG2	25;15;5;1;1;1	25;15;5;1;1;1	25;15;5;1;1;1	;	6	25	25	25	23	21	22	22	21	21	23	21	22	22	21	21	23	21	22	22	21	21	69.4	69.4	69.4	51.296	448	448;287;507;491;513;552	0	323.31	65.8	61.4	67.6	62.5	66.5	64.5	846100000	151130000	84032000	177880000	68374000	166880000	197810000	104770000
M0ZFG9	M0ZFG9	3	3	3		1	3	3	3	1	1	0	2	1	2	1	1	0	2	1	2	1	1	0	2	1	2	14.5	14.5	14.5	32.37	296	296	0	17.606	6.1	6.1	0	11.5	6.1	9.1	899350	68592	135590	0	114660	186760	393740	0
M0ZFT1	M0ZFT1	6	6	6		1	6	6	6	5	6	6	3	4	4	5	6	6	3	4	4	5	6	6	3	4	4	90.2	90.2	90.2	13.197	122	122	0	123.97	82	90.2	90.2	45.1	72.1	72.1	13561000	1812500	2366700	3070300	874660	2421700	3015400	1658100
O23979	O23979	4	1	1		1	4	1	1	3	3	3	2	2	3	0	1	1	0	0	1	0	1	1	0	0	1	32.1	6.5	6.5	24.049	215	215	0.0097015	6.2092	25.6	20	20	13.5	13.5	20	916350	0	275050	299900	0	0	341400	0
Q5UNP2	Q5UNP2	4	4	4		1	4	4	4	4	2	2	4	2	4	4	2	2	4	2	4	4	2	2	4	2	4	29.8	29.8	29.8	12.362	124	124	0	35.482	29.8	19.4	19.4	29.8	19.4	29.8	10987000	2378500	1026100	960540	1880200	1849800	2891900	2141700
Q5URW5	Q5URW5	5	5	5		1	5	5	5	4	4	4	2	3	3	4	4	4	2	3	3	4	4	4	2	3	3	44.3	44.3	44.3	16.484	149	149	0	66.1	32.9	32.9	32.9	13.4	18.1	22.8	159820000	36266000	42222000	58311000	361740	10570000	12090000	32773000
Q5URW6	Q5URW6	5	5	5		1	5	5	5	4	4	4	5	5	4	4	4	4	5	5	4	4	4	4	5	5	4	35.4	35.4	35.4	16.121	147	147	0	80.846	29.9	29.9	29.9	35.4	35.4	29.9	343270000	42533000	40546000	44010000	55900000	57367000	102920000	37191000
Q5URW7	Q5URW7	5	5	5		1	5	5	5	5	5	5	3	3	1	5	5	5	3	3	1	5	5	5	3	3	1	35.4	35.4	35.4	16.077	147	147	0	64.671	35.4	35.4	35.4	21.1	21.1	6.1	235940000	63356000	56123000	60441000	16350000	18743000	20929000	45677000
Q6E5A5;M0UV84;M0ULR0	Q6E5A5;M0UV84	8;7;1	8;7;1	8;7;1	;	3	8	8	8	2	4	4	1	1	4	2	4	4	1	1	4	2	4	4	1	1	4	28.5	28.5	28.5	45.437	425	425;378;422	0	53.448	9.6	18.6	15.3	2.8	2.8	9.4	4137500	290650	1205000	762450	103920	161860	1613600	575050
Q6RYF4;M0VHT8;M0VHT9	Q6RYF4;M0VHT8;M0VHT9	17;12;11	17;12;11	11;9;8	;;	3	17	17	11	7	6	6	3	9	9	7	6	6	3	9	9	6	4	4	2	4	5	20.3	20.3	13.6	135.81	1218	1218;971;757	0	119.53	8.9	7.6	7.2	4.1	11.5	10.2	13647000	1319800	2446200	1193100	279560	3638500	4769400	1459500
Q7XZK2	Q7XZK2	3	3	3		1	3	3	3	0	2	1	1	2	3	0	2	1	1	2	3	0	2	1	1	2	3	36.1	36.1	36.1	13.165	122	122	0	17.969	0	15.6	9	20.5	27	36.1	19996000	0	544730	578760	8158000	4968600	5746000	0
Q84L51	Q84L51	4	4	4		1	4	4	4	2	0	3	1	2	3	2	0	3	1	2	3	2	0	3	1	2	3	72.7	72.7	72.7	7.5304	77	77	0	26.668	42.9	0	71.4	18.2	42.9	42.9	1669500	271410	0	227820	210450	428560	531290	0
Q8H1V3;M0X2S5	Q8H1V3;M0X2S5	2;1	2;1	2;1	;	2	2	2	2	1	0	0	1	1	2	1	0	0	1	1	2	1	0	0	1	1	2	9.9	9.9	9.9	31.31	284	284;115	0	13.223	4.2	0	0	4.2	5.6	9.9	1020500	154300	0	0	93707	156110	616380	0
Q8H1V6;M0YY26	Q8H1V6;M0YY26	2;1	2;1	2;1	;	2	2	2	2	0	0	2	0	0	1	0	0	2	0	0	1	0	0	2	0	0	1	13.9	13.9	13.9	32.056	288	288;157	0	11.189	0	0	13.9	0	0	8.3	590900	0	0	285040	0	0	305860	0
Q8VWW3;M0YZ60;F2E136	Q8VWW3	6;1;1	6;1;1	6;1;1		3	6	6	6	4	6	6	6	6	6	4	6	6	6	6	6	4	6	6	6	6	6	32.9	32.9	32.9	24.905	219	219;129;224	0	57.796	19.6	32.9	32.9	32.9	32.9	32.9	44911000	1565100	7830500	8326600	6685100	10426000	10078000	4476400
REV__M0XWR7;REV__M0XWR6;REV__M0XWR5;REV__F2CYS4	REV__M0XWR7;REV__M0XWR6;REV__M0XWR5;REV__F2CYS4	1;1;1;1	1;1;1;1	1;1;1;1	;;;	4	1	1	1	1	1	1	1	1	1	1	1	1	1	1	1	1	1	1	1	1	1	0	0	0	45.689	415	415;630;788;1056	0.0031128	6.4663	0	0	0	0	0	0	1861100	333170	347140	371660	132100	234660	442380	0
REV__F2D1J8	REV__F2D1J8	1	1	1		1	1	1	1	1	0	1	1	0	0	1	0	1	1	0	0	1	0	1	1	0	0	0	0	0	45.119	422	422	1	-2	0	0	0	0	0	0	537680	134610	0	175760	227310	0	0	0
REV__M0YS76;REV__F2D2R4;REV__F2D6G1	REV__M0YS76;REV__F2D2R4;REV__F2D6G1	1;1;1	1;1;1	1;1;1	;;	3	1	1	1	0	1	1	0	1	1	0	1	1	0	1	1	0	1	1	0	1	1	0	0	0	25.172	236	236;328;445	0.0061115	6.3613	0	0	0	0	0	0	13362000	0	3346400	3061800	0	2414600	4539100	0
REV__F2DZ90	REV__F2DZ90	1	1	1		1	1	1	1	1	1	1	1	1	1	1	1	1	1	1	1	1	1	1	1	1	1	0	0	0	99.421	904	904	0.0097378	6.2263	0	0	0	0	0	0	42062000	1028200	7800200	6485600	1324400	13338000	12086000	0
REV__F2E7W9	REV__F2E7W9	1	1	1		1	1	1	1	0	1	0	0	0	0	0	1	0	0	0	0	0	1	0	0	0	0	0	0	0	38.694	357	357	1	-2	0	0	0	0	0	0	196780	0	196780	0	0	0	0	0
REV__M0UHJ2;REV__M0UHJ1	REV__M0UHJ2;REV__M0UHJ1	1;1	1;1	1;1	;	2	1	1	1	0	0	0	0	1	0	0	0	0	0	1	0	0	0	0	0	1	0	0	0	0	19.688	173	173;180	1	-2	0	0	0	0	0	0	80576	0	0	0	0	80576	0	0
REV__M0UYC6;REV__M0UYC9;REV__M0UYD1;REV__M0UYC7;REV__M0UYD2;REV__M0UYC5	REV__M0UYC6;REV__M0UYC9;REV__M0UYD1;REV__M0UYC7;REV__M0UYD2;REV__M0UYC5	1;1;1;1;1;1	1;1;1;1;1;1	1;1;1;1;1;1	;;;;;	6	1	1	1	1	0	0	0	0	0	1	0	0	0	0	0	1	0	0	0	0	0	0	0	0	38.025	335	335;492;493;509;538;545	1	-2	0	0	0	0	0	0	146690	146690	0	0	0	0	0	146690
REV__M0V4Y6;REV__M0V4Y4	REV__M0V4Y6;REV__M0V4Y4	1;1	1;1	1;1	;	2	1	1	1	1	1	1	1	1	1	1	1	1	1	1	1	1	1	1	1	1	1	0	0	0	36.103	329	329;387	0.0090498	6.2582	0	0	0	0	0	0	47829000	811250	10722000	13781000	470130	11932000	10112000	0
REV__M0WE30;REV__M0WE28	REV__M0WE30;REV__M0WE28	1;1	1;1	1;1	;	2	1	1	1	0	1	1	0	0	1	0	1	1	0	0	1	0	1	1	0	0	1	0	0	0	38.449	344	344;353	0.0054012	6.4108	0	0	0	0	0	0	6988700	0	2146100	2124400	0	0	2718200	0
REV__M0WQ25;REV__M0WQ26	REV__M0WQ25;REV__M0WQ26	1;1	1;1	1;1	;	2	1	1	1	0	0	1	0	0	1	0	0	1	0	0	1	0	0	1	0	0	1	0	0	0	67.75	597	597;958	1	-2	0	0	0	0	0	0	2813700	0	0	1156100	0	0	1657600	0
REV__M0Z3R3;REV__M0X6G9;REV__M0X6G5;REV__M0Z3R7;REV__M0Z3R6;REV__M0X6G7	REV__M0Z3R3;REV__M0X6G9;REV__M0X6G5;REV__M0Z3R7;REV__M0Z3R6;REV__M0X6G7	1;1;1;1;1;1	1;1;1;1;1;1	1;1;1;1;1;1	;;;;;	6	1	1	1	1	1	1	1	1	1	1	1	1	1	1	1	1	1	1	1	1	1	0	0	0	25.789	226	226;248;287;395;397;419	0.0015613	6.49	0	0	0	0	0	0	5774300	731310	891500	939280	791640	1246900	1173700	0
REV__M0X9K5	REV__M0X9K5	1	1	1		1	1	1	1	1	1	1	1	1	1	1	1	1	1	1	1	1	1	1	1	1	1	0	0	0	51.917	449	449	0.0023383	6.4728	0	0	0	0	0	0	2192600	175290	439700	492300	102570	429390	553390	0
REV__M0XE86	REV__M0XE86	1	1	1		1	1	1	1	1	1	1	1	1	1	1	1	1	1	1	1	1	1	1	1	1	1	0	0	0	36.601	319	319	0.00081967	6.862	0	0	0	0	0	0	4936400	478590	744990	810130	467840	1136500	1298300	0
REV__M0Y985	REV__M0Y985	1	1	1		1	1	1	1	0	1	0	0	0	0	0	1	0	0	0	0	0	1	0	0	0	0	0	0	0	22.94	201	201	1	-2	0	0	0	0	0	0	136120	0	136120	0	0	0	0	0
REV__M0YA58;REV__M0YA60	REV__M0YA58;REV__M0YA60	1;1	1;1	1;1	;	2	1	1	1	0	0	0	0	1	1	0	0	0	0	1	1	0	0	0	0	1	1	0	0	0	41.185	371	371;574	0.0068545	6.3305	0	0	0	0	0	0	9825100	0	0	0	0	4222500	5602600	0
REV__M0YSG7;REV__M0YSG6	REV__M0YSG7;REV__M0YSG6	1;1	1;1	1;1	;	2	1	1	1	0	1	0	1	1	1	0	1	0	1	1	1	0	1	0	1	1	1	0	0	0	29.009	255	255;456	0.0038911	6.4621	0	0	0	0	0	0	9614300	0	2187000	0	1215000	2795200	3417200	0
REV__M0YTB1	REV__M0YTB1	1	1	1		1	1	1	1	1	1	1	0	1	1	1	1	1	0	1	1	1	1	1	0	1	1	0	0	0	131.76	1165	1165	0.0083082	6.2668	0	0	0	0	0	0	39373000	4611300	5012200	8566000	0	13352000	7831800	0
REV__M0Z280	REV__M0Z280	1	1	1		1	1	1	1	1	1	0	1	1	1	1	1	0	1	1	1	1	1	0	1	1	1	0	0	0	78.674	696	696	0.0075529	6.2678	0	0	0	0	0	0	38560000	5793700	5831400	0	6710700	10237000	9987500	0
REV__M0ZDV3;REV__M0ZDV2	REV__M0ZDV3;REV__M0ZDV2	1;1	1;1	1;1	;	2	1	1	1	0	0	1	0	1	0	0	0	1	0	1	0	0	0	1	0	1	0	0	0	0	44.343	404	404;656	0.004644	6.4226	0	0	0	0	0	0	368570	0	0	175260	0	193310	0	0
S4Z0F2	S4Z0F2	2	1	1		1	2	1	1	2	2	1	2	2	1	1	1	0	1	1	0	1	1	0	1	1	0	9.6	7.4	7.4	53.874	498	498	0	10.501	9.6	9.6	2.2	9.6	9.6	2.2	2510400	654730	866940	0	250500	738210	0	0
[truncated: 26 more columns]
