# Supplementary material for: Shotgun proteomics of the barley seed proteome
Source: BMC Genomics. 2017 Jan 6;18:44. doi: 10.1186/s12864-016-3408-5 (PMC5219712; doi:10.1186/s12864-016-3408-5)
Supplement: Additional file 8: Table S5. — List of the barley seed proteins with descriptions derived from Uniprot, unique peptide count, spectrum count and percent protein coverage. (XLSX 355 kb) [file 12864_2016_3408_MOESM8_ESM.xlsx]

## Sheet: Protein Report for Barley_Conra
Table S5. List of the barley seed proteins with descriptions derived from Uniprot, unique peptide count, spectrum count and percent protein coverage.
	Barley_Conrad-Lacey_comparison_Uniprot, Protein report created on 12/02/2015
	Search Engine: Mascot
	Version: 2.2.07
	Samples: All Samples
	Fragment Tolerance: 0.60 Da (Monoisotopic)
	Parent Tolerance: 15 PPM (Monoisotopic)
	Fixed Modifications:+57 on C (Carbamidomethyl)
	Variable Modifications: +1 on NQ (Deamidated), +16 on M (Oxidation)
	Database: the Hordeum_vulgare_uniprot-proteome_112415_RF_CP database (unknown version, 104857 entries)
	Digestion Enzyme: Trypsin
	Max Missed Cleavages: 1
	Scaffold: Version: Scaffold_4.4.1
	Protein Grouping Strategy: Experiment-wide grouping with binary peptide-protein weights
	Peptide Thresholds: 78.0% minimum
	Protein Thresholds: 99.0% minimum and 2 peptides minimum
	Peptide FDR: 0.1% (Decoy)
	Protein FDR: 0.9% (Decoy)
Sample name	Protein name	ACC#	MW (Da)	Unique peptide count	Unique spectrum count	Total spectrum count	Sequence coverage
Lacey_1	Uncharacterized protein OS=Hordeum vulgare var. distichum PE=4 SV=1	M0UR42	50667.5	0	0	0	0
Lacey_1	Uncharacterized protein OS=Hordeum vulgare var. distichum PE=3 SV=1	M0Y8M7	35526.6	3	4	6	0.132
Lacey_1	Uncharacterized protein OS=Hordeum vulgare var. distichum PE=4 SV=1	M0WIB7	34263.8	10	14	47	0.322
Lacey_1	Uncharacterized protein OS=Hordeum vulgare var. distichum PE=3 SV=1	M0V315	11504.6	5	6	13	0.584
Lacey_1	Uncharacterized protein OS=Hordeum vulgare var. distichum PE=4 SV=1	M0YA06,M0YA07	22616.3	4	4	5	0.233
Lacey_1	Uncharacterized protein OS=Hordeum vulgare var. distichum PE=4 SV=1	M0UQM5	121888	1	1	1	0.0101
Lacey_1	Uncharacterized protein OS=Hordeum vulgare var. distichum PE=3 SV=1	M0XZ33	93503.9	2	2	2	0.0357
Lacey_1	Uncharacterized protein OS=Hordeum vulgare var. distichum PE=4 SV=1	M0WCA9,M0WCB1	45755.1	1	1	1	0.0262
Lacey_1	40S ribosomal protein S12 OS=Hordeum vulgare var. distichum PE=3 SV=1	M0Y8U1	15294.2	1	1	2	0.503
Lacey_1	Uncharacterized protein OS=Hordeum vulgare var. distichum PE=4 SV=1	M0UQD9	19617.6	6	8	10	0.663
Lacey_1	Uncharacterized protein OS=Hordeum vulgare var. distichum PE=4 SV=1	M0V2D0	24301.8	3	4	6	0.174
Lacey_1	Uncharacterized protein OS=Hordeum vulgare var. distichum PE=4 SV=1	M0UQC9	34262.8	1	1	1	0.0442
Lacey_1	Predicted protein OS=Hordeum vulgare var. distichum PE=2 SV=1	F2E797,M0V2C7	46800.6	1	1	1	0.0284
Lacey_1	Uncharacterized protein OS=Hordeum vulgare var. distichum PE=3 SV=1	M0V2B6,M0V2B7	47077.6	1	1	2	0.027
Lacey_1	Uncharacterized protein OS=Hordeum vulgare var. distichum PE=4 SV=1	M0WI14,M0WI15	34751.3	2	2	3	0.0823
Lacey_1	Annexin OS=Hordeum vulgare var. distichum PE=3 SV=1	M0WHP4	35499.4	3	3	3	0.13
Lacey_1	Pyruvate kinase OS=Hordeum vulgare var. distichum PE=3 SV=1	M0WHN6	39486.1	9	9	12	0.391
Lacey_1	Uncharacterized protein OS=Hordeum vulgare var. distichum PE=3 SV=1	M0UL82	52219.6	5	5	9	0.12
Lacey_1	Uncharacterized protein OS=Hordeum vulgare var. distichum PE=4 SV=1	M0V1Y3	58914.4	12	19	48	0.263
Lacey_1	Predicted protein OS=Hordeum vulgare var. distichum PE=2 SV=1	F2D1H7,M0V292	28302.1	12	13	21	0.553
Lacey_1	Uncharacterized protein OS=Hordeum vulgare var. distichum PE=4 SV=1	M0UPU7	23309.1	5	5	9	0.287
Lacey_1	Uncharacterized protein OS=Hordeum vulgare var. distichum PE=4 SV=1	M0UPT9	40224.1	1	1	1	0.0377
Lacey_1	Phosphoserine aminotransferase OS=Hordeum vulgare var. distichum PE=3 SV=1	M0V221	35758.7	4	4	4	0.156
Lacey_1	Uncharacterized protein OS=Hordeum vulgare var. distichum PE=4 SV=1	M0V1L7	32938.1	3	3	4	0.116
Lacey_1	Cytochrome b-c1 complex subunit Rieske, mitochondrial OS=Hordeum vulgare var. distichum PE=2 SV=1	F2DQW5,M0UPJ0	29809.7	2	2	2	0.11
Lacey_1	Uncharacterized protein OS=Hordeum vulgare var. distichum PE=4 SV=1	M0V1H2	30133.6	3	3	4	0.144
Lacey_1	Uncharacterized protein OS=Hordeum vulgare var. distichum PE=4 SV=1	M0WH63	8766.6	4	7	26	0.511
Lacey_1	Uncharacterized protein OS=Hordeum vulgare var. distichum PE=4 SV=1	M0V1C5	10255.8	1	1	2	0.134
Lacey_1	10 [Homo sapiens]	CP_ker10,CP_ker10_2	58828.8	8	9	12	0.171
Lacey_1	Uncharacterized protein OS=Hordeum vulgare var. distichum PE=3 SV=1	M0WGQ5	102568	1	1	1	0.0106
Lacey_1	Aldose 1-epimerase OS=Hordeum vulgare var. distichum PE=3 SV=1	M0WGK7	39037.9	6	6	11	0.325
Lacey_1	Uncharacterized protein OS=Hordeum vulgare var. distichum PE=3 SV=1	M0V195,M0V196	48840.4	1	1	1	0.0624
Lacey_1	Uncharacterized protein OS=Hordeum vulgare var. distichum PE=4 SV=1	M0UP71	58636.2	3	3	3	0.0808
Lacey_1	Predicted protein OS=Hordeum vulgare var. distichum PE=2 SV=1	F2DED9,M0UP66	36248.7	10	10	15	0.382
Lacey_1	Uncharacterized protein OS=Hordeum vulgare var. distichum PE=4 SV=1	M0V138	54123.7	2	2	2	0.0671
Lacey_1	Uncharacterized protein OS=Hordeum vulgare var. distichum PE=4 SV=1	M0V0R2	31110.1	3	3	4	0.16
Lacey_1	Uncharacterized protein OS=Hordeum vulgare var. distichum PE=4 SV=1	M0WGB3,M0WGB4	46313.5	0	0	0	0
Lacey_1	Proteasome subunit beta type OS=Hordeum vulgare var. distichum PE=3 SV=1	M0UP16	29187.2	2	2	2	0.0993
Lacey_1	Uncharacterized protein OS=Hordeum vulgare var. distichum PE=4 SV=1	M0V101	15908.7	0	0	0	0
Lacey_1	3-oxoacyl-[acyl-carrier-protein] synthase OS=Hordeum vulgare var. distichum PE=3 SV=1	M0XYR9	43084.8	4	4	4	0.162
Lacey_1	Eukaryotic translation initiation factor 5A OS=Hordeum vulgare var. distichum PE=3 SV=1	M0UL57	17346.7	6	7	11	0.404
Lacey_1	Uncharacterized protein OS=Hordeum vulgare var. distichum PE=4 SV=1	M0WFV2,M0WFV3,M0WFV4,M0WFV5,M0WFV7	37131.6	5	5	5	0.172
Lacey_1	Uncharacterized protein OS=Hordeum vulgare var. distichum PE=4 SV=1	M0WFT0,M0WFT1	35988.5	0	0	0	0
Lacey_1	Uncharacterized protein OS=Hordeum vulgare var. distichum PE=3 SV=1	M0WFR0,M0WFR1	69094.6	2	2	2	0.0349
Lacey_1	Predicted protein OS=Hordeum vulgare var. distichum PE=2 SV=1	F2CSV3	17146.4	1	1	3	0.0503
Lacey_1	14-3-3E OS=Hordeum vulgare var. distichum PE=2 SV=1	A1X810	29438.2	2	2	3	0.169
Lacey_1	Uncharacterized protein OS=Hordeum vulgare var. distichum PE=4 SV=1	M0V064	108856	3	3	3	0.0398
Lacey_1	Uncharacterized protein OS=Hordeum vulgare var. distichum PE=3 SV=1	M0WFE2	100783	19	21	31	0.292
Lacey_1	Uncharacterized protein OS=Hordeum vulgare var. distichum PE=3 SV=1	M0WFD2	73755.1	15	18	26	0.315
Lacey_1	Uncharacterized protein OS=Hordeum vulgare var. distichum PE=3 SV=1	M0UNQ7	68026.4	10	10	14	0.205
Lacey_1	Uncharacterized protein OS=Hordeum vulgare var. distichum PE=4 SV=1	M0UNJ0,M0UNJ1,M0UNJ2	43630	0	0	0	0.0213
Lacey_1	Triosephosphate isomerase OS=Hordeum vulgare var. distichum PE=2 SV=1	F2DTB2,M0WDD4	32299.4	2	2	3	0.123
Lacey_1	Small nuclear ribonucleoprotein-associated protein OS=Hordeum vulgare var. distichum PE=2 SV=1	F2DP88	27796.3	1	1	1	0.0303
Lacey_1	Uncharacterized protein OS=Hordeum vulgare var. distichum PE=4 SV=1	M0WF90	30109.8	2	2	2	0.162
Lacey_1	Uncharacterized protein OS=Hordeum vulgare var. distichum PE=4 SV=1	M0WF89	18904.5	2	2	3	0.119
Lacey_1	Ubiquitin carboxyl-terminal hydrolase OS=Hordeum vulgare var. distichum PE=4 SV=1	M0UNC2	108150	1	1	1	0.00865
Lacey_1	Uncharacterized protein OS=Hordeum vulgare var. distichum PE=4 SV=1	M0WF40	46804.7	20	30	63	0.574
Lacey_1	Uncharacterized protein OS=Hordeum vulgare var. distichum PE=3 SV=1	M0XA21	49063	1	1	1	0.0357
Lacey_1	Predicted protein OS=Hordeum vulgare var. distichum PE=1 SV=1	Q7XZK2	13165.2	3	4	5	0.393
Lacey_1	Uncharacterized protein OS=Hordeum vulgare var. distichum PE=3 SV=1	M0UN32	52251.7	0	0	0	0.222
Lacey_1	Uncharacterized protein OS=Hordeum vulgare var. distichum PE=4 SV=1	M0UN17	20605.7	1	1	1	0.0995
Lacey_1	Uncharacterized protein OS=Hordeum vulgare var. distichum PE=4 SV=1	M0UN16	36110.4	1	1	1	0.0436
Lacey_1	Uncharacterized protein OS=Hordeum vulgare var. distichum PE=4 SV=1	REV_M0W9G7	108445	0	0	0	0
Lacey_1	Uncharacterized protein OS=Hordeum vulgare var. distichum PE=4 SV=1	M0WDY0	36451.7	1	1	1	0.0346
Lacey_1	Uncharacterized protein OS=Hordeum vulgare var. distichum PE=4 SV=1	M0WE97,M0WE99	27398.2	1	1	2	0.0502
Lacey_1	Peroxidase OS=Hordeum vulgare var. distichum PE=3 SV=1	M0WDX4	19020.8	1	1	1	0.114
Lacey_1	Uncharacterized protein OS=Hordeum vulgare var. distichum PE=4 SV=1	M0UMR8	63351.2	6	6	6	0.164
Lacey_1	Uncharacterized protein OS=Hordeum vulgare var. distichum PE=4 SV=1	M0WE81	200808	5	5	5	0.0319
Lacey_1	Glyceraldehyde-3-phosphate dehydrogenase OS=Hordeum vulgare var. distichum PE=2 SV=1	F2CU23	42677.4	2	2	2	0.135
Lacey_1	Sucrose synthase OS=Hordeum vulgare var. distichum PE=2 SV=1	F2E6J2,M0WE67	92602.9	2	4	12	0.152
Lacey_1	Amine oxidase OS=Hordeum vulgare var. distichum PE=3 SV=1	M0WDU4,M0WDU5,M0WDU6	85678	1	1	1	0.0136
Lacey_1	Uncharacterized protein OS=Hordeum vulgare var. distichum PE=4 SV=1	REV_M0Y0L9,REV_M0Y0M1	124484	1	1	1	0.00631
Lacey_1	Uncharacterized protein OS=Hordeum vulgare var. distichum PE=4 SV=1	M0UMB8	38206.7	3	3	7	0.138
Lacey_1	Uncharacterized protein OS=Hordeum vulgare var. distichum PE=3 SV=1	M0WE03	58894.2	2	2	2	0.121
Lacey_1	Predicted protein OS=Hordeum vulgare var. distichum PE=2 SV=1	F2DZY3	60129.2	4	4	6	0.135
Lacey_1	Uncharacterized protein OS=Hordeum vulgare var. distichum PE=3 SV=1	M0WDK1	135568	4	4	6	0.0502
Lacey_1	Uncharacterized protein OS=Hordeum vulgare var. distichum PE=4 SV=1	M0ULY1	15817	8	15	74	0.615
Lacey_1	Predicted protein OS=Hordeum vulgare var. distichum PE=2 SV=1	F2DQ10	98125.5	8	8	9	0.105
Lacey_1	Uncharacterized protein OS=Hordeum vulgare var. distichum PE=3 SV=1	M0XZY4	100010	10	10	14	0.163
Lacey_1	Uncharacterized protein OS=Hordeum vulgare var. distichum PE=3 SV=1	M0WDH7	29789.5	2	2	2	0.0978
Lacey_1	Uncharacterized protein OS=Hordeum vulgare var. distichum PE=3 SV=1	M0XZV6	53484	3	3	3	0.0812
Lacey_1	Diacylglycerol kinase OS=Hordeum vulgare var. distichum PE=2 SV=1	F2DZN2	55485.4	1	1	1	0.0219
Lacey_1	Uncharacterized protein OS=Hordeum vulgare var. distichum PE=3 SV=1	M0V008	35429.7	7	8	11	0.287
Lacey_1	Uncharacterized protein OS=Hordeum vulgare var. distichum PE=4 SV=1	M0XZN2	18200.3	1	1	1	0.0686
Lacey_1	Uncharacterized protein OS=Hordeum vulgare var. distichum PE=3 SV=1	M0XZI2	43222	2	2	3	0.0685
Lacey_1	Uncharacterized protein OS=Hordeum vulgare var. distichum PE=3 SV=1	M0WD89	45483.7	0	0	0	0
Lacey_1	Peptidyl-prolyl cis-trans isomerase OS=Hordeum vulgare var. distichum PE=3 SV=1	M0WCQ8	17365.6	7	14	66	0.634
Lacey_1	Uncharacterized protein OS=Hordeum vulgare var. distichum PE=4 SV=1	M0WD04	7297.7	1	1	1	0.258
Lacey_1	Uncharacterized protein OS=Hordeum vulgare var. distichum PE=4 SV=1	M0WCN3	14847.7	4	5	8	0.425
Lacey_1	Predicted protein OS=Hordeum vulgare var. distichum PE=2 SV=1	F2DZ99	23479.2	2	3	5	0.112
Lacey_1	Uncharacterized protein OS=Hordeum vulgare var. distichum PE=4 SV=1	M0V0B4	19096.5	4	7	11	0.523
Lacey_1	Alpha-1,4 glucan phosphorylase OS=Hordeum vulgare var. distichum PE=3 SV=1	M0WCK3	32189.9	2	2	2	0.101
Lacey_1	Uncharacterized protein OS=Hordeum vulgare var. distichum PE=4 SV=1	M0XYY5,M0XYY7	125593	2	2	2	0.0818
Lacey_1	Uncharacterized protein OS=Hordeum vulgare var. distichum PE=4 SV=1	M0WCG6	9328.1	2	2	2	0.271
Lacey_1	Uncharacterized protein OS=Hordeum vulgare var. distichum PE=3 SV=1	M0UKU7	34160.9	2	2	10	0.08
Lacey_1	Uncharacterized protein OS=Hordeum vulgare var. distichum PE=4 SV=1	M0XYV0	48111.8	0	0	0	0
Lacey_1	Alpha-tubulin 4 OS=Hordeum vulgare var. distichum GN=tua4 PE=2 SV=1	A5CFY2	49760	2	3	3	0.266
Lacey_1	Uncharacterized protein OS=Hordeum vulgare var. distichum PE=4 SV=1	M0UL44	65245.5	2	2	2	0.0293
Lacey_1	rRNA N-glycosidase OS=Hordeum vulgare var. distichum PE=3 SV=1	M0WCD7	18814.9	10	19	63	0.661
Lacey_1	Aspartate aminotransferase OS=Hordeum vulgare var. distichum PE=3 SV=1	M0V0J0	45350.2	4	4	5	0.12
Lacey_1	Uncharacterized protein OS=Hordeum vulgare var. distichum PE=4 SV=1	M0XYT2	39445.2	7	23	70	0.399
Lacey_1	Phosphoribosylformylglycinamidine cyclo-ligase OS=Hordeum vulgare var. distichum PE=3 SV=1	M0WCC2	34256	4	4	5	0.173
Lacey_1	Uncharacterized protein OS=Hordeum vulgare var. distichum PE=4 SV=1	M0XYS7	46432.7	1	1	2	0.0263
Lacey_1	Uncharacterized protein OS=Hordeum vulgare var. distichum PE=4 SV=1	M0XYS5	57522.1	4	4	4	0.109
Lacey_1	Glutamine synthetase OS=Hordeum vulgare var. distichum PE=3 SV=1	M0UL10	35950.8	4	5	8	0.221
Lacey_1	NADH-cytochrome b5 reductase OS=Hordeum vulgare var. distichum PE=3 SV=1	M0UKN4	29776.4	1	1	1	0.0297
Lacey_1	Proteasome subunit alpha type OS=Hordeum vulgare var. distichum PE=2 SV=1	F2DYJ0	27167.3	4	4	5	0.181
Lacey_1	Sucrose synthase OS=Hordeum vulgare var. distichum PE=3 SV=1	M0UKI5	92179.1	47	84	252	0.645
Lacey_1	Uncharacterized protein OS=Hordeum vulgare var. distichum PE=4 SV=1	M0XYI8	40534.6	4	4	4	0.292
Lacey_1	Uncharacterized protein OS=Hordeum vulgare var. distichum PE=4 SV=1	M0WBP8,M0WBQ0,M0WBQ4	28236.4	1	1	1	0.0391
Lacey_1	Uncharacterized protein OS=Hordeum vulgare var. distichum PE=4 SV=1	M0XXZ1,M0XXZ2	40782.4	1	1	1	0.0367
Lacey_1	Annexin OS=Hordeum vulgare var. distichum PE=2 SV=1	F2DQP5	35247.4	7	7	11	0.303
Lacey_1	Uncharacterized protein OS=Hordeum vulgare var. distichum PE=4 SV=1	M0XXY7,M0XXY8	44921	2	2	3	0.0578
Lacey_1	Uncharacterized protein OS=Hordeum vulgare var. distichum PE=4 SV=1	M0WBH4	13020.3	4	5	6	0.303
Lacey_1	Elongation factor 1-alpha OS=Hordeum vulgare var. distichum PE=3 SV=1	M0Y9X7	49188.8	16	23	60	0.416
Lacey_1	Predicted protein OS=Hordeum vulgare var. distichum PE=2 SV=1	F2DXR4	18948.4	5	6	9	0.385
Lacey_1	Predicted protein OS=Hordeum vulgare var. distichum PE=2 SV=1	F2DY31	16069.6	4	4	5	0.413
Lacey_1	Uncharacterized protein OS=Hordeum vulgare var. distichum PE=4 SV=1	M0UJR6	37715.1	2	2	2	0.0826
Lacey_1	Uncharacterized protein OS=Hordeum vulgare var. distichum PE=4 SV=1	M0UK08,M0UK09,M0UK10	64290.6	1	1	2	0.0248
Lacey_1	Uncharacterized protein OS=Hordeum vulgare var. distichum PE=3 SV=1	M0XY01	56888.2	1	1	1	0.0299
Lacey_1	Uncharacterized protein OS=Hordeum vulgare var. distichum PE=4 SV=1	M0Y7G0,M0Y7G1,M0Y7G2,M0Y9M8,M0Y9N0,M0Y9N1	42063	1	1	1	0.0608
Lacey_1	Uncharacterized protein OS=Hordeum vulgare var. distichum PE=4 SV=1	M0UJI9	20916.9	1	1	1	0.0659
Lacey_1	Phosphoglycerate kinase OS=Hordeum vulgare var. distichum PE=3 SV=1	M0Y9H9	42162.6	21	34	93	0.698
Lacey_1	Predicted protein OS=Hordeum vulgare var. distichum PE=2 SV=1	F2E9D5	62612	11	13	18	0.245
Lacey_1	Predicted protein OS=Hordeum vulgare var. distichum PE=2 SV=1	F2E9C4	44614.4	15	16	29	0.465
Lacey_1	Uncharacterized protein OS=Hordeum vulgare var. distichum PE=4 SV=1	M0WB36	40469.7	4	4	5	0.127
Lacey_1	Hypersensitive-induced reaction protein 1 OS=Hordeum vulgare var. distichum GN=hir1 PE=2 SV=1	Q8H1V3	31310.7	2	2	2	0.0739
Lacey_1	Uncharacterized protein OS=Hordeum vulgare var. distichum PE=4 SV=1	M0WAL0	23870.8	1	1	3	0.058
Lacey_1	Oleosin OS=Hordeum vulgare var. distichum PE=2 SV=1	F2E8X4	16945.3	4	9	31	0.377
Lacey_1	Uncharacterized protein OS=Hordeum vulgare var. distichum PE=4 SV=1	M0WAK4	35990.3	0	0	0	0
Lacey_1	Predicted protein OS=Hordeum vulgare var. distichum PE=2 SV=1	F2DX84	37755.6	0	0	0	0
Lacey_1	Uncharacterized protein OS=Hordeum vulgare var. distichum PE=4 SV=1	M0WI75	16264.1	5	5	8	0.497
Lacey_1	Predicted protein OS=Hordeum vulgare var. distichum PE=2 SV=1	F2E941	51721.5	1	1	2	0.0306
Lacey_1	Uncharacterized protein OS=Hordeum vulgare var. distichum PE=4 SV=1	M0XWW0	181516	0	0	0	0
Lacey_1	Uncharacterized protein OS=Hordeum vulgare var. distichum PE=3 SV=1	M0XWV5	11148	2	2	5	0.422
Lacey_1	Uncharacterized protein OS=Hordeum vulgare var. distichum PE=3 SV=1	M0XWV3	57265.7	3	3	4	0.0895
Lacey_1	Uncharacterized protein OS=Hordeum vulgare var. distichum PE=3 SV=1	M0Y944	9287.5	2	2	2	0.282
Lacey_1	Uncharacterized protein OS=Hordeum vulgare var. distichum PE=4 SV=1	M0Y930	71726.6	1	1	1	0.0167
Lacey_1	Uncharacterized protein OS=Hordeum vulgare var. distichum PE=3 SV=1	M0UIN4	44169.6	1	1	2	0.025
Lacey_1	Peroxidase OS=Hordeum vulgare var. distichum PE=2 SV=1	F2E8K5	32178.4	7	8	10	0.335
Lacey_1	Predicted protein OS=Hordeum vulgare var. distichum PE=2 SV=1	F2E8J4	22248.4	13	30	87	0.691
Lacey_1	Uncharacterized protein OS=Hordeum vulgare var. distichum PE=4 SV=1	M0UIK1	9633	2	2	4	0.253
Lacey_1	Uncharacterized protein OS=Hordeum vulgare var. distichum PE=4 SV=1	M0XWL3	53790.3	5	5	7	0.143
Lacey_1	Uncharacterized protein OS=Hordeum vulgare var. distichum PE=3 SV=1	M0XWK0	42804.5	3	3	3	0.102
Lacey_1	Uncharacterized protein OS=Hordeum vulgare var. distichum PE=3 SV=1	M0Y8I0	41340.1	1	1	2	0.148
Lacey_1	Predicted protein OS=Hordeum vulgare var. distichum PE=2 SV=1	F2E8C1	12680.1	5	5	5	0.446
Lacey_1	Uncharacterized protein OS=Hordeum vulgare var. distichum PE=4 SV=1	M0XWF7	28085.1	1	1	1	0.0405
Lacey_1	Uncharacterized protein OS=Hordeum vulgare var. distichum PE=4 SV=1	M0UIC6	8286.6	3	3	7	0.679
Lacey_1	Uncharacterized protein OS=Hordeum vulgare var. distichum PE=4 SV=1	M0Y8C4	65204.5	3	3	4	0.0611
Lacey_1	Uncharacterized protein OS=Hordeum vulgare var. distichum PE=4 SV=1	M0UIA1,M0UIA4	70331.7	2	2	2	0.0397
Lacey_1	Uncharacterized protein OS=Hordeum vulgare var. distichum PE=4 SV=1	M0WA02	15498.6	3	17	106	0.341
Lacey_1	Predicted protein OS=Hordeum vulgare var. distichum PE=2 SV=1	F2E3N4	65730.1	6	6	7	0.114
Lacey_1	Predicted protein OS=Hordeum vulgare var. distichum PE=2 SV=1	F2E7V8	37352.2	2	2	4	0.073
Lacey_1	60S ribosomal protein L13 OS=Hordeum vulgare var. distichum PE=2 SV=1	F2DVU2	24129.6	5	8	13	0.298
Lacey_1	Uncharacterized protein OS=Hordeum vulgare var. distichum PE=4 SV=1	M0XW69,M0XW70	34792.2	1	1	1	0.0327
Lacey_1	Uncharacterized protein OS=Hordeum vulgare var. distichum PE=4 SV=1	M0XVT7,M0XVT8	19989.8	5	5	7	0.318
Lacey_1	Uncharacterized protein OS=Hordeum vulgare var. distichum PE=3 SV=1	M0XW49	22488.7	11	14	21	0.513
Lacey_1	Predicted protein OS=Hordeum vulgare var. distichum PE=2 SV=1	F2DVM8	42525	1	1	1	0.0339
Lacey_1	Uncharacterized protein OS=Hordeum vulgare var. distichum PE=4 SV=1	M0Y822	18307.2	7	9	12	0.494
Lacey_1	4-hydroxy-4-methyl-2-oxoglutarate aldolase OS=Hordeum vulgare var. distichum PE=3 SV=1	M0YB09	18964.6	2	2	3	0.113
Lacey_1	Citrate synthase OS=Hordeum vulgare var. distichum PE=3 SV=1	M0Y818	52605.1	8	9	13	0.225
Lacey_1	Uncharacterized protein OS=Hordeum vulgare var. distichum PE=3 SV=1	M0YAR4	23871.3	3	3	3	0.199
Lacey_1	Sulfurtransferase OS=Hordeum vulgare var. distichum PE=4 SV=1	M0Y7M1	36030.4	6	6	12	0.259
Lacey_1	Predicted protein OS=Hordeum vulgare var. distichum PE=2 SV=1	F2E7G3	26399.8	3	3	3	0.174
Lacey_1	Uncharacterized protein OS=Hordeum vulgare var. distichum PE=3 SV=1	M0Y7H8	28090.3	1	1	1	0.0541
Lacey_1	Uncharacterized protein OS=Hordeum vulgare var. distichum PE=4 SV=1	M0UHE0	77848.7	2	2	2	0.0273
Lacey_1	Predicted protein OS=Hordeum vulgare var. distichum PE=2 SV=1	F2E9K4,M0Y7C5	54428.6	2	2	2	0.0668
Lacey_1	Predicted protein OS=Hordeum vulgare var. distichum PE=2 SV=1	F2DUY9	17178	1	1	1	0.144
Lacey_1	Dihydrolipoyl dehydrogenase OS=Hordeum vulgare var. distichum PE=4 SV=1	M0UGZ2	52836.2	7	7	9	0.211
Lacey_1	Uncharacterized protein OS=Hordeum vulgare var. distichum PE=3 SV=1	M0UGX0	15981.9	5	7	10	0.352
Lacey_1	Uncharacterized protein OS=Hordeum vulgare var. distichum PE=4 SV=1	M0UH89	51703.3	8	11	13	0.245
Lacey_1	Uncharacterized protein OS=Hordeum vulgare var. distichum PE=3 SV=1	M0UGW6	23485.7	6	7	12	0.417
Lacey_1	Uncharacterized protein OS=Hordeum vulgare var. distichum PE=3 SV=1	M0Y781	39226.3	9	9	15	0.327
Lacey_1	Predicted protein OS=Hordeum vulgare var. distichum PE=2 SV=1	F2E732	33966.3	1	1	1	0.134
Lacey_1	Uncharacterized protein OS=Hordeum vulgare var. distichum PE=4 SV=1	M0UGT8	41708	1	1	1	0.0398
Lacey_1	Predicted protein OS=Hordeum vulgare var. distichum PE=2 SV=1	F2DUQ7	33246.5	2	2	3	0.108
Lacey_1	Uncharacterized protein OS=Hordeum vulgare var. distichum PE=4 SV=1	M0XUU4	47981.3	24	42	157	0.594
Lacey_1	Uncharacterized protein OS=Hordeum vulgare var. distichum PE=4 SV=1	M0YBM6,M0YBM7,M0YBM8	36813	2	2	2	0.0705
Lacey_1	Uncharacterized protein OS=Hordeum vulgare var. distichum PE=4 SV=1	M0W5D9	103672	2	2	3	0.0314
Lacey_1	Predicted protein OS=Hordeum vulgare var. distichum PE=2 SV=1	F2DSE0	24721.7	1	1	1	0.0354
Lacey_1	Uncharacterized protein OS=Hordeum vulgare var. distichum PE=4 SV=1	M0Y706	24717.3	2	2	6	0.105
Lacey_1	Predicted protein OS=Hordeum vulgare var. distichum PE=2 SV=1	F2E6K2	14282.3	2	2	4	0.122
Lacey_1	Predicted protein (Fragment) OS=Hordeum vulgare var. distichum PE=2 SV=1	F2DQX5,F2DUJ6	43081.1	4	4	4	0.171
Lacey_1	Uncharacterized protein OS=Hordeum vulgare var. distichum PE=3 SV=1	M0Y6M7	42784.3	5	5	6	0.236
Lacey_1	Uncharacterized protein OS=Hordeum vulgare var. distichum PE=4 SV=1	M0Y6L7	34518.5	1	1	1	0.0483
Lacey_1	Uncharacterized protein OS=Hordeum vulgare var. distichum PE=4 SV=1	M0XUK9	38874.2	7	7	11	0.261
Lacey_1	Malate synthase OS=Hordeum vulgare var. distichum PE=3 SV=1	M0Y6K0	62543.8	9	9	12	0.245
Lacey_1	Coatomer subunit gamma OS=Hordeum vulgare var. distichum PE=2 SV=1	F2E6F3	99733.9	6	6	9	0.0815
Lacey_1	Small ubiquitin-related modifier OS=Hordeum vulgare var. distichum PE=3 SV=1	M0UGE2	11185.9	1	1	2	0.098
Lacey_1	Nascent polypeptide-associated complex subunit beta OS=Hordeum vulgare var. distichum PE=2 SV=1	F2E6A1	19203.8	1	1	1	0.108
Lacey_1	Uncharacterized protein OS=Hordeum vulgare var. distichum PE=4 SV=1	M0Y6C1	59133.1	1	1	1	0.0224
Lacey_1	Acetyltransferase component of pyruvate dehydrogenase complex OS=Hordeum vulgare var. distichum PE=3 SV=1	M0XUB1	58773.5	1	1	1	0.0239
Lacey_1	Uncharacterized protein OS=Hordeum vulgare var. distichum PE=3 SV=1	M0V1Y4	45243.9	15	15	26	0.609
Lacey_1	Uncharacterized protein OS=Hordeum vulgare var. distichum PE=3 SV=1	M0UFX2	20708.4	6	6	15	0.311
Lacey_1	Uncharacterized protein OS=Hordeum vulgare var. distichum PE=4 SV=1	M0UG79	41826.1	10	11	15	0.265
Lacey_1	Uncharacterized protein OS=Hordeum vulgare var. distichum PE=3 SV=1	M0YCI7	47583.1	3	3	4	0.0869
Lacey_1	Uncharacterized protein OS=Hordeum vulgare var. distichum PE=4 SV=1	M0XU77,M0XU78	63649.4	6	6	7	0.131
Lacey_1	Inosine-5'-monophosphate dehydrogenase OS=Hordeum vulgare var. distichum PE=3 SV=1	M0UFT6	51834.1	3	3	3	0.119
Lacey_1	Uncharacterized protein OS=Hordeum vulgare var. distichum PE=4 SV=1	M0UG52	84416	1	1	1	0.0236
Lacey_1	Uncharacterized protein OS=Hordeum vulgare var. distichum PE=3 SV=1	M0Y5U6	36991.3	1	1	2	0.0409
Lacey_1	Branched-chain-amino-acid aminotransferase OS=Hordeum vulgare var. distichum PE=2 SV=1	F2D540,M0YCM6	44085.7	1	1	1	0.0317
Lacey_1	Uncharacterized protein OS=Hordeum vulgare var. distichum PE=4 SV=1	M0UTL7,M0UTL8,M0UTL9	94603.1	5	5	7	0.0739
Lacey_1	Citrate synthase OS=Hordeum vulgare var. distichum PE=3 SV=1	M0UG18	55730.9	6	6	6	0.156
Lacey_1	Predicted protein OS=Hordeum vulgare var. distichum PE=2 SV=1	F2E556	16793.6	1	1	1	0.0537
Lacey_1	Uncharacterized protein OS=Hordeum vulgare var. distichum PE=3 SV=1	M0Y628	61115.9	12	12	17	0.276
Lacey_1	Uncharacterized protein OS=Hordeum vulgare var. distichum PE=4 SV=1	M0XU21	27960.7	2	2	3	0.137
Lacey_1	Uncharacterized protein OS=Hordeum vulgare var. distichum PE=3 SV=1	M0YD17,M0YD18	47358.5	2	2	3	0.0588
Lacey_1	Uncharacterized protein OS=Hordeum vulgare var. distichum PE=3 SV=1	M0XTM7	40069.8	5	5	6	0.188
Lacey_1	Uncharacterized protein OS=Hordeum vulgare var. distichum PE=4 SV=1	M0UFK7	48354.9	2	2	3	0.0678
Lacey_1	Predicted protein OS=Hordeum vulgare var. distichum PE=2 SV=1	F2DTH4	26265.9	5	5	8	0.278
Lacey_1	Uncharacterized protein OS=Hordeum vulgare var. distichum PE=3 SV=1	M0XTK2	43060.3	2	2	2	0.0621
Lacey_1	Predicted protein OS=Hordeum vulgare var. distichum PE=2 SV=1	F2DTF1	45695.6	1	1	1	0.0241
Lacey_1	Uncharacterized protein OS=Hordeum vulgare var. distichum PE=4 SV=1	M0XTH6	56182.7	1	1	1	0.116
Lacey_1	Predicted protein OS=Hordeum vulgare var. distichum PE=2 SV=1	F2CXB2	54375	14	19	27	0.371
Lacey_1	Uncharacterized protein OS=Hordeum vulgare var. distichum PE=4 SV=1	M0UFE4	112216	4	6	6	0.0504
Lacey_1	T-complex protein 1 subunit alpha OS=Hordeum vulgare var. distichum PE=3 SV=1	M0XTF9	59397.1	8	9	12	0.189
Lacey_1	Predicted protein OS=Hordeum vulgare var. distichum PE=2 SV=1	F2EG53	23282.8	10	11	18	0.491
Lacey_1	Uncharacterized protein OS=Hordeum vulgare var. distichum PE=3 SV=1	M0XTD0	18853.7	2	2	2	0.136
Lacey_1	Uncharacterized protein OS=Hordeum vulgare var. distichum PE=4 SV=1	M0UFB1	17827.3	5	5	9	0.335
Lacey_1	Uncharacterized protein OS=Hordeum vulgare var. distichum PE=4 SV=1	M0UFA2	21174.8	5	6	14	0.305
Lacey_1	40S ribosomal protein S24 OS=Hordeum vulgare var. distichum PE=3 SV=1	M0Y5A1	15233	1	1	1	0.0682
Lacey_1	Predicted protein OS=Hordeum vulgare var. distichum PE=2 SV=1	F2E598	17085	7	8	18	0.465
Lacey_1	Predicted protein OS=Hordeum vulgare var. distichum PE=2 SV=1	F2DSW5	14120.3	2	2	2	0.211
Lacey_1	Predicted protein OS=Hordeum vulgare var. distichum PE=2 SV=1	F2DSV5	25332.3	1	1	1	0.0542
Lacey_1	Predicted protein OS=Hordeum vulgare var. distichum PE=2 SV=1	F2E4V3	31666.5	0	0	0	0
Lacey_1	Predicted protein OS=Hordeum vulgare var. distichum PE=2 SV=1	F2DSU6	36164.8	13	14	22	0.527
Lacey_1	Uncharacterized protein OS=Hordeum vulgare var. distichum PE=4 SV=1	M0V6I1	74838.3	3	3	4	0.0495
Lacey_1	Uncharacterized protein OS=Hordeum vulgare var. distichum PE=4 SV=1	M0Y4T3	23963.7	16	28	95	0.872
Lacey_1	Uncharacterized protein OS=Hordeum vulgare var. distichum PE=4 SV=1	M0XT26,M0XT27,M0XT28	40898.3	1	1	1	0.0825
Lacey_1	Uncharacterized protein OS=Hordeum vulgare var. distichum PE=3 SV=1	M0XSP9,M0XSQ2	55841.9	9	12	16	0.287
Lacey_1	Predicted protein OS=Hordeum vulgare var. distichum PE=2 SV=1	F2DSK9	20688	2	2	2	0.0881
Lacey_1	Uncharacterized protein OS=Hordeum vulgare var. distichum PE=4 SV=1	M0UEM7	51507.2	6	6	8	0.152
Lacey_1	Uncharacterized protein OS=Hordeum vulgare var. distichum PE=3 SV=1	M0UEL5	18948.9	3	3	5	0.255
Lacey_1	Uncharacterized protein OS=Hordeum vulgare var. distichum PE=3 SV=1	M0UEJ7	53834.4	5	5	5	0.158
Lacey_1	Predicted protein OS=Hordeum vulgare var. distichum GN=HvTIP3;1 PE=2 SV=1	D2KZ45	27566.8	4	6	11	0.198
Lacey_1	Predicted protein OS=Hordeum vulgare var. distichum GN=HvTIP1;1 PE=2 SV=1	D2KZ38	25770.2	2	2	3	0.076
Lacey_1	Uncharacterized protein OS=Hordeum vulgare var. distichum PE=4 SV=1	M0Y4I6	65970.8	2	2	2	0.0236
Lacey_1	Uncharacterized protein OS=Hordeum vulgare var. distichum PE=4 SV=1	M0XSH8	20402.5	1	1	2	0.0573
Lacey_1	Uncharacterized protein OS=Hordeum vulgare var. distichum PE=3 SV=1	M0UEE6	43220.8	32	76	314	0.945
Lacey_1	Uncharacterized protein OS=Hordeum vulgare var. distichum PE=3 SV=1	M0UV92	46995.2	1	1	1	0.023
Lacey_1	Uncharacterized protein OS=Hordeum vulgare var. distichum PE=4 SV=1	M0XSD4	30380.9	1	1	1	0.0254
Lacey_1	Aldose 1-epimerase OS=Hordeum vulgare var. distichum PE=3 SV=1	M0Y4B9	39645.9	6	6	8	0.358
Lacey_1	Uncharacterized protein OS=Hordeum vulgare var. distichum PE=3 SV=1	M0XRZ5	69595.3	13	14	18	0.311
Lacey_1	Uncharacterized protein OS=Hordeum vulgare var. distichum PE=4 SV=1	M0Y3Y0	13753.5	4	5	7	0.378
Lacey_1	Uncharacterized protein OS=Hordeum vulgare var. distichum PE=4 SV=1	M0XRX1	83100.3	4	4	4	0.0557
Lacey_1	Non-specific serine/threonine protein kinase OS=Hordeum vulgare var. distichum PE=4 SV=1	M0XRX0	49609.6	1	1	3	0.025
Lacey_1	Metallothionein-like protein type 4 OS=Hordeum vulgare var. distichum GN=mt-4a PE=2 SV=1	Q84L51	7529.6	4	4	5	0.727
Lacey_1	Proteasome subunit beta type OS=Hordeum vulgare var. distichum PE=3 SV=1	M0Y3T3	21379	2	2	2	0.109
Lacey_1	Predicted protein OS=Hordeum vulgare var. distichum PE=2 SV=1	F2CQ57	20506.1	4	4	5	0.27
Lacey_1	Uncharacterized protein OS=Hordeum vulgare var. distichum PE=4 SV=1	M0UDP2,M0UDP3	44052.5	4	4	5	0.124
Lacey_1	Uncharacterized protein OS=Hordeum vulgare var. distichum PE=4 SV=1	M0V7P8	18691.5	3	3	4	0.26
Lacey_1	Fructose-bisphosphate aldolase OS=Hordeum vulgare var. distichum PE=3 SV=1	M0VZZ7	24344.6	3	3	4	0.225
Lacey_1	Predicted protein OS=Hordeum vulgare var. distichum PE=2 SV=1	F2DQX9	20673.3	1	1	1	0.0492
Lacey_1	Ribosomal protein OS=Hordeum vulgare var. distichum PE=2 SV=1	F2E390	24558.6	2	2	3	0.088
Lacey_1	Uncharacterized protein OS=Hordeum vulgare var. distichum PE=4 SV=1	M0X058	45261.6	0	0	0	0
Lacey_1	Predicted protein OS=Hordeum vulgare var. distichum PE=2 SV=1	F2D5K9,M0Y397	39544	1	1	1	0.0244
Lacey_1	Uncharacterized protein OS=Hordeum vulgare var. distichum PE=4 SV=1	M0Y389	30316.9	1	1	1	0.0488
Lacey_1	Uncharacterized protein OS=Hordeum vulgare var. distichum PE=4 SV=1	M0VZF9	22059.6	2	2	4	0.143
Lacey_1	Uncharacterized protein OS=Hordeum vulgare var. distichum PE=4 SV=1	M0XQV8	44609.2	3	3	3	0.11
Lacey_1	Uncharacterized protein OS=Hordeum vulgare var. distichum PE=4 SV=1	M0XEV2	34678.4	1	1	1	0.0346
Lacey_1	Uncharacterized protein OS=Hordeum vulgare var. distichum PE=4 SV=1	M0XQP7,M0XQP8	59597.5	0	0	0	0
Lacey_1	Predicted protein OS=Hordeum vulgare var. distichum PE=2 SV=1	F2E2K8	30345	3	3	4	0.2
Lacey_1	Eukaryotic translation initiation factor 3 subunit E OS=Hordeum vulgare var. distichum PE=3 SV=1	M0XR04	55485.1	1	1	2	0.0207
Lacey_1	Ubiquitin carboxyl-terminal hydrolase OS=Hordeum vulgare var. distichum PE=3 SV=1	M0UX24	12131.1	1	1	1	0.0811
Lacey_1	Predicted protein OS=Hordeum vulgare var. distichum PE=2 SV=1	F2DQH1	99557.7	1	1	1	0.0261
Lacey_1	Predicted protein OS=Hordeum vulgare var. distichum PE=2 SV=1	F2E2F1	18732.7	3	3	4	0.299
Lacey_1	Uncharacterized protein OS=Hordeum vulgare var. distichum PE=3 SV=1	M0VYX8	14790.5	7	7	12	0.523
Lacey_1	Uncharacterized protein OS=Hordeum vulgare var. distichum PE=4 SV=1	M0Y2I6	34514	6	6	9	0.27
Lacey_1	Uncharacterized protein OS=Hordeum vulgare var. distichum PE=4 SV=1	M0XQI1,M0XQI3	119751	2	3	3	0.0195
Lacey_1	Uncharacterized protein OS=Hordeum vulgare var. distichum PE=4 SV=1	M0US35	44478.1	2	2	2	0.0607
Lacey_1	Uncharacterized protein OS=Hordeum vulgare var. distichum PE=3 SV=1	M0VZ65	58824.2	2	2	2	0.0365
Lacey_1	T-complex protein 1 subunit delta OS=Hordeum vulgare var. distichum PE=2 SV=1	F2DQB8	57440	3	3	3	0.0974
Lacey_1	Histone H2B OS=Hordeum vulgare var. distichum PE=2 SV=1	F2DQB4	15105.5	5	7	19	0.362
Lacey_1	Uncharacterized protein OS=Hordeum vulgare var. distichum PE=4 SV=1	M0WP19	28051.7	3	3	3	0.153
Lacey_1	Uncharacterized protein OS=Hordeum vulgare var. distichum PE=4 SV=1	M0UXC9	31856.6	2	2	2	0.173
Lacey_1	Predicted protein OS=Hordeum vulgare var. distichum PE=2 SV=1	F2E1V1	17287.8	2	2	3	0.124
Lacey_1	Uncharacterized protein OS=Hordeum vulgare var. distichum PE=4 SV=1	M0X178	50289.7	1	1	1	0.029
Lacey_1	Glucose-6-phosphate isomerase OS=Hordeum vulgare var. distichum PE=3 SV=1	M0XPV3	50029.5	7	7	8	0.192
Lacey_1	Predicted protein OS=Hordeum vulgare var. distichum PE=2 SV=1	F2E223	16665.2	1	1	1	0.158
Lacey_1	Eukaryotic translation initiation factor 3 subunit A OS=Hordeum vulgare var. distichum PE=3 SV=2	M0XQ49	116942	5	5	5	0.0593
Lacey_1	Predicted protein OS=Hordeum vulgare var. distichum PE=2 SV=1	F2CS69	60622.6	15	18	33	0.425
Lacey_1	Non-specific lipid-transfer protein OS=Hordeum vulgare var. distichum PE=3 SV=1	M0VYA0	12329.1	2	3	8	0.205
Lacey_1	Uncharacterized protein OS=Hordeum vulgare var. distichum PE=4 SV=1	M0Y227	18525.3	6	25	117	0.649
Lacey_1	Uncharacterized protein OS=Hordeum vulgare var. distichum PE=4 SV=1	M0XQ24	70304.9	30	35	54	0.625
Lacey_1	Uncharacterized protein OS=Hordeum vulgare var. distichum PE=4 SV=1	M0WPC3	10242.6	1	1	2	0.11
Lacey_1	Uncharacterized protein OS=Hordeum vulgare var. distichum PE=4 SV=1	M0VXZ4	52795.3	2	2	2	0.0497
Lacey_1	Uncharacterized protein OS=Hordeum vulgare var. distichum PE=4 SV=1	M0Y1I7,M0Y1I9	38208.1	2	2	3	0.0981
Lacey_1	Histone H2A OS=Hordeum vulgare var. distichum PE=3 SV=1	M0XI18,M0Y1G8	14487.6	0	0	0	0.0657
Lacey_1	Uncharacterized protein OS=Hordeum vulgare var. distichum PE=4 SV=1	M0VY64	39112.9	3	3	4	0.0968
Lacey_1	Predicted protein OS=Hordeum vulgare var. distichum PE=2 SV=1	F2DPA5	88299.4	0	0	0	0
Lacey_1	Uncharacterized protein OS=Hordeum vulgare var. distichum PE=4 SV=1	M0XPD1	111253	0	0	0	0
Lacey_1	Uncharacterized protein OS=Hordeum vulgare var. distichum PE=4 SV=1	M0VXP7	13659.4	2	2	2	0.212
Lacey_1	Phospholipase D OS=Hordeum vulgare var. distichum PE=3 SV=1	M0X1N3	92064	6	6	6	0.105
Lacey_1	Uncharacterized protein OS=Hordeum vulgare var. distichum PE=3 SV=1	M0USG5	41626.6	1	1	1	0.0419
Lacey_1	Predicted protein OS=Hordeum vulgare var. distichum PE=2 SV=1	F2EJZ0	15554.6	3	5	8	0.421
Lacey_1	Uncharacterized protein OS=Hordeum vulgare var. distichum PE=4 SV=1	M0X1T4	53791.3	2	2	2	0.0455
Lacey_1	Predicted protein OS=Hordeum vulgare var. distichum PE=2 SV=1	F2E0U3	20438.3	2	2	2	0.376
Lacey_1	Predicted protein OS=Hordeum vulgare var. distichum PE=2 SV=1	F2DP49	25701.6	0	0	0	0
Lacey_1	Uncharacterized protein OS=Hordeum vulgare var. distichum PE=4 SV=1	M0Y179	57164.4	5	5	6	0.13
Lacey_1	Uncharacterized protein OS=Hordeum vulgare var. distichum PE=3 SV=1	M0XP66	51629.2	2	2	2	0.0738
Lacey_1	Uncharacterized protein OS=Hordeum vulgare var. distichum PE=4 SV=1	M0W9B7	8881.9	4	7	40	0.819
Lacey_1	Uncharacterized protein OS=Hordeum vulgare var. distichum PE=4 SV=1	M0W9B2	48946.5	4	4	4	0.0949
Lacey_1	Uncharacterized protein OS=Hordeum vulgare var. distichum PE=3 SV=1	M0Y107,M0Y108	69458.6	1	1	2	0.0921
Lacey_1	Uncharacterized protein OS=Hordeum vulgare var. distichum PE=3 SV=1	M0X2A1	27464	6	6	7	0.396
Lacey_1	Uncharacterized protein OS=Hordeum vulgare var. distichum PE=4 SV=1	M0W8Z2	17709.5	2	2	8	0.157
Lacey_1	Uncharacterized protein OS=Hordeum vulgare var. distichum PE=3 SV=1	M0Y0K6	24679.8	2	2	2	0.0943
Lacey_1	Uncharacterized protein OS=Hordeum vulgare var. distichum PE=4 SV=1	M0VWY2	18245.6	5	5	9	0.481
Lacey_1	Uncharacterized protein OS=Hordeum vulgare var. distichum PE=4 SV=1	M0VWX1	18041.6	10	13	20	0.711
Lacey_1	Uncharacterized protein OS=Hordeum vulgare var. distichum PE=4 SV=1	M0Y0G8	42163.8	7	8	9	0.28
Lacey_1	Uncharacterized protein OS=Hordeum vulgare var. distichum PE=4 SV=1	M0Y0D3	43505.9	10	10	10	0.321
Lacey_1	Uncharacterized protein OS=Hordeum vulgare var. distichum PE=4 SV=1	M0ZFT1	13196.9	3	5	7	0.451
Lacey_1	Uncharacterized protein OS=Hordeum vulgare var. distichum PE=4 SV=1	M0Y0B5	41803.1	2	2	2	0.0665
Lacey_1	Uncharacterized protein OS=Hordeum vulgare var. distichum PE=4 SV=1	M0VWM9	20119.9	1	1	1	0.0663
Lacey_1	Uncharacterized protein OS=Hordeum vulgare var. distichum PE=4 SV=1	M0VWL0	21276	1	1	1	0.0481
Lacey_1	Predicted protein OS=Hordeum vulgare var. distichum PE=2 SV=1	F2E093	80165.2	2	2	2	0.0378
Lacey_1	Predicted protein OS=Hordeum vulgare var. distichum PE=2 SV=1	F2D5M0	46349.7	3	3	4	0.115
Lacey_1	Uncharacterized protein OS=Hordeum vulgare var. distichum PE=4 SV=1	M0W8I0	6022.8	2	2	3	0.547
Lacey_1	Predicted protein OS=Hordeum vulgare var. distichum PE=2 SV=1	F2D616	30854.5	1	1	1	0.121
Lacey_1	Predicted protein OS=Hordeum vulgare var. distichum PE=2 SV=1	F2E048	31955.1	5	7	9	0.242
Lacey_1	Uncharacterized protein OS=Hordeum vulgare var. distichum PE=4 SV=1	M0W8G2	88246.6	2	2	2	0.0251
Lacey_1	Uncharacterized protein OS=Hordeum vulgare var. distichum PE=3 SV=1	M0W8F6	39717.2	5	5	6	0.195
Lacey_1	Uncharacterized protein OS=Hordeum vulgare var. distichum PE=4 SV=1	M0VWF4	81783.3	1	1	1	0.0149
Lacey_1	Uncharacterized protein OS=Hordeum vulgare var. distichum PE=3 SV=1	M0Y075	19189.2	6	8	29	0.43
Lacey_1	Uncharacterized protein OS=Hordeum vulgare var. distichum PE=4 SV=1	M0ZFG9	32371.2	3	3	3	0.145
Lacey_1	Uncharacterized protein OS=Hordeum vulgare var. distichum PE=3 SV=1	M0ZFG1	51298.1	27	42	92	0.712
Lacey_1	Uncharacterized protein OS=Hordeum vulgare var. distichum PE=3 SV=1	M0VWE5	57125.3	1	1	1	0.0275
Lacey_1	Uncharacterized protein OS=Hordeum vulgare var. distichum PE=3 SV=1	M0XNU3	72342.8	3	3	5	0.157
Lacey_1	Predicted protein OS=Hordeum vulgare var. distichum PE=2 SV=1	F2D643	49900.6	3	3	4	0.0607
Lacey_1	Methylthioribose-1-phosphate isomerase OS=Hordeum vulgare var. distichum PE=2 SV=1	F2CTT6	38574.6	2	2	2	0.0627
Lacey_1	Uncharacterized protein OS=Hordeum vulgare var. distichum PE=4 SV=1	M0Y046	8930.8	2	4	7	0.366
Lacey_1	Uncharacterized protein OS=Hordeum vulgare var. distichum PE=4 SV=1	M0Y045	8408.8	4	7	14	0.442
Lacey_1	Uncharacterized protein OS=Hordeum vulgare var. distichum PE=4 SV=1	M0XNP9	23341.8	1	1	1	0.0758
Lacey_1	Predicted protein OS=Hordeum vulgare var. distichum PE=2 SV=1	F2D692	38693.6	2	2	2	0.0694
Lacey_1	Adenylyl cyclase-associated protein OS=Hordeum vulgare var. distichum PE=3 SV=1	M0XNN4	60579.8	2	2	2	0.0554
Lacey_1	Predicted protein OS=Hordeum vulgare var. distichum PE=2 SV=1	F2D5Z0	38973.4	10	10	13	0.391
Lacey_1	Uncharacterized protein OS=Hordeum vulgare var. distichum PE=3 SV=1	M0XNM8	40515.8	2	2	2	0.0792
Lacey_1	Uncharacterized protein OS=Hordeum vulgare var. distichum PE=3 SV=1	M0VVZ7	19070.2	1	1	1	0.108
Lacey_1	Glutathione transferase OS=Hordeum vulgare var. distichum GN=GST6 PE=2 SV=1	Q8VWW3	24905	5	6	9	0.288
Lacey_1	Malic enzyme OS=Hordeum vulgare var. distichum PE=2 SV=1	F2ELT5	68301.1	24	30	48	0.526
Lacey_1	Uncharacterized protein OS=Hordeum vulgare var. distichum PE=3 SV=1	M0VW49	38562.5	4	4	5	0.326
Lacey_1	Uncharacterized protein OS=Hordeum vulgare var. distichum PE=4 SV=1	M0W7R3	61393.7	1	1	1	0.0305
Lacey_1	|Trypsin	CP_Trypsin ,CP_tryp_prec	24409.3	3	4	8	0.165
Lacey_1	Uncharacterized protein OS=Hordeum vulgare var. distichum PE=4 SV=1	M0VW07	31473.5	6	7	10	0.298
Lacey_1	Uncharacterized protein OS=Hordeum vulgare var. distichum PE=3 SV=1	M0VW03	78704.3	2	2	3	0.026
Lacey_1	Uncharacterized protein OS=Hordeum vulgare var. distichum PE=4 SV=1	M0WKW1	28229.8	1	1	1	0.0534
Lacey_1	Uncharacterized protein OS=Hordeum vulgare var. distichum PE=3 SV=1	M0ZEP4	48837.9	3	3	3	0.101
Lacey_1	Predicted protein OS=Hordeum vulgare var. distichum PE=2 SV=1	F2CUI5	18400.5	3	3	8	0.154
Lacey_1	Uncharacterized protein OS=Hordeum vulgare var. distichum PE=3 SV=1	M0VVN5	13892.3	2	2	4	0.254
Lacey_1	Uncharacterized protein OS=Hordeum vulgare var. distichum PE=3 SV=1	M0W7K2	16842.5	3	7	15	0.587
Lacey_1	Uncharacterized protein OS=Hordeum vulgare var. distichum PE=4 SV=1	M0ZEL6	7256.6	1	1	1	0.258
Lacey_1	Uncharacterized protein OS=Hordeum vulgare var. distichum PE=4 SV=1	M0XN93	23107.1	1	1	2	0.0673
Lacey_1	Predicted protein OS=Hordeum vulgare var. distichum PE=2 SV=1	F2CV33	15015.1	6	8	14	0.493
Lacey_1	Uncharacterized protein OS=Hordeum vulgare var. distichum PE=4 SV=1	M0VVD3	35546.5	4	4	7	0.202
Lacey_1	Predicted protein OS=Hordeum vulgare var. distichum PE=2 SV=1	F2DMN9	16565.9	3	4	6	0.378
Lacey_1	Uncharacterized protein OS=Hordeum vulgare var. distichum PE=3 SV=1	M0W7A5	71891	33	52	130	0.554
Lacey_1	Mitochondrial Rho GTPase OS=Hordeum vulgare var. distichum PE=3 SV=1	M0XN08,M0XN11	71332.3	1	1	1	0.0218
Lacey_1	Predicted protein OS=Hordeum vulgare var. distichum PE=2 SV=1	F2DMI6	17439.2	3	3	5	0.287
Lacey_1	Uncharacterized protein OS=Hordeum vulgare var. distichum PE=4 SV=1	M0ZDY0	8954.2	2	2	2	0.232
Lacey_1	Uncharacterized protein OS=Hordeum vulgare var. distichum PE=4 SV=1	M0W788	30754.2	2	2	2	0.0748
Lacey_1	Peroxidase OS=Hordeum vulgare var. distichum PE=3 SV=1	M0ZE97	37100.6	1	1	2	0.0375
Lacey_1	Uncharacterized protein OS=Hordeum vulgare var. distichum PE=4 SV=1	M0XMC3	27259.3	6	6	9	0.265
Lacey_1	Uncharacterized protein OS=Hordeum vulgare var. distichum PE=4 SV=1	M0X4P7,M0X4P9	136470	1	1	2	0.00595
Lacey_1	Uncharacterized protein OS=Hordeum vulgare var. distichum PE=3 SV=1	M0W6L0	11703.1	1	1	1	0.111
Lacey_1	Uncharacterized protein OS=Hordeum vulgare var. distichum PE=4 SV=1	M0ZDL8	27502.6	15	20	42	0.605
Lacey_1	Uncharacterized protein OS=Hordeum vulgare var. distichum PE=3 SV=1	M0WST8	46196.8	0	0	0	0
Lacey_1	Beta-amylase OS=Hordeum vulgare var. distichum PE=3 SV=1	M0WHZ5,Q4VM11	57114.5	5	6	79	0.131
Lacey_1	Uncharacterized protein OS=Hordeum vulgare var. distichum PE=4 SV=1	M0W6I9	43791.3	5	5	8	0.189
Lacey_1	Uncharacterized protein OS=Hordeum vulgare var. distichum PE=3 SV=1	M0XLU6	53041.2	8	8	9	0.215
Lacey_1	Predicted protein OS=Hordeum vulgare var. distichum PE=2 SV=1	F2CW48	12068.8	2	2	4	0.194
Lacey_1	Predicted protein OS=Hordeum vulgare var. distichum PE=2 SV=1	F2D861	15660.8	2	2	3	0.148
Lacey_1	Predicted protein OS=Hordeum vulgare var. distichum PE=2 SV=1	F2DWT1	18884.4	5	5	10	0.333
Lacey_1	Predicted protein OS=Hordeum vulgare var. distichum PE=2 SV=1	F2CVW9	6404.4	3	3	4	0.5
Lacey_1	Uncharacterized protein OS=Hordeum vulgare var. distichum PE=3 SV=1	M0XM18,M0XM19	55009.5	1	1	1	0.0293
Lacey_1	Proteasome subunit beta type OS=Hordeum vulgare var. distichum PE=2 SV=1	F2DLL1	22771.7	2	2	2	0.157
Lacey_1	Proteasome subunit alpha type OS=Hordeum vulgare var. distichum PE=2 SV=1	F2D894	31252.4	5	5	6	0.257
Lacey_1	Uncharacterized protein OS=Hordeum vulgare var. distichum PE=4 SV=1	M0VQ86	30793.5	2	2	2	0.1
Lacey_1	Uncharacterized protein OS=Hordeum vulgare var. distichum PE=4 SV=1	M0XLL0	22351.7	1	1	1	0.0628
Lacey_1	Uncharacterized protein OS=Hordeum vulgare var. distichum PE=3 SV=1	M0W5Z7	75602.8	0	0	0	0
Lacey_1	Uncharacterized protein OS=Hordeum vulgare var. distichum PE=3 SV=1	M0W5Z0	57959.4	8	8	11	0.204
Lacey_1	40S ribosomal protein S12 OS=Hordeum vulgare var. distichum PE=3 SV=1	M0VTY9	15355.1	6	8	13	0.569
Lacey_1	Uncharacterized protein OS=Hordeum vulgare var. distichum PE=4 SV=1	M0VU98	38957.1	2	2	3	0.057
Lacey_1	Uncharacterized protein OS=Hordeum vulgare var. distichum PE=3 SV=1	M0VU92	26968.5	0	0	0	0
Lacey_1	3-isopropylmalate dehydrogenase OS=Hordeum vulgare var. distichum PE=3 SV=1	M0ZCY8	34082	2	2	2	0.0903
Lacey_1	Elongation factor Tu OS=Hordeum vulgare var. distichum PE=3 SV=1	M0ZD98	50429.8	1	1	1	0.0235
Lacey_1	Predicted protein OS=Hordeum vulgare var. distichum PE=2 SV=1	F2CWA1	13853.4	2	2	2	0.156
Lacey_1	Proteasome subunit alpha type OS=Hordeum vulgare var. distichum PE=2 SV=1	F2DLC2	25932.3	3	3	5	0.194
Lacey_1	Uncharacterized protein OS=Hordeum vulgare var. distichum PE=4 SV=1	M0W666	66488.4	1	1	1	0.0118
Lacey_1	Uncharacterized protein OS=Hordeum vulgare var. distichum PE=4 SV=1	M0VTU0	11692	2	2	2	0.306
Lacey_1	Uncharacterized protein OS=Hordeum vulgare var. distichum PE=4 SV=1	M0XLC4	37172.9	11	13	19	0.436
Lacey_1	Enolase OS=Hordeum vulgare var. distichum PE=3 SV=1	M0VTQ6	21557.3	3	4	6	0.294
Lacey_1	Uncharacterized protein OS=Hordeum vulgare var. distichum PE=4 SV=1	M0W622	44140.4	3	4	5	0.112
Lacey_1	Uncharacterized protein OS=Hordeum vulgare var. distichum PE=4 SV=1	M0ZCR6	19944.4	2	2	3	0.102
Lacey_1	Predicted protein OS=Hordeum vulgare var. distichum PE=2 SV=1	F2CWP9,M0ZCR3	42007.3	3	3	3	0.0977
Lacey_1	Uncharacterized protein OS=Hordeum vulgare var. distichum PE=3 SV=1	M0ZD30	53140	0	0	0	0
Lacey_1	Uncharacterized protein OS=Hordeum vulgare var. distichum PE=4 SV=1	M0W5P1	115627	0	0	0	0
Lacey_1	Uncharacterized protein OS=Hordeum vulgare var. distichum PE=4 SV=1	M0X5N9	33579.4	1	1	2	0.0505
Lacey_1	Uncharacterized protein OS=Hordeum vulgare var. distichum PE=4 SV=1	M0ZD22	14118	4	7	13	0.477
Lacey_1	Uncharacterized protein OS=Hordeum vulgare var. distichum PE=4 SV=1	M0VTF8	12647.6	1	1	1	0.113
Lacey_1	Uncharacterized protein OS=Hordeum vulgare var. distichum PE=3 SV=1	M0VTF2	61886	3	3	3	0.184
Lacey_1	Uncharacterized protein OS=Hordeum vulgare var. distichum PE=4 SV=1	M0W5E8	9194.7	4	5	6	0.643
Lacey_1	Beta-adaptin-like protein OS=Hordeum vulgare var. distichum PE=2 SV=1	F2DKP3	99251.3	1	1	1	0.0167
Lacey_1	Uncharacterized protein OS=Hordeum vulgare var. distichum PE=4 SV=1	M0ZCE0	23774.2	1	1	1	0.1
Lacey_1	Aspartate aminotransferase OS=Hordeum vulgare var. distichum PE=3 SV=1	M0VTC7	37162.5	4	4	5	0.177
Lacey_1	Uncharacterized protein OS=Hordeum vulgare var. distichum PE=4 SV=1	M0ZCD6	121820	3	3	4	0.0273
Lacey_1	Uncharacterized protein OS=Hordeum vulgare var. distichum PE=4 SV=1	M0UUN7	52494.1	1	1	1	0.0166
Lacey_1	Uncharacterized protein OS=Hordeum vulgare var. distichum PE=4 SV=1	M0XKM9	46826.3	2	2	2	0.0681
Lacey_1	Uncharacterized protein OS=Hordeum vulgare var. distichum PE=4 SV=1	M0YM50	32229.3	3	3	3	0.134
Lacey_1	Uncharacterized protein OS=Hordeum vulgare var. distichum PE=4 SV=1	M0WUE1	48317.4	1	1	1	0.0337
Lacey_1	Uncharacterized protein OS=Hordeum vulgare var. distichum PE=3 SV=1	M0X6E2	28603.5	1	1	2	0.0579
Lacey_1	Uncharacterized protein OS=Hordeum vulgare var. distichum PE=4 SV=1	M0W4X5	9420.5	2	2	3	0.247
Lacey_1	Beta-galactosidase OS=Hordeum vulgare var. distichum PE=2 SV=1	F2DKE7	91789	1	1	1	0.0152
Lacey_1	Uncharacterized protein OS=Hordeum vulgare var. distichum PE=3 SV=1	M0ZBY7	89936.3	14	14	16	0.234
Lacey_1	Pyruvate dehydrogenase E1 component subunit alpha OS=Hordeum vulgare var. distichum PE=2 SV=1	F2DKD7	43295.7	3	3	3	0.135
Lacey_1	Dolichyl-diphosphooligosaccharide--protein glycosyltransferase subunit 1 OS=Hordeum vulgare var. distichum PE=3 SV=1	M0VSW0,M0VSW1	8565	1	1	2	0.14
Lacey_1	Uncharacterized protein OS=Hordeum vulgare var. distichum PE=4 SV=1	M0VSV9	32592.5	7	9	13	0.515
Lacey_1	Uncharacterized protein OS=Hordeum vulgare var. distichum PE=4 SV=1	M0XKG5	51797	1	1	1	0.0232
Lacey_1	Predicted protein OS=Hordeum vulgare var. distichum PE=2 SV=1	F2D9B2	61066.5	6	6	9	0.137
Lacey_1	Uncharacterized protein OS=Hordeum vulgare var. distichum PE=3 SV=1	M0ZC68	38733.1	2	2	3	0.0674
Lacey_1	Uncharacterized protein OS=Hordeum vulgare var. distichum PE=4 SV=1	M0VT33	29326.7	0	0	0	0
Lacey_1	Peptidyl-prolyl cis-trans isomerase OS=Hordeum vulgare var. distichum PE=4 SV=1	M0VT27	12046	2	2	3	0.304
Lacey_1	Uncharacterized protein OS=Hordeum vulgare var. distichum PE=4 SV=1	M0ZC01,M0ZC02	141812	2	2	2	0.0183
Lacey_1	Uncharacterized protein OS=Hordeum vulgare var. distichum PE=4 SV=1	M0XK91	14183.4	1	1	1	0.15
Lacey_1	ATP synthase subunit alpha, chloroplastic OS=Hordeum vulgare var. distichum GN=atpA PE=3 SV=1	S4Z0E0	55296.4	1	1	2	0.0159
Lacey_1	Uncharacterized protein OS=Hordeum vulgare var. distichum PE=4 SV=1	M0W4E2	19112.1	5	6	6	0.351
Lacey_1	Protein ROOT HAIR DEFECTIVE 3 homolog OS=Hordeum vulgare var. distichum PE=3 SV=1	M0XJR1	90063.9	3	3	3	0.0522
Lacey_1	Nucleoside diphosphate kinase OS=Hordeum vulgare var. distichum PE=2 SV=1	F2CXV3	16646.2	9	11	25	0.5
Lacey_1	Uncharacterized protein OS=Hordeum vulgare var. distichum PE=4 SV=1	M0VSA1	24774.3	1	1	1	0.108
Lacey_1	Uncharacterized protein OS=Hordeum vulgare var. distichum PE=4 SV=1	M0XK27,M0XK28	74641.1	2	2	2	0.0396
Lacey_1	Uncharacterized protein OS=Hordeum vulgare var. distichum PE=3 SV=1	M0XJP5	45008.9	2	2	3	0.0461
Lacey_1	Uncharacterized protein OS=Hordeum vulgare var. distichum PE=4 SV=1	M0ZB91	4768.3	2	2	5	0.667
Lacey_1	Uncharacterized protein OS=Hordeum vulgare var. distichum PE=3 SV=1	M0ZB74	31989.5	9	10	14	0.409
Lacey_1	Uncharacterized protein OS=Hordeum vulgare var. distichum PE=3 SV=1	M0VRS4	40946.2	3	3	3	0.101
Lacey_1	Eukaryotic translation initiation factor 3 subunit L OS=Hordeum vulgare var. distichum PE=3 SV=1	M0VS36,M0VS37	45538.6	1	1	1	0.0211
Lacey_1	Carbonic anhydrase OS=Hordeum vulgare var. distichum PE=3 SV=1	M0W433	22266.5	5	6	10	0.351
Lacey_1	Uncharacterized protein OS=Hordeum vulgare var. distichum PE=3 SV=1	M0ZB49	27501.6	3	3	4	0.232
Lacey_1	Uncharacterized protein OS=Hordeum vulgare var. distichum PE=4 SV=1	M0ZB30	36991.6	2	2	2	0.0742
Lacey_1	Uncharacterized protein OS=Hordeum vulgare var. distichum PE=4 SV=1	M0VRN8	23976	1	1	1	0.0844
Lacey_1	S-adenosylmethionine synthase OS=Hordeum vulgare var. distichum PE=3 SV=1	M0ZAM5	43157.7	2	2	3	0.0682
Lacey_1	Predicted protein OS=Hordeum vulgare var. distichum PE=2 SV=1	F2DIV0	25077.2	1	1	1	0.0405
Lacey_1	Predicted protein OS=Hordeum vulgare var. distichum PE=2 SV=1	F2DJ62	84799.2	1	1	1	0.0313
Lacey_1	Uncharacterized protein OS=Hordeum vulgare var. distichum PE=4 SV=1	M0ZAJ1	16340	0	0	0	0
Lacey_1	Predicted protein OS=Hordeum vulgare var. distichum PE=2 SV=1	F2DIT7	19704.9	3	3	5	0.279
Lacey_1	Uncharacterized protein OS=Hordeum vulgare var. distichum PE=4 SV=1	M0ZAH2	9637.3	2	2	4	0.241
Lacey_1	Uncharacterized protein OS=Hordeum vulgare var. distichum PE=4 SV=1	M0W3F2	12874.5	0	0	0	0
Lacey_1	Uncharacterized protein OS=Hordeum vulgare var. distichum PE=4 SV=1	M0XJ70	16665.9	2	2	3	0.149
Lacey_1	Uncharacterized protein OS=Hordeum vulgare var. distichum PE=4 SV=1	M0VRE1	30044.7	2	2	2	0.0534
Lacey_1	Uncharacterized protein OS=Hordeum vulgare var. distichum PE=4 SV=1	M0W3C5	77319.1	0	0	0	0
Lacey_1	Uncharacterized protein OS=Hordeum vulgare var. distichum PE=4 SV=1	M0XJ26,M0XJ27	44805.4	1	1	1	0.0414
Lacey_1	Uncharacterized protein OS=Hordeum vulgare var. distichum PE=3 SV=1	M0XJ12	42228.5	2	3	4	0.444
Lacey_1	Uncharacterized protein OS=Hordeum vulgare var. distichum PE=4 SV=1	M0XIN0	41098.9	1	1	1	0.0262
Lacey_1	Chloroplast Cu/Zn SOD1 (Fragment) OS=Hordeum vulgare var. distichum GN=Sod1 PE=4 SV=1	K4KCI3	19538.3	2	3	5	0.144
Lacey_1	Uncharacterized protein OS=Hordeum vulgare var. distichum PE=4 SV=1	M0X8E0	29809	2	2	2	0.0815
Lacey_1	Predicted protein OS=Hordeum vulgare var. distichum PE=2 SV=1	F2DIF8	67875.5	17	18	36	0.408
Lacey_1	Peptidyl-prolyl cis-trans isomerase OS=Hordeum vulgare var. distichum PE=3 SV=1	M0XII1	22854.6	5	5	7	0.272
Lacey_1	Predicted protein OS=Hordeum vulgare var. distichum PE=2 SV=1	F2DIC8	38737.8	12	18	31	0.432
Lacey_1	Predicted protein OS=Hordeum vulgare var. distichum PE=2 SV=1	F2DIA6	51726.8	2	2	2	0.0618
Lacey_1	Uncharacterized protein OS=Hordeum vulgare var. distichum PE=4 SV=1	M0W331	34266.5	0	0	0	0.483
Lacey_1	Nascent polypeptide-associated complex subunit beta OS=Hordeum vulgare var. distichum PE=3 SV=1	M0XIC8	18520.1	0	0	0	0
Lacey_1	Carboxypeptidase OS=Hordeum vulgare var. distichum PE=3 SV=1	M0WX14	48353.4	8	8	12	0.236
Lacey_1	Uncharacterized protein OS=Hordeum vulgare var. distichum PE=3 SV=1	M0VQN0	67621.4	2	2	2	0.0804
Lacey_1	Uncharacterized protein OS=Hordeum vulgare var. distichum PE=4 SV=1	M0XHZ5	15059.4	1	1	1	0.139
Lacey_1	Uncharacterized protein OS=Hordeum vulgare var. distichum PE=4 SV=1	M0XI76	21657.7	2	2	2	0.193
Lacey_1	Uncharacterized protein OS=Hordeum vulgare var. distichum PE=3 SV=1	M0W2C4	75237.4	5	5	6	0.0994
Lacey_1	Predicted protein OS=Hordeum vulgare var. distichum PE=2 SV=1	F2D2Y2,M0XHQ5	12032	3	3	6	0.286
Lacey_1	Uncharacterized protein OS=Hordeum vulgare var. distichum PE=4 SV=1	M0W1W4	47535.1	6	6	9	0.193
Lacey_1	Predicted protein OS=Hordeum vulgare var. distichum PE=2 SV=1	F2DHC4	27964.7	5	5	7	0.268
Lacey_1	Uncharacterized protein OS=Hordeum vulgare var. distichum PE=4 SV=1	M0VPU0	88041.8	31	43	73	0.503
Lacey_1	Aconitate hydratase OS=Hordeum vulgare var. distichum PE=3 SV=1	M0VQ49	99671.4	9	9	12	0.17
Lacey_1	Uncharacterized protein OS=Hordeum vulgare var. distichum PE=3 SV=1	M0VPQ3	33753.2	2	2	3	0.0897
Lacey_1	Malic enzyme OS=Hordeum vulgare var. distichum PE=3 SV=1	M0VPN8	54907.8	0	0	0	0.0363
Lacey_1	Uncharacterized protein OS=Hordeum vulgare var. distichum PE=4 SV=1	M0VPN5	18794.3	0	0	0	0
Lacey_1	Uncharacterized protein OS=Hordeum vulgare var. distichum PE=3 SV=1	M0W1J0	53846.1	4	4	6	0.0873
Lacey_1	Predicted protein OS=Hordeum vulgare var. distichum PE=2 SV=1	F2DGV1	102012	5	5	6	0.0694
Lacey_1	Predicted protein OS=Hordeum vulgare var. distichum PE=2 SV=1	F2DH57	64839.7	7	7	11	0.208
Lacey_1	Uncharacterized protein OS=Hordeum vulgare var. distichum PE=4 SV=1	M0VPG5	86769.2	1	1	1	0.0231
Lacey_1	Predicted protein OS=Hordeum vulgare var. distichum PE=2 SV=1	F2CR55,M0XH89	12103.6	1	1	2	0.0762
Lacey_1	Uncharacterized protein OS=Hordeum vulgare var. distichum PE=4 SV=1	M0XH59	34785	8	15	61	0.697
Lacey_1	Uncharacterized protein OS=Hordeum vulgare var. distichum PE=4 SV=1	M0XH58	46364.5	30	65	307	0.751
Lacey_1	Uncharacterized protein OS=Hordeum vulgare var. distichum PE=4 SV=1	M0XGQ2	47680.8	0	0	0	0.0399
Lacey_1	Predicted protein OS=Hordeum vulgare var. distichum PE=2 SV=1	F2DPN4,M0XH11	30982.3	1	1	1	0.0521
Lacey_1	Uncharacterized protein OS=Hordeum vulgare var. distichum PE=4 SV=1	M0YQ39	16562.9	1	1	1	0.0671
Lacey_1	Predicted protein OS=Hordeum vulgare var. distichum PE=2 SV=1	F2DGG1	60032.8	7	8	16	0.179
Lacey_1	Uncharacterized protein OS=Hordeum vulgare var. distichum PE=4 SV=1	M0XGH1,M0XGH3	18474.6	2	3	3	0.32
Lacey_1	Uncharacterized protein OS=Hordeum vulgare var. distichum PE=3 SV=1	M0XGG9	41621.5	2	2	4	0.416
Lacey_1	Predicted protein OS=Hordeum vulgare var. distichum PE=2 SV=1	F2DFQ4	17190.9	1	1	1	0.124
Lacey_1	Uncharacterized protein OS=Hordeum vulgare var. distichum PE=4 SV=1	M0Z344	22610.4	1	1	2	0.0684
Lacey_1	Uncharacterized protein OS=Hordeum vulgare var. distichum PE=3 SV=1	M0Z2S8,M0Z2T0	85729	14	16	24	0.314
Lacey_1	Histone H3 OS=Hordeum vulgare var. distichum PE=3 SV=1	M0VNZ3	14340.5	3	3	8	0.362
Lacey_1	Uncharacterized protein OS=Hordeum vulgare var. distichum PE=4 SV=1	M0VNR5	13130.6	4	4	6	0.359
Lacey_1	Uncharacterized protein OS=Hordeum vulgare var. distichum PE=3 SV=1	M0XFC6	74593.7	9	9	11	0.175
Lacey_1	Uncharacterized protein OS=Hordeum vulgare var. distichum PE=4 SV=1	M0VNQ0	41645.1	0	0	0	0
Lacey_1	Predicted protein OS=Hordeum vulgare var. distichum PE=2 SV=1	F2DEW5	61704.4	13	13	19	0.291
Lacey_1	Predicted protein OS=Hordeum vulgare var. distichum PE=2 SV=1	F2DEW2	44579.6	2	2	2	0.0526
Lacey_1	Uncharacterized protein OS=Hordeum vulgare var. distichum PE=3 SV=1	M0WZU2,M0WZU3	73786.5	1	1	2	0.023
Lacey_1	Uncharacterized protein OS=Hordeum vulgare var. distichum PE=4 SV=1	M0XEY9	29167	1	1	1	0.034
Lacey_1	Serine hydroxymethyltransferase OS=Hordeum vulgare var. distichum PE=2 SV=1	F2DET3	51473	2	2	3	0.106
Lacey_1	Uncharacterized protein OS=Hordeum vulgare var. distichum PE=3 SV=1	M0Z3K4	49566.3	1	1	1	0.0277
Lacey_1	Uncharacterized protein OS=Hordeum vulgare var. distichum PE=4 SV=1	M0XER6	17990.2	1	1	1	0.0824
Lacey_1	Uncharacterized protein OS=Hordeum vulgare var. distichum PE=3 SV=1	M0XF10	20855	4	4	9	0.184
Lacey_1	Uncharacterized protein OS=Hordeum vulgare var. distichum PE=4 SV=1	M0VE31	22295.9	0	0	0	0
Lacey_1	Uncharacterized protein OS=Hordeum vulgare var. distichum PE=4 SV=1	M0XEG8	22339	2	2	2	0.207
Lacey_1	Uncharacterized protein OS=Hordeum vulgare var. distichum PE=4 SV=1	M0XEG4	34090.5	13	18	33	0.676
Lacey_1	Sucrose synthase OS=Hordeum vulgare var. distichum PE=3 SV=1	M0XEF6	54295.2	21	30	66	0.555
Lacey_1	Predicted protein OS=Hordeum vulgare var. distichum PE=2 SV=1	F2DEA0	41521	1	1	1	0.0209
Lacey_1	6,7-dimethyl-8-ribityllumazine synthase OS=Hordeum vulgare var. distichum PE=3 SV=1	M0YUZ1	16380.3	2	3	3	0.201
Lacey_1	Uncharacterized protein OS=Hordeum vulgare var. distichum PE=3 SV=1	M0XEA6	41040.9	2	2	3	0.0528
Lacey_1	Uncharacterized protein OS=Hordeum vulgare var. distichum PE=4 SV=1	M0VML1	16039.2	3	5	10	0.272
Lacey_1	Predicted protein OS=Hordeum vulgare var. distichum PE=2 SV=1	F2DE91	41656.5	2	2	5	0.395
Lacey_1	Predicted protein OS=Hordeum vulgare var. distichum PE=2 SV=1	F2DDV2	33448.5	1	1	1	0.0253
Lacey_1	Uncharacterized protein OS=Hordeum vulgare var. distichum PE=4 SV=1	M0Z4F0	63540.3	10	12	20	0.263
Lacey_1	Predicted protein OS=Hordeum vulgare var. distichum PE=2 SV=1	F2DDU3	26002	2	2	2	0.135
Lacey_1	Predicted protein OS=Hordeum vulgare var. distichum PE=2 SV=1	F2DE61	45116.9	1	1	1	0.0331
Lacey_1	Predicted protein OS=Hordeum vulgare var. distichum PE=2 SV=1	F2DE60	23061.6	7	7	10	0.429
Lacey_1	Uncharacterized protein OS=Hordeum vulgare var. distichum PE=4 SV=1	M0VMH5	41462.1	3	3	3	0.0987
Lacey_1	Uncharacterized protein OS=Hordeum vulgare var. distichum PE=4 SV=1	M0XE88	45837.9	3	3	4	0.0667
Lacey_1	Hexokinase OS=Hordeum vulgare var. distichum GN=HXK5 PE=2 SV=1	F2DDR9	54686.2	5	5	5	0.103
Lacey_1	Predicted protein OS=Hordeum vulgare var. distichum PE=2 SV=1	F2DDM9	45434	2	2	2	0.108
Lacey_1	Uncharacterized protein OS=Hordeum vulgare var. distichum PE=4 SV=1	M0XE20	11885.7	1	1	2	0.292
Lacey_1	Chitinase OS=Hordeum vulgare var. distichum PE=2 SV=1	D2CVR3	26601.9	2	2	3	0.135
Lacey_1	Predicted protein OS=Hordeum vulgare var. distichum PE=2 SV=1	F2DDK6	95966.9	2	2	2	0.031
Lacey_1	Uncharacterized protein OS=Hordeum vulgare var. distichum PE=4 SV=1	M0XDM6	43003.2	16	23	47	0.51
Lacey_1	Uncharacterized protein OS=Hordeum vulgare var. distichum PE=4 SV=1	M0Z588,M0Z589	40462.3	2	2	2	0.0648
Lacey_1	Uncharacterized protein OS=Hordeum vulgare var. distichum PE=3 SV=1	M0VM70	76525.6	12	12	15	0.198
Lacey_1	Uncharacterized protein OS=Hordeum vulgare var. distichum PE=4 SV=1	REV_M0X8L8,REV_M0X8L9	83056.5	0	0	0	0
Lacey_1	Uncharacterized protein OS=Hordeum vulgare var. distichum PE=4 SV=1	M0VLS5	39608.3	4	4	5	0.16
Lacey_1	Uncharacterized protein OS=Hordeum vulgare var. distichum PE=4 SV=1	M0VM23,M0VM24,M0VM25,M0VM26	144304	1	1	1	0.00621
Lacey_1	Uncharacterized protein OS=Hordeum vulgare var. distichum PE=4 SV=1	M0VM20	55376.1	0	0	0	0
Lacey_1	Uncharacterized protein OS=Hordeum vulgare var. distichum PE=4 SV=1	M0VM05	14634.6	2	2	3	0.152
Lacey_1	Uncharacterized protein OS=Hordeum vulgare var. distichum PE=4 SV=1	M0VLK1	34048.1	6	6	10	0.226
Lacey_1	Uncharacterized protein OS=Hordeum vulgare var. distichum PE=3 SV=1	M0XCZ0	34352.1	4	5	11	0.189
Lacey_1	Malate dehydrogenase OS=Hordeum vulgare var. distichum PE=3 SV=1	M0XD84	35395.2	7	7	9	0.415
Lacey_1	Predicted protein OS=Hordeum vulgare var. distichum PE=2 SV=1	F2E9L2,M0XCV8	56190.8	1	1	2	0.0256
Lacey_1	Coatomer subunit alpha OS=Hordeum vulgare var. distichum GN=615K1.1 PE=4 SV=1	Q6RYF4	135813	7	7	7	0.0673
Lacey_1	Uncharacterized protein OS=Hordeum vulgare var. distichum PE=4 SV=1	M0YZF2	61658.9	11	14	21	0.285
Lacey_1	Predicted protein OS=Hordeum vulgare var. distichum PE=2 SV=1	F2DCE8	49125.3	6	6	9	0.146
Lacey_1	Uncharacterized protein OS=Hordeum vulgare var. distichum PE=4 SV=1	M0YYY6	34287.2	5	5	6	0.24
Lacey_1	Uncharacterized protein OS=Hordeum vulgare var. distichum PE=4 SV=1	M0YYW6	38926.9	2	2	2	0.0868
Lacey_1	Uncharacterized protein OS=Hordeum vulgare var. distichum PE=3 SV=1	M0XCF8	23585.4	2	2	3	0.146
Lacey_1	Glucose-1-phosphate adenylyltransferase OS=Hordeum vulgare var. distichum GN=AGP-L1 PE=2 SV=1	C3W8L1	57934.4	25	36	68	0.606
Lacey_1	Uncharacterized protein OS=Hordeum vulgare var. distichum PE=4 SV=1	M0VKR5	17505.8	8	9	16	0.497
Lacey_1	Uncharacterized protein OS=Hordeum vulgare var. distichum PE=4 SV=1	M0YZ44	18354.8	1	1	1	0.0598
Lacey_1	Uncharacterized protein OS=Hordeum vulgare var. distichum PE=3 SV=1	M0X2F9	120235	2	2	2	0.0217
Lacey_1	Predicted protein OS=Hordeum vulgare var. distichum PE=2 SV=1	F2DBW7	12219	2	2	3	0.209
Lacey_1	Predicted protein OS=Hordeum vulgare var. distichum PE=2 SV=1	F2DC79	31986.1	1	1	1	0.0554
Lacey_1	Uncharacterized protein OS=Hordeum vulgare var. distichum PE=4 SV=1	M0YHZ5	22936.8	3	4	8	0.214
Lacey_1	Uncharacterized protein OS=Hordeum vulgare var. distichum PE=4 SV=1	M0YYJ1	18193.6	2	2	2	0.142
Lacey_1	Uncharacterized protein OS=Hordeum vulgare var. distichum PE=4 SV=1	M0XC90	27731.8	1	1	1	0.0418
Lacey_1	Glutamate decarboxylase OS=Hordeum vulgare var. distichum PE=2 SV=1	F2DC47	54097.1	6	7	12	0.164
Lacey_1	Uncharacterized protein OS=Hordeum vulgare var. distichum PE=3 SV=1	M0VKF4	24698.1	0	0	0	0
Lacey_1	Uncharacterized protein OS=Hordeum vulgare var. distichum PE=3 SV=1	M0YYG1,M0YYG2,M0YYG3	37188.6	1	1	1	0.0556
Lacey_1	Uncharacterized protein OS=Hordeum vulgare var. distichum PE=4 SV=1	M0VKD9	18211.7	0	0	0	0
Lacey_1	Uncharacterized protein OS=Hordeum vulgare var. distichum PE=3 SV=1	M0YUL6,M0YUL7	48180.8	4	5	6	0.259
Lacey_1	Uncharacterized protein OS=Hordeum vulgare var. distichum PE=4 SV=1	M0XBS5	8963.4	6	8	16	0.807
Lacey_1	Uncharacterized protein OS=Hordeum vulgare var. distichum PE=3 SV=1	M0YYA1	30578.4	8	9	14	0.378
Lacey_1	Uncharacterized protein OS=Hordeum vulgare var. distichum PE=3 SV=1	M0Z6T1	33421.2	11	12	13	0.378
Lacey_1	Uncharacterized protein OS=Hordeum vulgare var. distichum PE=4 SV=1	M0YV75	35822.9	1	1	1	0.046
Lacey_1	Enolase OS=Hordeum vulgare var. distichum PE=3 SV=1	M0VJW6	21867.6	9	12	27	0.726
Lacey_1	Predicted protein OS=Hordeum vulgare var. distichum PE=2 SV=1	F2DBD4	34550.7	7	8	12	0.287
Lacey_1	Predicted protein OS=Hordeum vulgare var. distichum PE=2 SV=1	F2DBD1	23530.6	6	7	10	0.311
Lacey_1	Uncharacterized protein OS=Hordeum vulgare var. distichum PE=4 SV=1	M0YXX2	14657.5	2	2	2	0.171
Lacey_1	Uncharacterized protein OS=Hordeum vulgare var. distichum PE=3 SV=1	M0VK79	17411.2	10	15	29	0.472
Lacey_1	Predicted protein OS=Hordeum vulgare var. distichum PE=2 SV=1	F2CQ91	16832.1	4	8	17	0.423
Lacey_1	Uncharacterized protein OS=Hordeum vulgare var. distichum PE=3 SV=1	M0Z9V5	37621.9	1	1	1	0.0232
Lacey_1	Uncharacterized protein OS=Hordeum vulgare var. distichum PE=4 SV=1	M0YXT4	58848.1	2	2	2	0.0396
Lacey_1	Uncharacterized protein OS=Hordeum vulgare var. distichum PE=4 SV=1	M0Z9S4	44341.6	2	2	3	0.0535
Lacey_1	Uncharacterized protein OS=Hordeum vulgare var. distichum PE=3 SV=1	M0Z9Q3	28814.7	11	26	75	0.915
Lacey_1	Predicted protein OS=Hordeum vulgare var. distichum PE=2 SV=1	F2CSR1,M0YXP7	28154.3	3	3	3	0.245
Lacey_1	Aldose 1-epimerase OS=Hordeum vulgare var. distichum PE=3 SV=1	M0YXN7	36473.4	3	4	6	0.2
Lacey_1	Uncharacterized protein OS=Hordeum vulgare var. distichum PE=4 SV=1	M0VJJ2	39013.9	0	0	0	0
Lacey_1	Uncharacterized protein OS=Hordeum vulgare var. distichum PE=4 SV=1	M0VJI5	11172.1	5	8	13	0.574
Lacey_1	Uncharacterized protein OS=Hordeum vulgare var. distichum PE=3 SV=1	M0YXG0	69357.8	16	16	25	0.369
Lacey_1	Uncharacterized protein OS=Hordeum vulgare var. distichum PE=4 SV=1	M0VJE6	77422.3	0	0	0	0
Lacey_1	Uncharacterized protein OS=Hordeum vulgare var. distichum PE=4 SV=1	M0YXF0	76234.2	5	5	6	0.0838
Lacey_1	Uncharacterized protein OS=Hordeum vulgare var. distichum PE=4 SV=1	M0XAS7	136336	2	2	2	0.012
Lacey_1	Predicted protein OS=Hordeum vulgare var. distichum PE=2 SV=1	F2DB00	30597.9	3	3	4	0.2
Lacey_1	Uncharacterized protein OS=Hordeum vulgare var. distichum PE=4 SV=1	M0VJA1	10380.3	3	3	5	0.361
Lacey_1	Predicted protein OS=Hordeum vulgare var. distichum PE=2 SV=1	F2DAL6	14849.4	2	2	2	0.321
Lacey_1	Predicted protein OS=Hordeum vulgare var. distichum PE=2 SV=1	F2DAK3	24373.9	6	7	11	0.32
Lacey_1	Uncharacterized protein OS=Hordeum vulgare var. distichum PE=4 SV=1	M0VIX6	17167.3	0	0	0	0
Lacey_1	Acetyltransferase component of pyruvate dehydrogenase complex OS=Hordeum vulgare var. distichum PE=3 SV=1	M0VJ84	57301.3	5	5	5	0.118
Lacey_1	Uncharacterized protein OS=Hordeum vulgare var. distichum PE=4 SV=1	M0YVX9	44887.7	1	1	1	0.0744
Lacey_1	Predicted protein OS=Hordeum vulgare var. distichum PE=2 SV=1	F2DAC4	12087.1	1	1	1	0.104
Lacey_1	Uncharacterized protein OS=Hordeum vulgare var. distichum PE=4 SV=1	M0Z979,M0Z980,M0Z981	92988.4	2	2	3	0.0292
Lacey_1	Uncharacterized protein OS=Hordeum vulgare var. distichum PE=4 SV=1	M0VJ69	8193.7	3	3	7	0.397
Lacey_1	Dolichyl-diphosphooligosaccharide--protein glycosyltransferase subunit 1 OS=Hordeum vulgare var. distichum PE=3 SV=1	M0Z968	53036.1	1	1	1	0.0208
Lacey_1	Uncharacterized protein OS=Hordeum vulgare var. distichum PE=4 SV=1	M0Z8R0	25390.5	0	0	0	0
Lacey_1	Aminoacylase-1 OS=Hordeum vulgare var. distichum PE=2 SV=1	F2DA79	49477.5	4	4	5	0.12
Lacey_1	Peptidyl-prolyl cis-trans isomerase OS=Hordeum vulgare var. distichum PE=2 SV=1	F2DA67	16178.1	3	3	4	0.273
Lacey_1	Uncharacterized protein OS=Hordeum vulgare var. distichum PE=3 SV=1	M0Z8H3	21911.1	1	1	1	0.0408
Lacey_1	Uncharacterized protein OS=Hordeum vulgare var. distichum PE=3 SV=1	M0VIF1	16367.1	5	5	8	0.437
Lacey_1	Uncharacterized protein OS=Hordeum vulgare var. distichum PE=4 SV=1	M0VIJ4	48914.4	3	3	5	0.111
Lacey_1	Uncharacterized protein OS=Hordeum vulgare var. distichum PE=4 SV=1	M0YWE2	124909	0	0	0	0
Lacey_1	Predicted protein OS=Hordeum vulgare var. distichum PE=2 SV=1	F2DCT3	67156.9	3	3	6	0.0731
Lacey_1	Uncharacterized protein OS=Hordeum vulgare var. distichum PE=4 SV=1	M0Z8B9	10459.2	3	4	6	0.432
Lacey_1	Uncharacterized protein OS=Hordeum vulgare var. distichum PE=4 SV=1	M0YX27	24180.1	1	1	1	0.0543
Lacey_1	Isocitrate dehydrogenase [NAD] subunit, mitochondrial OS=Hordeum vulgare var. distichum GN=idg2 PE=3 SV=1	G9AYJ6	39072.5	2	2	3	0.0698
Lacey_1	Uncharacterized protein OS=Hordeum vulgare var. distichum PE=4 SV=1	M0VHX2	35616.7	7	10	27	0.547
Lacey_1	Uncharacterized protein OS=Hordeum vulgare var. distichum PE=4 SV=1	M0VI90	63454	4	4	4	0.109
Lacey_1	Uncharacterized protein OS=Hordeum vulgare var. distichum PE=3 SV=1	M0YW98	101546	6	6	8	0.1
Lacey_1	Predicted protein OS=Hordeum vulgare var. distichum PE=2 SV=1	F2EH52,M0YX97	17543.7	6	11	28	0.392
Lacey_1	Glutathione peroxidase OS=Hordeum vulgare var. distichum PE=3 SV=1	M0YVU7	11357.3	3	4	5	0.441
Lacey_1	Malate dehydrogenase OS=Hordeum vulgare var. distichum PE=3 SV=1	M0YW59	37336.1	4	4	4	0.201
Lacey_1	Uncharacterized protein OS=Hordeum vulgare var. distichum PE=4 SV=1	M0VI12	27317.2	6	6	9	0.374
Lacey_1	Uncharacterized protein OS=Hordeum vulgare var. distichum PE=4 SV=1	M0Z7I3	26695.3	1	1	1	0.073
Lacey_1	Uncharacterized protein OS=Hordeum vulgare var. distichum PE=4 SV=1	M0Z9N7	22470.6	3	3	3	0.181
Lacey_1	Uncharacterized protein OS=Hordeum vulgare var. distichum PE=3 SV=1	M0YVB7	24561.3	8	10	15	0.442
Lacey_1	Uncharacterized protein OS=Hordeum vulgare var. distichum PE=4 SV=1	M0Z9T1	5118.5	2	4	14	0.978
Lacey_1	Uncharacterized protein OS=Hordeum vulgare var. distichum PE=4 SV=1	M0Z794	135844	1	1	1	0.0114
Lacey_1	Uncharacterized protein OS=Hordeum vulgare var. distichum PE=4 SV=1	M0Z6X1	25861.3	2	2	2	0.112
Lacey_1	Uncharacterized protein OS=Hordeum vulgare var. distichum PE=4 SV=1	M0Z8X2	29694.1	1	1	1	0.0473
Lacey_1	Uncharacterized protein OS=Hordeum vulgare var. distichum PE=3 SV=1	M0Z779	34987.1	5	6	9	0.212
Lacey_1	Uncharacterized protein OS=Hordeum vulgare var. distichum PE=4 SV=1	M0VH55	18975.6	4	21	72	0.445
Lacey_1	Uncharacterized protein OS=Hordeum vulgare var. distichum PE=4 SV=1	M0YUT6	16624.3	1	1	1	0.085
Lacey_1	Uncharacterized protein OS=Hordeum vulgare var. distichum PE=4 SV=1	M0Z723	35316.5	5	8	15	0.224
Lacey_1	Uncharacterized protein OS=Hordeum vulgare var. distichum PE=3 SV=1	M0Z714	28803.7	19	39	211	0.912
Lacey_1	Uncharacterized protein OS=Hordeum vulgare var. distichum PE=4 SV=1	M0XBT5	28222.3	2	2	2	0.125
Lacey_1	Uncharacterized protein OS=Hordeum vulgare var. distichum PE=3 SV=1	M0VKI5	79425.5	12	12	16	0.238
Lacey_1	Uncharacterized protein OS=Hordeum vulgare var. distichum PE=3 SV=1	M0YUE3	35571	5	5	6	0.243
Lacey_1	Uncharacterized protein OS=Hordeum vulgare var. distichum PE=3 SV=1	M0YYM8	38496.4	8	11	15	0.347
Lacey_1	Uncharacterized protein OS=Hordeum vulgare var. distichum PE=3 SV=1	M0Z6C2	41695.3	6	7	11	0.201
Lacey_1	Superoxide dismutase OS=Hordeum vulgare var. distichum PE=3 SV=1	M0YTZ0	13854.2	4	5	10	0.52
Lacey_1	Uncharacterized protein OS=Hordeum vulgare var. distichum PE=4 SV=1	M0Z5Y1	23210.7	7	13	24	0.702
Lacey_1	Uncharacterized protein OS=Hordeum vulgare var. distichum PE=4 SV=1	M0VFV9	15734.7	10	18	50	0.719
Lacey_1	Uncharacterized protein OS=Hordeum vulgare var. distichum PE=3 SV=1	M0VFU4	92679.8	10	11	13	0.176
Lacey_1	Uncharacterized protein OS=Hordeum vulgare var. distichum PE=4 SV=1	M0VFS7	7958.3	3	3	3	0.608
Lacey_1	Uncharacterized protein OS=Hordeum vulgare var. distichum PE=4 SV=1	M0VFS4	9299	2	2	2	0.296
Lacey_1	Uncharacterized protein OS=Hordeum vulgare var. distichum PE=4 SV=1	M0VFP1	27712.5	1	1	1	0.0289
Lacey_1	Uncharacterized protein OS=Hordeum vulgare var. distichum PE=4 SV=1	M0VG07	12843.1	2	3	6	0.32
Lacey_1	Uncharacterized protein OS=Hordeum vulgare var. distichum PE=4 SV=1	M0VFJ8	57684.6	3	3	3	0.0798
Lacey_1	Signal peptidase I OS=Hordeum vulgare var. distichum PE=4 SV=1	M0Z5I3	20023.8	1	1	1	0.0611
Lacey_1	Proline iminopeptidase OS=Hordeum vulgare var. distichum PE=3 SV=1	M0YTH4	36831.7	1	1	2	0.0217
Lacey_1	Peroxidase OS=Hordeum vulgare var. distichum PE=3 SV=1	M0VFF1	16887.7	4	7	17	0.519
Lacey_1	Uncharacterized protein OS=Hordeum vulgare var. distichum PE=4 SV=1	M0YTG0	18673.2	2	2	3	0.185
Lacey_1	Uncharacterized protein OS=Hordeum vulgare var. distichum PE=4 SV=1	M0YTF7	30341.3	2	2	2	0.0738
Lacey_1	Uncharacterized protein OS=Hordeum vulgare var. distichum PE=4 SV=1	M0VFC5	17996.7	3	3	5	0.231
Lacey_1	Histone H2A OS=Hordeum vulgare var. distichum PE=3 SV=1	M0V5G6,M0VFA6,M0VFA7	10340	1	2	4	0.353
Lacey_1	Uncharacterized protein OS=Hordeum vulgare var. distichum PE=4 SV=1	M0YTA8	33317.1	6	7	9	0.235
Lacey_1	Homoserine dehydrogenase OS=Hordeum vulgare var. distichum PE=3 SV=1	M0VEY4	46555.3	4	4	5	0.111
Lacey_1	Xyloglucan endotransglucosylase/hydrolase OS=Hordeum vulgare var. distichum PE=3 SV=1	M0VEY2	31492.8	1	1	1	0.0253
Lacey_1	Uncharacterized protein OS=Hordeum vulgare var. distichum PE=4 SV=1	M0YT94	52984.3	1	1	1	0.0319
Lacey_1	Uncharacterized protein OS=Hordeum vulgare var. distichum PE=4 SV=1	M0VEV6,M0VEV7	42817	17	21	48	0.585
Lacey_1	Uncharacterized protein OS=Hordeum vulgare var. distichum PE=4 SV=1	M0VEU4	78956.6	5	5	8	0.0873
Lacey_1	Serine hydroxymethyltransferase OS=Hordeum vulgare var. distichum PE=2 SV=1	F2CRV8,M0VEU2	57826.5	8	9	14	0.242
Lacey_1	6-phosphogluconate dehydrogenase, decarboxylating OS=Hordeum vulgare var. distichum PE=3 SV=1	M0VF49,M0VF50	52529.2	14	16	20	0.482
Lacey_1	Uncharacterized protein OS=Hordeum vulgare var. distichum PE=4 SV=1	M0Z4U7	36964.4	5	6	8	0.532
Lacey_1	Uncharacterized protein OS=Hordeum vulgare var. distichum PE=3 SV=1	M0YT62	62272.9	4	6	11	0.5
Lacey_1	Uncharacterized protein OS=Hordeum vulgare var. distichum PE=4 SV=1	M0VF29,M0VF30	33147.8	0	0	0	0
Lacey_1	Uncharacterized protein OS=Hordeum vulgare var. distichum PE=4 SV=1	M0Z4S7	21823.4	2	2	2	0.16
Lacey_1	Uncharacterized protein OS=Hordeum vulgare var. distichum PE=4 SV=1	M0YSS4	49622.9	4	6	11	0.356
Lacey_1	Uncharacterized protein OS=Hordeum vulgare var. distichum PE=4 SV=1	M0Z4S0	63547	19	38	75	0.498
Lacey_1	Uncharacterized protein OS=Hordeum vulgare var. distichum PE=4 SV=1	M0VF28	23261.7	4	5	6	0.28
Lacey_1	Uncharacterized protein OS=Hordeum vulgare var. distichum PE=4 SV=1	M0YSN9,M0YSP0,M0YSP1	10642.5	4	5	8	0.541
Lacey_1	Poly [ADP-ribose] polymerase OS=Hordeum vulgare var. distichum PE=4 SV=1	M0YSL2	40334.3	5	5	6	0.207
Lacey_1	Histone H2A OS=Hordeum vulgare var. distichum PE=3 SV=1	M0VEJ1	15072.6	1	1	4	0.277
Lacey_1	Uncharacterized protein OS=Hordeum vulgare var. distichum PE=4 SV=1	M0VEJ0	9961.8	7	14	52	0.71
Lacey_1	Uncharacterized protein OS=Hordeum vulgare var. distichum PE=4 SV=1	M0Z4K6	132700	5	5	5	0.0724
Lacey_1	Uncharacterized protein OS=Hordeum vulgare var. distichum PE=4 SV=1	M0VEH1	18074.4	4	13	36	0.378
Lacey_1	Uncharacterized protein OS=Hordeum vulgare var. distichum PE=4 SV=1	M0Z4I8	12258.5	5	5	8	0.425
Lacey_1	Proteasome subunit beta type OS=Hordeum vulgare var. distichum PE=3 SV=1	M0WNY5,M0Z4G9	27236.9	5	5	8	0.32
Lacey_1	Uncharacterized protein OS=Hordeum vulgare var. distichum PE=4 SV=1	REV_M0YGN0,REV_M0YGN2,REV_M0YGN3	100535	1	1	2	0.00738
Lacey_1	GrpE protein homolog OS=Hordeum vulgare var. distichum PE=3 SV=1	M0YSD4,M0YSD5	27634	4	4	5	0.179
Lacey_1	Uncharacterized protein OS=Hordeum vulgare var. distichum PE=3 SV=1	M0VEB2	59281.3	6	7	9	0.196
Lacey_1	Uncharacterized protein OS=Hordeum vulgare var. distichum PE=3 SV=1	M0YSB6	17594.6	4	5	9	0.364
Lacey_1	Uncharacterized protein OS=Hordeum vulgare var. distichum PE=3 SV=1	M0YSB2	71148.8	3	3	4	0.373
Lacey_1	Uncharacterized protein OS=Hordeum vulgare var. distichum PE=4 SV=1	M0VN23	33670.6	6	9	11	0.3
Lacey_1	Uncharacterized protein OS=Hordeum vulgare var. distichum PE=3 SV=1	M0X623	52397.7	4	4	5	0.109
Lacey_1	Uncharacterized protein OS=Hordeum vulgare var. distichum PE=4 SV=1	M0Z3Y7,M0Z3Y9	35134.7	1	1	3	0.0325
Lacey_1	Uncharacterized protein OS=Hordeum vulgare var. distichum PE=4 SV=1	M0VE87	25777.5	2	2	2	0.13
Lacey_1	Uncharacterized protein OS=Hordeum vulgare var. distichum PE=4 SV=1	M0YS80	21260.8	0	0	0	0
Lacey_1	Nucleoside diphosphate kinase OS=Hordeum vulgare var. distichum PE=3 SV=1	M0YS79	12892.6	3	3	3	0.383
Lacey_1	Uncharacterized protein OS=Hordeum vulgare var. distichum PE=4 SV=1	M0YS73	15469.4	9	19	51	0.621
Lacey_1	Uncharacterized protein OS=Hordeum vulgare var. distichum PE=4 SV=1	M0XEJ4	95707.3	3	3	3	0.0553
Lacey_1	Uncharacterized protein OS=Hordeum vulgare var. distichum PE=4 SV=1	M0YS04	44531.9	2	2	2	0.0633
Lacey_1	Uncharacterized protein OS=Hordeum vulgare var. distichum PE=3 SV=1	M0YRF3	56826.2	5	5	8	0.135
Lacey_1	Uncharacterized protein OS=Hordeum vulgare var. distichum PE=4 SV=1	M0YRF0,M0YRF1	18003.4	5	6	7	0.627
Lacey_1	Uncharacterized protein OS=Hordeum vulgare var. distichum PE=4 SV=1	M0VDD7	39374.2	1	1	1	0.0271
Lacey_1	Uncharacterized protein OS=Hordeum vulgare var. distichum PE=4 SV=1	M0Z3D6	124800	0	0	0	0
Lacey_1	Uncharacterized protein OS=Hordeum vulgare var. distichum PE=4 SV=1	M0YRD3	28427.3	1	1	1	0.0516
Lacey_1	Uncharacterized protein OS=Hordeum vulgare var. distichum PE=3 SV=1	M0VDB7	16763.7	5	8	19	0.413
Lacey_1	Uncharacterized protein OS=Hordeum vulgare var. distichum PE=4 SV=1	M0VDA6,M0VDA7	5433.3	2	2	4	0.608
Lacey_1	Uncharacterized protein OS=Hordeum vulgare var. distichum PE=4 SV=1	M0WZQ5	20139	1	1	1	0.067
Lacey_1	Predicted protein OS=Hordeum vulgare var. distichum PE=2 SV=1	F2CZL7	16303.9	1	1	1	0.0694
Lacey_1	Uncharacterized protein OS=Hordeum vulgare var. distichum PE=3 SV=1	M0WZI8	41417	11	13	25	0.311
Lacey_1	Uncharacterized protein OS=Hordeum vulgare var. distichum PE=4 SV=1	M0Z2X9	36430.5	2	2	3	0.089
Lacey_1	Uncharacterized protein OS=Hordeum vulgare var. distichum PE=4 SV=1	M0YQX5	52750.2	1	1	1	0.0302
Lacey_1	Phosphoglycerate kinase OS=Hordeum vulgare var. distichum PE=3 SV=1	M0Z2X3	42790.5	1	1	1	0.11
Lacey_1	Uncharacterized protein OS=Hordeum vulgare var. distichum PE=4 SV=1	M0VD74	12682.6	3	3	8	0.33
Lacey_1	Uncharacterized protein OS=Hordeum vulgare var. distichum PE=4 SV=1	M0Z2W8	35699.7	2	2	2	0.0679
Lacey_1	Uncharacterized protein OS=Hordeum vulgare var. distichum PE=4 SV=1	M0W099	26821.5	11	15	27	0.62
Lacey_1	Uncharacterized protein OS=Hordeum vulgare var. distichum PE=4 SV=1	M0YQU8	38678.3	1	1	1	0.0528
Lacey_1	Arginine biosynthesis bifunctional protein ArgJ, chloroplastic OS=Hordeum vulgare var. distichum PE=2 SV=1	F2CW53,M0Z367	47828.6	1	1	1	0.0302
Lacey_1	Uncharacterized protein OS=Hordeum vulgare var. distichum PE=4 SV=1	M0VD47	21293.6	11	12	31	0.624
Lacey_1	Proliferating cell nuclear antigen OS=Hordeum vulgare var. distichum PE=3 SV=1	M0VD44	21750.6	3	3	5	0.23
Lacey_1	Uncharacterized protein OS=Hordeum vulgare var. distichum PE=4 SV=1	M0YQT9	57407.5	10	14	20	0.169
Lacey_1	Uncharacterized protein OS=Hordeum vulgare var. distichum PE=4 SV=1	M0YQS7	41616.2	1	1	1	0.0368
Lacey_1	Uncharacterized protein OS=Hordeum vulgare var. distichum PE=3 SV=1	M0YQS0	27822	4	7	17	0.185
Lacey_1	Coatomer subunit beta OS=Hordeum vulgare var. distichum PE=4 SV=1	M0YQP0	105377	7	7	7	0.102
Lacey_1	Predicted protein OS=Hordeum vulgare var. distichum PE=2 SV=1	F2CYX9	109559	10	10	13	0.239
Lacey_1	Uncharacterized protein OS=Hordeum vulgare var. distichum PE=4 SV=1	M0YQL4	23304.9	1	1	1	0.0514
Lacey_1	Predicted protein OS=Hordeum vulgare var. distichum PE=2 SV=1	F2E570,M0Z2K6	41576.3	2	2	2	0.0635
Lacey_1	Predicted protein OS=Hordeum vulgare var. distichum PE=2 SV=1	F2CZ65	16258.9	2	2	2	0.133
Lacey_1	Acetolactate synthase OS=Hordeum vulgare var. distichum PE=3 SV=1	M0WZ97	59504.3	0	0	0	0
Lacey_1	Uncharacterized protein OS=Hordeum vulgare var. distichum PE=4 SV=1	M0Z2H7	18037.6	2	2	3	0.141
Lacey_1	Plasma membrane ATPase OS=Hordeum vulgare var. distichum PE=3 SV=1	M0Z2H5	104640	10	10	13	0.128
Lacey_1	Patatin OS=Hordeum vulgare var. distichum PE=3 SV=1	M0YQF9	46511.8	1	1	2	0.0324
Lacey_1	Uncharacterized protein OS=Hordeum vulgare var. distichum PE=4 SV=1	M0VCC7	34869.9	4	4	4	0.146
Lacey_1	Uncharacterized protein OS=Hordeum vulgare var. distichum PE=4 SV=1	M0Z2C3	19849	2	3	5	0.164
Lacey_1	ATP synthase subunit beta OS=Hordeum vulgare var. distichum PE=3 SV=1	M0Z2C1	45150.1	18	22	41	0.658
Lacey_1	Superoxide dismutase [Cu-Zn] OS=Hordeum vulgare var. distichum PE=3 SV=1	M0VCA1	10371.7	2	3	8	0.34
Lacey_1	Uncharacterized protein OS=Hordeum vulgare var. distichum PE=4 SV=1	M0WZ25	97782	5	5	6	0.0853
Lacey_1	Uncharacterized protein OS=Hordeum vulgare var. distichum PE=4 SV=1	M0Z2B6	53483.6	2	2	3	0.0558
Lacey_1	Predicted protein OS=Hordeum vulgare var. distichum PE=2 SV=1	F2CYL7	55882.2	20	29	70	0.424
Lacey_1	Uncharacterized protein OS=Hordeum vulgare var. distichum PE=4 SV=1	M0WYN7	47402.4	1	1	1	0.04
Lacey_1	Predicted protein OS=Hordeum vulgare var. distichum PE=2 SV=1	F2CYH7	23226.5	1	1	1	0.0748
Lacey_1	40S ribosomal protein SA OS=Hordeum vulgare var. distichum PE=3 SV=1	M0WYK5	32923.8	9	9	17	0.355
Lacey_1	Uncharacterized protein OS=Hordeum vulgare var. distichum PE=4 SV=1	M0WYH0	40348.6	1	1	1	0.0462
Lacey_1	Uncharacterized protein OS=Hordeum vulgare var. distichum PE=4 SV=1	M0VC70	14182.3	6	10	55	0.451
Lacey_1	Uncharacterized protein OS=Hordeum vulgare var. distichum PE=4 SV=1	M0VBU6	15638.3	0	0	0	0
Lacey_1	Predicted protein OS=Hordeum vulgare var. distichum PE=2 SV=1	F2DJC5	26154.4	10	12	23	0.449
Lacey_1	Uncharacterized protein OS=Hordeum vulgare var. distichum PE=3 SV=1	M0Z264	93381.5	8	8	10	0.116
Lacey_1	Uncharacterized protein OS=Hordeum vulgare var. distichum PE=4 SV=1	M0VBS3	24943.7	2	2	2	0.152
Lacey_1	Uncharacterized protein OS=Hordeum vulgare var. distichum PE=3 SV=1	M0YPS4	17647.7	5	6	9	0.406
Lacey_1	Uncharacterized protein OS=Hordeum vulgare var. distichum PE=4 SV=1	M0W1C5	29256.8	13	14	28	0.584
Lacey_1	Fructose-bisphosphate aldolase OS=Hordeum vulgare var. distichum PE=2 SV=1	F2CXT7	38869.4	24	38	98	0.757
Lacey_1	Uncharacterized protein OS=Hordeum vulgare var. distichum PE=4 SV=1	M0WY99	22225.9	6	6	11	0.25
Lacey_1	Uncharacterized protein OS=Hordeum vulgare var. distichum PE=4 SV=1	M0WY96	39802.5	2	2	2	0.0798
Lacey_1	Uncharacterized protein OS=Hordeum vulgare var. distichum PE=4 SV=1	M0WY94	17692.5	2	2	3	0.0595
Lacey_1	Histone H2A OS=Hordeum vulgare var. distichum PE=3 SV=1	M0WXS7	17055.4	2	2	4	0.283
Lacey_1	Uncharacterized protein OS=Hordeum vulgare var. distichum PE=3 SV=1	M0UXX0,M0UXX1	39426.8	5	5	5	0.226
Lacey_1	Ribosomal protein OS=Hordeum vulgare var. distichum PE=3 SV=1	M0Z1C9	24621.9	1	1	3	0.088
Lacey_1	Uncharacterized protein OS=Hordeum vulgare var. distichum PE=4 SV=1	M0VBA2	81451.5	10	10	14	0.202
Lacey_1	Uncharacterized protein OS=Hordeum vulgare var. distichum PE=4 SV=1	M0VBA1	19582.1	6	7	8	0.413
Lacey_1	Oleosin OS=Hordeum vulgare var. distichum PE=3 SV=1	M0WXP0	16214.9	7	9	10	0.346
Lacey_1	Dolichyl-diphosphooligosaccharide--protein glycosyltransferase 48 kDa subunit OS=Hordeum vulgare var. distichum PE=2 SV=1	F2CXI5	48044.6	4	4	6	0.1
Lacey_1	Uncharacterized protein OS=Hordeum vulgare var. distichum PE=4 SV=1	M0VAY1	80456.2	3	3	4	0.0587
Lacey_1	Uncharacterized protein OS=Hordeum vulgare var. distichum PE=4 SV=1	M0Z0Z8	22327.6	3	3	4	0.19
Lacey_1	Uncharacterized protein OS=Hordeum vulgare var. distichum PE=4 SV=1	M0Z0Z6	37770.4	9	9	11	0.449
Lacey_1	Uncharacterized protein OS=Hordeum vulgare var. distichum PE=4 SV=1	M0Z0Z3	28105.6	3	3	3	0.166
Lacey_1	Uncharacterized protein OS=Hordeum vulgare var. distichum PE=4 SV=1	M0Z0X2	26795.8	0	0	0	0
Lacey_1	Uncharacterized protein OS=Hordeum vulgare var. distichum PE=4 SV=1	M0X9E2	29381.9	9	10	16	0.371
Lacey_1	Uncharacterized protein OS=Hordeum vulgare var. distichum PE=3 SV=1	M0Z0U7	78458.1	14	14	20	0.232
Lacey_1	Uncharacterized protein OS=Hordeum vulgare var. distichum PE=3 SV=1	M0Z0U0	23423.3	2	2	3	0.0972
Lacey_1	Uncharacterized protein OS=Hordeum vulgare var. distichum PE=4 SV=1	M0WXC5	26424.5	2	2	2	0.105
Lacey_1	Uncharacterized protein OS=Hordeum vulgare var. distichum PE=4 SV=1	M0YP15	35098.9	2	4	4	0.137
Lacey_1	Uncharacterized protein OS=Hordeum vulgare var. distichum PE=3 SV=1	M0VAM3	18372.8	1	1	1	0.145
Lacey_1	Uncharacterized protein OS=Hordeum vulgare var. distichum PE=4 SV=1	M0VAL9	16504.8	2	2	2	0.223
Lacey_1	Predicted protein OS=Hordeum vulgare var. distichum PE=2 SV=1	F2CWX3	53522.1	16	17	34	0.374
Lacey_1	Predicted protein OS=Hordeum vulgare var. distichum PE=2 SV=1	F2CWX2	28608.5	2	2	2	0.0736
Lacey_1	Predicted protein OS=Hordeum vulgare var. distichum PE=2 SV=1	F2CWX0	47633.2	12	14	19	0.337
Lacey_1	Predicted protein OS=Hordeum vulgare var. distichum PE=2 SV=1	F2CWU8	30350	3	3	3	0.144
Lacey_1	Plastidial ADP-glucose transporter OS=Hordeum vulgare var. distichum PE=2 SV=2	Q6E5A5	45437.7	1	1	1	0.0235
Lacey_1	Uncharacterized protein OS=Hordeum vulgare var. distichum PE=4 SV=1	M0VAF6	27332	2	2	2	0.106
Lacey_1	Uncharacterized protein OS=Hordeum vulgare var. distichum PE=4 SV=1	M0VAF1	21343.9	4	8	21	0.189
Lacey_1	Uncharacterized protein OS=Hordeum vulgare var. distichum PE=4 SV=1	M0VQH7	108626	24	26	41	0.315
Lacey_1	Predicted protein OS=Hordeum vulgare var. distichum PE=2 SV=1	F2CWR0	41492.2	20	27	57	0.655
Lacey_1	Xyloglucan endotransglucosylase/hydrolase OS=Hordeum vulgare var. distichum PE=2 SV=1	F2D903	32298.2	1	1	1	0.0311
Lacey_1	Malate dehydrogenase OS=Hordeum vulgare var. distichum PE=3 SV=1	M0Z0D3	33174.9	13	22	56	0.618
Lacey_1	Uncharacterized protein OS=Hordeum vulgare var. distichum PE=3 SV=1	M0X8P1,M0X8P4	132126	0	0	0	0
Lacey_1	Uncharacterized protein OS=Hordeum vulgare var. distichum PE=4 SV=1	M0WX05	53741.3	15	18	34	0.438
Lacey_1	Predicted protein OS=Hordeum vulgare var. distichum PE=2 SV=1	F2CWH1	15711.1	0	0	0	0
Lacey_1	Predicted protein OS=Hordeum vulgare var. distichum PE=2 SV=1	F2CWG0	39082.5	1	1	1	0.0409
Lacey_1	Predicted protein OS=Hordeum vulgare var. distichum PE=2 SV=1	F2CWF9	7463.6	3	3	6	0.292
Lacey_1	Hexokinase OS=Hordeum vulgare var. distichum PE=3 SV=1	M0X8J7	50062.5	0	0	0	0
Lacey_1	Predicted protein OS=Hordeum vulgare var. distichum PE=2 SV=1	F2CWF3	36488.7	1	1	1	0.0457
Lacey_1	Uncharacterized protein OS=Hordeum vulgare var. distichum PE=4 SV=1	M0YNZ2	38657	2	2	2	0.062
Lacey_1	Predicted protein OS=Hordeum vulgare var. distichum PE=2 SV=1	F2D8E6	29468.2	1	1	2	0.0325
Lacey_1	Uncharacterized protein OS=Hordeum vulgare var. distichum PE=4 SV=1	M0Z093,M0Z094	44360.9	1	1	1	0.0203
Lacey_1	Predicted protein OS=Hordeum vulgare var. distichum PE=2 SV=1	F2CWC9	22631.8	0	0	0	0
Lacey_1	Alpha-1,4 glucan phosphorylase OS=Hordeum vulgare var. distichum PE=3 SV=1	M0YNW0	97071	8	8	10	0.123
Lacey_1	Uncharacterized protein OS=Hordeum vulgare var. distichum PE=3 SV=1	M0Z034	16956.9	6	10	47	0.589
Lacey_1	Uncharacterized protein OS=Hordeum vulgare var. distichum PE=4 SV=1	M0YNQ2	24345.5	5	5	8	0.293
Lacey_1	Uncharacterized protein OS=Hordeum vulgare var. distichum PE=3 SV=1	M0Z014	25385	2	2	2	0.0936
Lacey_1	Histone H2A OS=Hordeum vulgare var. distichum PE=2 SV=1	F2CVZ1	16192.8	4	5	11	0.252
Lacey_1	Uncharacterized protein OS=Hordeum vulgare var. distichum PE=3 SV=1	M0W3A3	48641.2	4	4	5	0.0866
Lacey_1	Predicted protein OS=Hordeum vulgare var. distichum PE=2 SV=1	F2CW97	50680.1	3	3	3	0.0884
Lacey_1	Predicted protein OS=Hordeum vulgare var. distichum PE=2 SV=1	F2CW94	15360.7	2	3	3	0.165
Lacey_1	Predicted protein OS=Hordeum vulgare var. distichum PE=2 SV=1	F2D884	71123.5	1	1	2	0.372
Lacey_1	Predicted protein OS=Hordeum vulgare var. distichum PE=2 SV=1	F2D868	89637.4	5	5	6	0.0874
Lacey_1	Clathrin heavy chain OS=Hordeum vulgare var. distichum PE=3 SV=1	M0X7Y6,M0X7Y7	203860	19	20	25	0.136
Lacey_1	Eukaryotic translation initiation factor 3 subunit M OS=Hordeum vulgare var. distichum PE=3 SV=1	M0X7Y4	45683.4	0	0	0	0
Lacey_1	Uncharacterized protein OS=Hordeum vulgare var. distichum PE=3 SV=1	M0XIV0	55460.5	1	1	1	0.0245
Lacey_1	Uncharacterized protein OS=Hordeum vulgare var. distichum PE=3 SV=1	M0WVW3	66299.7	14	14	21	0.248
Lacey_1	Uncharacterized protein OS=Hordeum vulgare var. distichum PE=3 SV=1	M0WVV5	25476	3	3	3	0.207
Lacey_1	Uncharacterized protein OS=Hordeum vulgare var. distichum PE=4 SV=1	M0X871,M0X872	15001.4	1	1	1	0.0526
Lacey_1	Predicted protein OS=Hordeum vulgare var. distichum PE=2 SV=1	F2D829	75175.7	5	5	5	0.078
Lacey_1	Uncharacterized protein OS=Hordeum vulgare var. distichum PE=4 SV=1	M0WW64	24168.5	3	3	3	0.151
Lacey_1	Uncharacterized protein OS=Hordeum vulgare var. distichum PE=3 SV=1	M0YNE8	54690.5	3	3	3	0.101
Lacey_1	Uncharacterized protein OS=Hordeum vulgare var. distichum PE=4 SV=1	M0W3K3	18925	1	1	1	0.0417
Lacey_1	Predicted protein OS=Hordeum vulgare var. distichum PE=2 SV=1	F2CVN4	59340.4	8	8	9	0.177
Lacey_1	Uncharacterized protein OS=Hordeum vulgare var. distichum PE=4 SV=1	M0WVQ7	46209	4	4	6	0.102
Lacey_1	Xylose isomerase OS=Hordeum vulgare var. distichum PE=3 SV=1	M0WW19	53415.9	9	11	17	0.251
Lacey_1	Predicted protein OS=Hordeum vulgare var. distichum PE=2 SV=1	F2CVK7	50116.9	1	1	1	0.0308
Lacey_1	Uncharacterized protein OS=Hordeum vulgare var. distichum PE=4 SV=1	M0X7N8	44109.4	1	1	1	0.0307
Lacey_1	Predicted protein OS=Hordeum vulgare var. distichum PE=2 SV=1	F2CVI3	31850	1	1	2	0.0383
Lacey_1	Uncharacterized protein OS=Hordeum vulgare var. distichum PE=4 SV=1	M0WVL1	47073.2	0	0	0	0.0514
Lacey_1	Uncharacterized protein OS=Hordeum vulgare var. distichum PE=3 SV=1	M0WVK2	57322.8	10	11	13	0.244
Lacey_1	UDP-glucose 6-dehydrogenase OS=Hordeum vulgare var. distichum PE=3 SV=1	M0YMY2	52917.2	8	8	12	0.231
Lacey_1	Uncharacterized protein OS=Hordeum vulgare var. distichum PE=3 SV=1	M0X7H3	16476.3	6	8	14	0.343
Lacey_1	Uncharacterized protein OS=Hordeum vulgare var. distichum PE=3 SV=1	M0YMX2	23938.1	7	7	9	0.332
Lacey_1	Uncharacterized protein OS=Hordeum vulgare var. distichum PE=4 SV=1	M0YMW3	17613	1	1	2	0.0783
Lacey_1	Histone H4 OS=Hordeum vulgare var. distichum PE=3 SV=1	M0YN57	9740.8	5	8	26	0.466
Lacey_1	Uncharacterized protein OS=Hordeum vulgare var. distichum PE=4 SV=1	M0XJL4	41711.6	20	23	40	0.685
Lacey_1	Peroxidase OS=Hordeum vulgare var. distichum PE=2 SV=1	F2D6Z5	32838.3	2	2	2	0.131
Lacey_1	Uncharacterized protein OS=Hordeum vulgare var. distichum PE=4 SV=1	M0YN01	62179	8	8	12	0.159
Lacey_1	Uncharacterized protein OS=Hordeum vulgare var. distichum PE=4 SV=1	M0YMM0	162392	2	2	2	0.0121
Lacey_1	Predicted protein OS=Hordeum vulgare var. distichum PE=2 SV=1	F2CV88	15691.8	3	3	6	0.333
Lacey_1	Uncharacterized protein OS=Hordeum vulgare var. distichum PE=3 SV=1	M0WUX8	42411.4	1	1	1	0.0401
Lacey_1	Uncharacterized protein OS=Hordeum vulgare var. distichum PE=4 SV=1	M0W4G1	41610	3	3	4	0.107
Lacey_1	Uncharacterized protein OS=Hordeum vulgare var. distichum PE=4 SV=1	M0YMG1	27102.5	2	3	3	0.133
Lacey_1	Uncharacterized protein OS=Hordeum vulgare var. distichum PE=3 SV=1	M0YMF1	49700.9	1	1	1	0.397
Lacey_1	Uncharacterized protein OS=Hordeum vulgare var. distichum PE=3 SV=1	M0YME1,M0YME2,M0YME6	44317.3	0	0	0	0
Lacey_1	Predicted protein OS=Hordeum vulgare var. distichum PE=2 SV=1	F2D702	22618.8	2	2	3	0.308
Lacey_1	Cytochrome b-c1 complex subunit 7 OS=Hordeum vulgare var. distichum PE=3 SV=1	M0X743	14842.4	2	2	2	0.183
Lacey_1	Uncharacterized protein OS=Hordeum vulgare var. distichum PE=3 SV=1	M0X721	42770.9	6	6	9	0.224
Lacey_1	Uncharacterized protein OS=Hordeum vulgare var. distichum PE=4 SV=1	M0WUP2,M0WUP5	107296	1	1	1	0.0109
Lacey_1	Glyceraldehyde-3-phosphate dehydrogenase OS=Hordeum vulgare var. distichum PE=2 SV=1	F2D6I8	36612	23	38	117	0.789
Lacey_1	Predicted protein OS=Hordeum vulgare var. distichum PE=2 SV=1	F2D6F6	10243.1	2	4	7	0.261
Lacey_1	Predicted protein OS=Hordeum vulgare var. distichum PE=2 SV=1	F2CUF1	30625.7	7	7	13	0.366
Lacey_1	Glyceraldehyde-3-phosphate dehydrogenase OS=Hordeum vulgare var. distichum PE=2 SV=1	F2CUE9	36513.9	13	24	47	0.641
Lacey_1	Uncharacterized protein OS=Hordeum vulgare var. distichum PE=4 SV=1	D2XV83	18989.6	3	3	3	0.188
Lacey_1	Predicted protein OS=Hordeum vulgare var. distichum PE=2 SV=1	F2D6E2	36282.7	7	7	10	0.388
Lacey_1	Predicted protein OS=Hordeum vulgare var. distichum PE=2 SV=1	D2XV76	17302.9	3	3	3	0.264
Lacey_1	Predicted protein OS=Hordeum vulgare var. distichum PE=2 SV=1	F2D6C1	51767.8	1	1	1	0.0251
Lacey_1	Uncharacterized protein OS=Hordeum vulgare var. distichum PE=3 SV=1	M0YLV9	57457.6	2	2	2	0.064
Lacey_1	Uncharacterized protein OS=Hordeum vulgare var. distichum PE=4 SV=1	REV_M0WAH1	115975	1	1	1	0.0117
Lacey_1	Predicted protein OS=Hordeum vulgare var. distichum PE=2 SV=1	F2DNE8	28072.5	9	12	18	0.599
Lacey_1	Beta tubulin 1 OS=Hordeum vulgare var. distichum GN=tub1 PE=2 SV=1	A5CFY4	50194.1	3	3	3	0.557
Lacey_1	Beta tubulin 6 OS=Hordeum vulgare var. distichum GN=tub6 PE=2 SV=1	A5CFY9	50136.2	15	19	31	0.463
Lacey_1	Uncharacterized protein OS=Hordeum vulgare var. distichum PE=4 SV=1	M0YLR1	33345.8	1	1	1	0.0419
Lacey_1	Predicted protein OS=Hordeum vulgare var. distichum PE=2 SV=1	F2D5W7	22927	2	2	2	0.117
Lacey_1	Predicted protein OS=Hordeum vulgare var. distichum PE=2 SV=1	F2DNM2	26638.1	6	6	8	0.313
Lacey_1	Uncharacterized protein OS=Hordeum vulgare var. distichum PE=3 SV=1	M0X5Z1	46984.4	20	26	50	0.601
Lacey_1	Uncharacterized protein OS=Hordeum vulgare var. distichum PE=3 SV=1	M0VTE9	89764.7	5	5	5	0.0774
Lacey_1	Predicted protein OS=Hordeum vulgare var. distichum PE=2 SV=1	F2CU59	17814.1	1	1	2	0.114
Lacey_1	Uncharacterized protein OS=Hordeum vulgare var. distichum PE=3 SV=1	M0WTX9	39015.5	0	0	0	0
Lacey_1	T-complex protein 1 subunit gamma OS=Hordeum vulgare var. distichum PE=3 SV=1	M0X690	61002.1	8	8	10	0.143
Lacey_1	Uncharacterized protein OS=Hordeum vulgare var. distichum PE=4 SV=1	M0WU78	35821.1	25	32	62	0.791
Lacey_1	Uncharacterized protein OS=Hordeum vulgare var. distichum PE=3 SV=1	M0X640	64054.9	12	12	15	0.279
Lacey_1	Starch synthase, chloroplastic/amyloplastic OS=Hordeum vulgare var. distichum PE=3 SV=1	M0YLD7	58162.4	1	1	1	0.0345
Lacey_1	Glucose-1-phosphate adenylyltransferase OS=Hordeum vulgare var. distichum PE=3 SV=1	M0X638	54810.6	13	15	26	0.333
Lacey_1	Uncharacterized protein OS=Hordeum vulgare var. distichum PE=4 SV=1	M0WU16	34026.9	0	0	0	0
Lacey_1	Predicted protein OS=Hordeum vulgare var. distichum PE=2 SV=1	F2CTJ0	49929.3	5	5	7	0.229
Lacey_1	Cellulose synthase-like CslF6 OS=Hordeum vulgare var. distichum GN=HvCslF6 PE=2 SV=1	F2DMH9,M0X5H3	105071	0	0	0	0
Lacey_1	Succinate dehydrogenase [ubiquinone] flavoprotein subunit, mitochondrial OS=Hordeum vulgare var. distichum PE=2 SV=1	F2EL27	67967.8	0	0	0	0.0404
Lacey_1	Uncharacterized protein OS=Hordeum vulgare var. distichum PE=4 SV=1	M0VTZ1	40841.8	0	0	0	0
Lacey_1	Uncharacterized protein OS=Hordeum vulgare var. distichum PE=3 SV=1	M0WTD6	52095.5	0	0	0	0
Lacey_1	Uncharacterized protein OS=Hordeum vulgare var. distichum PE=4 SV=1	M0YL44	52482.8	2	2	3	0.0563
Lacey_1	Uncharacterized protein OS=Hordeum vulgare var. distichum PE=4 SV=1	M0WTA6	32263.1	1	1	1	0.0301
Lacey_1	Importin subunit alpha OS=Hordeum vulgare var. distichum PE=3 SV=1	M0YKQ0	48971.4	4	5	6	0.124
Lacey_1	Predicted protein OS=Hordeum vulgare var. distichum PE=2 SV=1	F2CSZ1	33460.2	1	1	1	0.0417
Lacey_1	Predicted protein OS=Hordeum vulgare var. distichum PE=2 SV=1	F2D4Z0	66584	1	1	1	0.0195
Lacey_1	60S ribosomal protein L18a OS=Hordeum vulgare var. distichum PE=2 SV=1	F2CSX2	21300.6	9	9	11	0.404
Lacey_1	Predicted protein OS=Hordeum vulgare var. distichum PE=2 SV=1	F2CT86	22062.6	5	5	10	0.311
Lacey_1	Proteasome subunit alpha type OS=Hordeum vulgare var. distichum PE=2 SV=1	F2CSW4	27450.5	2	2	2	0.106
Lacey_1	Uncharacterized protein OS=Hordeum vulgare var. distichum PE=4 SV=1	M0YKL6,M0YKL7	23054	2	2	2	0.0729
Lacey_1	Predicted protein OS=Hordeum vulgare var. distichum PE=2 SV=1	F2CT73	28190.8	8	13	15	0.299
Lacey_1	Uncharacterized protein OS=Hordeum vulgare var. distichum PE=4 SV=1	M0VKS7	12576.8	3	5	8	0.533
Lacey_1	Predicted protein OS=Hordeum vulgare var. distichum PE=2 SV=1	F2D558	19495.9	4	4	8	0.159
Lacey_1	Predicted protein OS=Hordeum vulgare var. distichum PE=2 SV=1	F2CT57	26260.9	2	2	2	0.101
Lacey_1	Eukaryotic translation initiation factor 6 OS=Hordeum vulgare var. distichum GN=EIF6 PE=3 SV=1	M0WT98	26497.8	1	1	1	0.0449
Lacey_1	Predicted protein OS=Hordeum vulgare var. distichum PE=2 SV=1	F2E0P3	15045	3	3	5	0.394
Lacey_1	Uncharacterized protein OS=Hordeum vulgare var. distichum PE=4 SV=1	M0X589	63373.4	2	2	2	0.0752
Lacey_1	Uncharacterized protein OS=Hordeum vulgare var. distichum PE=4 SV=1	M0WSS9	401850	3	3	3	0.00881
Lacey_1	Uncharacterized protein OS=Hordeum vulgare var. distichum PE=4 SV=1	M0W6K7	106765	0	0	0	0
Lacey_1	Uncharacterized protein OS=Hordeum vulgare var. distichum PE=3 SV=1	M0YKC6	34550	1	1	1	0.0284
Lacey_1	Predicted protein OS=Hordeum vulgare var. distichum PE=2 SV=1	F2D4L0	23572.9	8	10	20	0.603
Lacey_1	Predicted protein OS=Hordeum vulgare var. distichum PE=2 SV=1	F2CSK4	37516.4	20	38	103	0.729
Lacey_1	Predicted protein OS=Hordeum vulgare var. distichum PE=2 SV=1	F2D4K0	55467.9	1	1	1	0.0178
Lacey_1	Nucleoside diphosphate kinase OS=Hordeum vulgare var. distichum PE=3 SV=1	M0VUP9	18731	6	6	10	0.313
Lacey_1	9 [Homo sapiens]	CP_ker9	62065.9	9	9	11	0.244
Lacey_1	Uncharacterized protein OS=Hordeum vulgare var. distichum PE=4 SV=1	M0YJX2	33174.3	5	6	10	0.227
Lacey_1	Uncharacterized protein OS=Hordeum vulgare var. distichum PE=4 SV=1	M0YK14,M0YK15,M0YK17	68632.8	1	1	1	0.0106
Lacey_1	Uncharacterized protein OS=Hordeum vulgare var. distichum PE=3 SV=1	M0XMV1	29692.7	1	2	3	0.389
Lacey_1	Predicted protein OS=Hordeum vulgare var. distichum PE=2 SV=1	F2D3T2	18050.4	1	1	1	0.0719
Lacey_1	Pyruvate kinase OS=Hordeum vulgare var. distichum PE=2 SV=1	F2CS51	55454.4	14	16	20	0.387
Lacey_1	Proteasome subunit beta type OS=Hordeum vulgare var. distichum PE=2 SV=1	F2DPP0	29809.6	3	3	4	0.129
Lacey_1	Uncharacterized protein OS=Hordeum vulgare var. distichum PE=4 SV=1	M0X482	38714.2	4	4	9	0.114
Lacey_1	Predicted protein OS=Hordeum vulgare var. distichum PE=2 SV=1	F2D3Q4	15447.2	7	7	10	0.41
Lacey_1	40S ribosomal protein S21 OS=Hordeum vulgare var. distichum PE=2 SV=1	F2CS23	9125.4	3	3	12	0.524
Lacey_1	Uncharacterized protein OS=Hordeum vulgare var. distichum PE=4 SV=1	M0X3U5	55931	26	33	61	0.588
Lacey_1	Uncharacterized protein OS=Hordeum vulgare var. distichum PE=3 SV=1	M0YJF4	46533.2	11	14	23	0.382
Lacey_1	Uncharacterized protein OS=Hordeum vulgare var. distichum PE=4 SV=1	M0X3T8,M0X3T9	37025.1	2	2	4	0.0407
Lacey_1	4-alpha-glucanotransferase OS=Hordeum vulgare var. distichum PE=3 SV=1	M0YJE9	36465.2	1	1	1	0.0526
Lacey_1	Uncharacterized protein OS=Hordeum vulgare var. distichum PE=4 SV=1	M0WRS6	74521.3	15	15	17	0.311
Lacey_1	Eukaryotic translation initiation factor 3 subunit B OS=Hordeum vulgare var. distichum PE=2 SV=1	F2CS01	83369.2	7	7	8	0.123
Lacey_1	Uncharacterized protein OS=Hordeum vulgare var. distichum PE=3 SV=1	M0X3S0	21228.4	1	1	1	0.0561
Lacey_1	Predicted protein OS=Hordeum vulgare var. distichum PE=2 SV=1	F2CRN7	46764.6	2	2	2	0.112
Lacey_1	Uncharacterized protein OS=Hordeum vulgare var. distichum PE=3 SV=1	M0X3R2	29943.9	5	7	13	0.54
Lacey_1	Predicted protein OS=Hordeum vulgare var. distichum PE=2 SV=1	F2CRK3	41817.7	10	13	21	0.374
Lacey_1	Predicted protein OS=Hordeum vulgare var. distichum PE=2 SV=1	F2CRI6	44785.5	2	2	4	0.0684
Lacey_1	Dihydrolipoyl dehydrogenase OS=Hordeum vulgare var. distichum PE=2 SV=1	F2CRI1	59018.8	6	8	11	0.138
Lacey_1	Predicted protein OS=Hordeum vulgare var. distichum PE=2 SV=1	F2CRG8	64583	2	2	2	0.0399
Lacey_1	Predicted protein OS=Hordeum vulgare var. distichum PE=2 SV=1	F2CRF1	29266	14	17	27	0.598
Lacey_1	Uncharacterized protein OS=Hordeum vulgare var. distichum PE=3 SV=1	M0YIZ9	67382.2	17	19	24	0.427
Lacey_1	Predicted protein OS=Hordeum vulgare var. distichum PE=2 SV=1	F2CRD9	22781	7	8	11	0.462
Lacey_1	Predicted protein OS=Hordeum vulgare var. distichum PE=2 SV=1	F2D3D5	41295.2	1	1	1	0.0412
Lacey_1	Uncharacterized protein OS=Hordeum vulgare var. distichum PE=3 SV=1	M0X3G6,M0X3G7	115871	3	3	3	0.033
Lacey_1	Lipoxygenase OS=Hordeum vulgare var. distichum PE=3 SV=1	M0WRG0	96396.6	28	36	55	0.418
Lacey_1	Eukaryotic translation initiation factor 3 subunit I OS=Hordeum vulgare var. distichum PE=2 SV=1	F2CRB4	36183.9	5	5	6	0.193
Lacey_1	Uncharacterized protein OS=Hordeum vulgare var. distichum PE=3 SV=1	M0W7X8	33371.1	3	5	10	0.144
Lacey_1	Uncharacterized protein OS=Hordeum vulgare var. distichum PE=4 SV=1	M0YJ76	25041	5	7	10	0.324
Lacey_1	Uncharacterized protein OS=Hordeum vulgare var. distichum PE=4 SV=1	M0X3E3	41964.8	3	3	3	0.119
Lacey_1	Uncharacterized protein OS=Hordeum vulgare var. distichum PE=4 SV=1	M0WRB3	38577.1	1	1	1	0.0297
Lacey_1	Uncharacterized protein OS=Hordeum vulgare var. distichum PE=3 SV=1	M0UZP2	32325.4	3	3	3	0.132
Lacey_1	Predicted protein OS=Hordeum vulgare var. distichum PE=2 SV=1	F2D2Z0	46945.4	1	2	2	0.601
Lacey_1	Predicted protein OS=Hordeum vulgare var. distichum PE=2 SV=1	F2CQY1	25374	10	11	22	0.489
Lacey_1	Polyadenylate-binding protein OS=Hordeum vulgare var. distichum PE=3 SV=1	M0YIM1	72084.3	11	11	14	0.235
Lacey_1	Predicted protein OS=Hordeum vulgare var. distichum PE=2 SV=1	F2E2L5	16671.5	3	3	3	0.23
Lacey_1	Uncharacterized protein OS=Hordeum vulgare var. distichum PE=4 SV=1	M0UZJ6	8302.8	1	1	1	0.247
Lacey_1	Eukaryotic translation initiation factor 3 subunit C OS=Hordeum vulgare var. distichum PE=3 SV=1	M0YIK4	104856	9	9	10	0.117
Lacey_1	Predicted protein OS=Hordeum vulgare var. distichum PE=2 SV=1	F2CR67	24309	1	1	1	0.032
Lacey_1	Uncharacterized protein OS=Hordeum vulgare var. distichum PE=3 SV=1	M0WQY8	71109.4	5	6	8	0.354
Lacey_1	Predicted protein OS=Hordeum vulgare var. distichum PE=2 SV=1	F2CR56	110228	37	41	67	0.432
Lacey_1	Predicted protein OS=Hordeum vulgare var. distichum PE=2 SV=1	F2D355	16823.7	3	3	5	0.201
Lacey_1	Predicted protein OS=Hordeum vulgare var. distichum PE=2 SV=1	F2D351	14270.1	1	1	1	0.125
Lacey_1	Uncharacterized protein OS=Hordeum vulgare var. distichum PE=3 SV=1	M0WR91,M0WR93	46223.7	1	1	2	0.0558
Lacey_1	Uncharacterized protein OS=Hordeum vulgare var. distichum PE=4 SV=1	M0UZG9	77304	3	3	3	0.0591
Lacey_1	Uncharacterized protein OS=Hordeum vulgare var. distichum PE=3 SV=1	M0UZF0,M0UZF4	57843.9	2	2	2	0.0594
Lacey_1	Predicted protein OS=Hordeum vulgare var. distichum PE=2 SV=1	F2E325	13391.4	6	8	16	0.585
Lacey_1	Malate dehydrogenase OS=Hordeum vulgare var. distichum PE=2 SV=1	F2CQR0	35867.8	5	5	7	0.414
Lacey_1	Predicted protein OS=Hordeum vulgare var. distichum PE=2 SV=1	F2CQQ1	31605.1	5	5	5	0.22
Lacey_1	Predicted protein OS=Hordeum vulgare var. distichum PE=2 SV=1	F2CQP8	32547.4	12	15	56	0.368
Lacey_1	Uncharacterized protein OS=Hordeum vulgare var. distichum PE=4 SV=1	M0VWJ3	35942.9	4	4	5	0.172
Lacey_1	Uncharacterized protein OS=Hordeum vulgare var. distichum PE=4 SV=1	M0WQS0	21538.7	1	1	1	0.066
Lacey_1	NAC transcription factor OS=Hordeum vulgare var. distichum GN=NAC019 PE=2 SV=1	F6IAY3	24442.1	2	2	2	0.129
Lacey_1	Uncharacterized protein OS=Hordeum vulgare var. distichum PE=3 SV=1	M0UZB9	40190.9	5	6	9	0.237
Lacey_1	Predicted protein OS=Hordeum vulgare var. distichum PE=2 SV=1	F2CQN1	13814.1	1	1	1	0.0656
Lacey_1	Ribosomal protein L15 OS=Hordeum vulgare var. distichum PE=3 SV=1	M0X332	24397.5	6	6	17	0.289
Lacey_1	Uncharacterized protein OS=Hordeum vulgare var. distichum PE=3 SV=1	M0YIC2	68617.5	2	2	2	0.0394
Lacey_1	Isocitrate dehydrogenase [NADP] OS=Hordeum vulgare var. distichum PE=3 SV=1	M0YIA7	52332.8	9	9	11	0.233
Lacey_1	Uncharacterized protein OS=Hordeum vulgare var. distichum PE=4 SV=1	M0X2N1	30581.2	3	3	4	0.109
Lacey_1	UDP-glucose 6-dehydrogenase OS=Hordeum vulgare var. distichum PE=2 SV=1	F2CQH5	52708.8	4	4	7	0.196
Lacey_1	Predicted protein OS=Hordeum vulgare var. distichum PE=2 SV=1	F2CQF7	23066.3	3	3	4	0.188
Lacey_1	Uncharacterized protein OS=Hordeum vulgare var. distichum PE=4 SV=1	M0X2J8	35386.6	1	1	1	0.0336
Lacey_1	Uncharacterized protein OS=Hordeum vulgare var. distichum PE=4 SV=1	M0UZ91	16574.9	2	2	4	0.195
Lacey_1	Uncharacterized protein OS=Hordeum vulgare var. distichum PE=4 SV=1	M0X2H6	118777	0	0	0	0
Lacey_1	Uncharacterized protein OS=Hordeum vulgare var. distichum PE=3 SV=1	M0UZ78	25919.6	2	2	2	0.0972
Lacey_1	Uncharacterized protein OS=Hordeum vulgare var. distichum PE=4 SV=1	M0VX91	25676.8	2	2	3	0.105
Lacey_1	Predicted protein OS=Hordeum vulgare var. distichum PE=2 SV=1	F2EI31	16617	8	15	60	0.597
Lacey_1	Proteasome subunit beta type OS=Hordeum vulgare var. distichum PE=3 SV=1	M0WQE8	23293.3	2	2	3	0.122
Lacey_1	Alpha-galactosidase OS=Hordeum vulgare var. distichum PE=3 SV=1	M0UZ48,M0UZ49	44014.8	3	3	4	0.0993
Lacey_1	Predicted protein OS=Hordeum vulgare var. distichum PE=2 SV=1	F2EHI9	44802.5	1	1	2	0.0204
Lacey_1	Predicted protein OS=Hordeum vulgare var. distichum PE=2 SV=1	F2D1W8	64890.6	1	1	1	0.0196
Lacey_1	Protein disulfide-isomerase OS=Hordeum vulgare var. distichum PE=2 SV=1	F2D284	56430	39	61	189	0.686
Lacey_1	Predicted protein OS=Hordeum vulgare var. distichum PE=2 SV=1	F2E3M1	28093.8	0	0	0	0
Lacey_1	Uncharacterized protein OS=Hordeum vulgare var. distichum PE=4 SV=1	M0X1Z7	105763	0	0	0	0
Lacey_1	Uncharacterized protein OS=Hordeum vulgare var. distichum PE=4 SV=1	M0X1Z2	60124.2	2	2	2	0.0505
Lacey_1	Triosephosphate isomerase OS=Hordeum vulgare var. distichum PE=2 SV=1	F2EHF8	26777.6	15	19	53	0.783
Lacey_1	Predicted protein OS=Hordeum vulgare var. distichum PE=2 SV=1	F2CPT7	47173.9	2	2	2	0.0841
Lacey_1	40S ribosomal protein S6 OS=Hordeum vulgare var. distichum PE=3 SV=1	M0X1X4	28506	9	10	16	0.416
Lacey_1	Uncharacterized protein OS=Hordeum vulgare var. distichum PE=3 SV=1	M0X1W4,M0X1W5	64947.1	2	2	3	0.0452
Lacey_1	Uncharacterized protein OS=Hordeum vulgare var. distichum PE=4 SV=1	M0WQ79	80619.8	4	4	4	0.0656
Lacey_1	Uncharacterized protein OS=Hordeum vulgare var. distichum PE=4 SV=1	M0WQ74	12685.9	2	2	4	0.255
Lacey_1	Predicted protein OS=Hordeum vulgare var. distichum PE=2 SV=1	F2CQ27	25133.9	6	9	19	0.362
Lacey_1	Predicted protein OS=Hordeum vulgare var. distichum PE=2 SV=1	F2CQ25	23674.4	3	3	4	0.159
Lacey_1	Uncharacterized protein OS=Hordeum vulgare var. distichum PE=4 SV=1	M0UYD9	93963.4	4	5	6	0.262
Lacey_1	Hordoindoline b-2 OS=Hordeum vulgare var. distichum GN=hinb2 PE=4 SV=1	Q5URW7	16077.4	3	3	7	0.211
Lacey_1	Hordoindoline b-1 OS=Hordeum vulgare var. distichum GN=hinb-1 PE=4 SV=1	Q5URW6	16121.7	5	7	66	0.354
Lacey_1	Hordoindoline a OS=Hordeum vulgare var. distichum GN=hina PE=2 SV=1	Q5URW5	16483.9	2	2	4	0.114
Lacey_1	Polyadenylate-binding protein OS=Hordeum vulgare var. distichum PE=3 SV=1	M0X1S0	61706.1	5	6	7	0.161
Lacey_1	Predicted protein OS=Hordeum vulgare var. distichum PE=2 SV=1	F2CPN8	34679.3	4	4	5	0.198
Lacey_1	Uncharacterized protein OS=Hordeum vulgare var. distichum PE=4 SV=1	M0UYA9	17765	6	14	42	0.53
Lacey_1	Uncharacterized protein OS=Hordeum vulgare var. distichum PE=4 SV=1	M0X1N7,M0X1P2,M0X1P4	60807.4	1	1	1	0.0352
Lacey_1	Succinyl-CoA ligase subunit beta OS=Hordeum vulgare var. distichum PE=2 SV=1	F2D1J8	45119.7	9	10	14	0.251
Lacey_1	Uncharacterized protein OS=Hordeum vulgare var. distichum PE=4 SV=1	M0VXR8	44062	3	3	3	0.0998
Lacey_1	Uncharacterized protein OS=Hordeum vulgare var. distichum PE=4 SV=1	M0V9Y8	11522.4	2	2	2	0.242
Lacey_1	Uncharacterized protein OS=Hordeum vulgare var. distichum PE=4 SV=1	M0UY89	41018.5	1	1	1	0.027
Lacey_1	Uncharacterized protein OS=Hordeum vulgare var. distichum PE=4 SV=1	M0UY84	18221.5	0	0	0	0
Lacey_1	Uncharacterized protein OS=Hordeum vulgare var. distichum PE=4 SV=1	M0YR50	38264.7	1	1	1	0.0198
Lacey_1	Uncharacterized protein OS=Hordeum vulgare var. distichum PE=4 SV=1	M0WPG8	38828.2	1	1	1	0.0267
Lacey_1	Uncharacterized protein OS=Hordeum vulgare var. distichum PE=4 SV=1	A0A0B4J2W8	16896.4	10	12	21	0.458
Lacey_1	Uncharacterized protein OS=Hordeum vulgare var. distichum PE=3 SV=1	M0YH83	27640	7	7	12	0.426
Lacey_1	Ferritin OS=Hordeum vulgare var. distichum PE=3 SV=1	M0YH74	27926.6	1	1	1	0.0354
Lacey_1	Uncharacterized protein OS=Hordeum vulgare var. distichum PE=4 SV=1	M0UY52	16289.7	8	19	103	0.443
Lacey_1	Nicalin OS=Hordeum vulgare var. distichum PE=2 SV=1	F2D6L7,M0YH60	60663.3	1	1	1	0.0288
Lacey_1	Uncharacterized protein OS=Hordeum vulgare var. distichum PE=3 SV=1	M0UY30	29614.8	2	2	2	0.0674
Lacey_1	Uncharacterized protein OS=Hordeum vulgare var. distichum PE=4 SV=1	M0UXN7	19849.5	2	2	2	0.122
Lacey_1	Predicted protein OS=Hordeum vulgare var. distichum PE=2 SV=1	F2DSJ2	47161.5	5	5	6	0.154
Lacey_1	Uncharacterized protein OS=Hordeum vulgare var. distichum PE=4 SV=1	M0XPR9	34682.3	3	3	3	0.115
Lacey_1	Uncharacterized protein OS=Hordeum vulgare var. distichum PE=4 SV=1	M0VYC1	34829.8	5	5	6	0.175
Lacey_1	60S ribosomal protein L36 OS=Hordeum vulgare var. distichum PE=2 SV=1	F2DCK8,F2DNP8,M0Y248	12530.4	3	3	5	0.25
Lacey_1	Predicted protein OS=Hordeum vulgare var. distichum PE=2 SV=1	F2D0V3	32648	1	1	1	0.0392
Lacey_1	Uncharacterized protein OS=Hordeum vulgare var. distichum PE=3 SV=1	M0X0Z2	60125.7	4	4	4	0.0952
Lacey_1	Predicted protein OS=Hordeum vulgare var. distichum PE=2 SV=1	F2D0U3	17404.2	3	5	5	0.344
Lacey_1	Uncharacterized protein OS=Hordeum vulgare var. distichum PE=4 SV=1	M0X0Y3	28084.6	0	0	0	0
Lacey_1	Uncharacterized protein OS=Hordeum vulgare var. distichum PE=4 SV=1	M0UXH1	10799.3	2	2	2	0.186
Lacey_1	Signal recognition particle subunit SRP68 OS=Hordeum vulgare var. distichum PE=2 SV=1	F2DT12	68214	1	1	1	0.0166
Lacey_1	Uncharacterized protein OS=Hordeum vulgare var. distichum PE=3 SV=1	M0X173	81690.8	33	43	91	0.462
Lacey_1	Uncharacterized protein OS=Hordeum vulgare var. distichum PE=4 SV=1	M0V9E6	22270.1	2	2	2	0.171
Lacey_1	Ribosomal protein L19 OS=Hordeum vulgare var. distichum PE=2 SV=1	F2D101	23884.4	3	4	6	0.196
Lacey_1	Predicted protein OS=Hordeum vulgare var. distichum PE=2 SV=1	F2E4X1	32735.8	0	0	0	0
Lacey_1	Uncharacterized protein OS=Hordeum vulgare var. distichum PE=4 SV=1	REV_M0WCT6,REV_M0WCT7	159650	0	0	0	0
Lacey_1	Proteasome subunit beta type OS=Hordeum vulgare var. distichum PE=3 SV=1	M0X0L3	24333	4	4	4	0.294
Lacey_1	Uncharacterized protein OS=Hordeum vulgare var. distichum PE=3 SV=1	M0UWZ2	33201	2	2	2	0.0764
Lacey_1	Uncharacterized protein OS=Hordeum vulgare var. distichum PE=4 SV=1	M0V8W3	22738.7	2	2	3	0.162
Lacey_1	Eukaryotic translation initiation factor 3 subunit D OS=Hordeum vulgare var. distichum PE=3 SV=1	M0V8W2	55661.6	2	2	2	0.0485
Lacey_1	Glutamate dehydrogenase OS=Hordeum vulgare var. distichum PE=3 SV=1	M0YG97	48407.9	1	1	1	0.0267
Lacey_1	Uncharacterized protein OS=Hordeum vulgare var. distichum PE=3 SV=1	M0YG96	17628.9	7	8	15	0.388
Lacey_1	Predicted protein OS=Hordeum vulgare var. distichum PE=2 SV=1	F2EG52	12739.7	2	2	2	0.165
Lacey_1	Uncharacterized protein OS=Hordeum vulgare var. distichum PE=4 SV=1	M0V8U6	64712.4	0	0	0	0
Lacey_1	Uncharacterized protein OS=Hordeum vulgare var. distichum PE=4 SV=1	M0UX64	44209.7	2	2	3	0.052
Lacey_1	Predicted protein OS=Hordeum vulgare var. distichum PE=2 SV=1	F2EG33	52865.7	3	3	5	0.0799
Lacey_1	Predicted protein OS=Hordeum vulgare var. distichum PE=2 SV=1	F2EFP3	29767.8	3	3	4	0.149
Lacey_1	Uncharacterized protein OS=Hordeum vulgare var. distichum PE=3 SV=1	M0X0C6	44592.5	11	14	21	0.28
Lacey_1	Uncharacterized protein OS=Hordeum vulgare var. distichum PE=3 SV=1	M0X0A5	41576	7	10	14	0.386
Lacey_1	Uncharacterized protein OS=Hordeum vulgare var. distichum PE=4 SV=1	M0V8L8	24643.1	2	2	2	0.134
Lacey_1	67K type II epidermal - human	CP_ker67k	65866.4	3	3	5	0.0992
Lacey_1	Predicted protein OS=Hordeum vulgare var. distichum PE=2 SV=1	F2D074	26482	2	2	3	0.12
Lacey_1	Uncharacterized protein OS=Hordeum vulgare var. distichum PE=4 SV=1	M0V8I5	23472.2	0	0	0	0
Lacey_1	Uncharacterized protein OS=Hordeum vulgare var. distichum PE=3 SV=1	M0X093	73147.4	20	27	50	0.361
Lacey_1	Predicted protein OS=Hordeum vulgare var. distichum PE=2 SV=1	F2D043	29883.3	3	3	4	0.149
Lacey_1	40S ribosomal protein S27 OS=Hordeum vulgare var. distichum PE=2 SV=1	F2EFD1	9568.9	3	3	7	0.442
Lacey_1	Uncharacterized protein OS=Hordeum vulgare var. distichum PE=4 SV=1	M0X061	33772.1	3	3	3	0.138
Lacey_1	Uncharacterized protein OS=Hordeum vulgare var. distichum PE=4 SV=1	M0X060	17770	5	6	9	0.539
Lacey_1	Uncharacterized protein OS=Hordeum vulgare var. distichum PE=4 SV=1	M0V8D5	68440.6	3	3	3	0.0796
Lacey_1	Predicted protein OS=Hordeum vulgare var. distichum PE=2 SV=1	F2E5S3	63683.4	2	2	2	0.0355
Lacey_1	Predicted protein OS=Hordeum vulgare var. distichum PE=2 SV=1	F2D005	41104.5	1	1	1	0.0412
Lacey_1	Glucose-6-phosphate isomerase OS=Hordeum vulgare var. distichum PE=3 SV=1	M0UWB1	34147.9	1	1	1	0.0322
Lacey_1	Uncharacterized protein OS=Hordeum vulgare var. distichum PE=4 SV=1	M0WNQ6	59576.1	1	1	1	0.0224
Lacey_1	Predicted protein OS=Hordeum vulgare var. distichum PE=2 SV=1	F2EEY9	40193.7	4	5	7	0.178
Lacey_1	Uncharacterized protein OS=Hordeum vulgare var. distichum PE=4 SV=1	M0V7Z7	38819.5	1	1	1	0.0426
Lacey_1	Predicted protein OS=Hordeum vulgare var. distichum PE=2 SV=1	F2EEU3	17816.4	3	3	4	0.22
Lacey_1	Uncharacterized protein OS=Hordeum vulgare var. distichum PE=3 SV=1	M0WNH7	31889.2	7	9	12	0.252
Lacey_1	Uncharacterized protein OS=Hordeum vulgare var. distichum PE=3 SV=1	M0V861	41134.4	9	9	17	0.285
Lacey_1	Uncharacterized protein OS=Hordeum vulgare var. distichum PE=3 SV=1	M0WNE6	84444.3	0	0	0	0.131
Lacey_1	Uncharacterized protein OS=Hordeum vulgare var. distichum PE=3 SV=1	M0YF53	28429	1	1	2	0.044
Lacey_1	Uncharacterized protein OS=Hordeum vulgare var. distichum PE=3 SV=1	M0UW37	50694.3	6	6	6	0.197
Lacey_1	Uncharacterized protein OS=Hordeum vulgare var. distichum PE=4 SV=1	M0UVQ7	21046.2	4	4	6	0.342
Lacey_1	Uncharacterized protein OS=Hordeum vulgare var. distichum PE=3 SV=1	M0WNB1	44725.4	5	5	6	0.207
Lacey_1	Uncharacterized protein OS=Hordeum vulgare var. distichum PE=4 SV=1	M0V807,M0V808,M0V809,M0V810	45254.9	1	1	1	0.0216
Lacey_1	Uncharacterized protein OS=Hordeum vulgare var. distichum PE=4 SV=1	REV_M0UJV9,REV_M0UJW3	41840.8	1	1	1	0.0217
Lacey_1	Predicted protein OS=Hordeum vulgare var. distichum PE=2 SV=1	F2E6H5	16802.6	3	3	5	0.303
Lacey_1	Uncharacterized protein OS=Hordeum vulgare var. distichum PE=3 SV=1	M0UVN4	49736.4	1	1	1	0.0237
Lacey_1	Uncharacterized protein OS=Hordeum vulgare var. distichum PE=4 SV=1	M0V7M4	45372.6	3	3	7	0.09
Lacey_1	Uncharacterized protein OS=Hordeum vulgare var. distichum PE=4 SV=1	M0V7M1	100892	0	0	0	0
Lacey_1	Glutathione peroxidase OS=Hordeum vulgare var. distichum PE=3 SV=1	M0YEN6	18259.1	3	4	6	0.2
Lacey_1	Uncharacterized protein OS=Hordeum vulgare var. distichum PE=4 SV=1	M0WMM7	18005.8	1	1	2	0.0888
Lacey_1	Predicted protein OS=Hordeum vulgare var. distichum PE=2 SV=1	F2EE96	15075	4	4	7	0.391
Lacey_1	Aconitate hydratase OS=Hordeum vulgare var. distichum PE=3 SV=1	M0Y4D4	98242	20	23	30	0.347
Lacey_1	Uncharacterized protein OS=Hordeum vulgare var. distichum PE=4 SV=1	M0V6X6	30316.8	1	1	1	0.0294
Lacey_1	Uncharacterized protein OS=Hordeum vulgare var. distichum PE=4 SV=1	M0V6X0	153115	3	3	3	0.0296
Lacey_1	Predicted protein OS=Hordeum vulgare var. distichum PE=2 SV=1	F2EE63	14572.7	2	3	6	0.39
Lacey_1	Predicted protein OS=Hordeum vulgare var. distichum PE=2 SV=1	F2EE62	12670	3	3	3	0.256
Lacey_1	Proteasome subunit alpha type OS=Hordeum vulgare var. distichum PE=3 SV=1	M0YE95	21739.9	2	2	2	0.168
Lacey_1	Predicted protein OS=Hordeum vulgare var. distichum PE=2 SV=1	F2EDR5	32755.8	5	5	6	0.202
Lacey_1	Obg-like ATPase 1 OS=Hordeum vulgare var. distichum PE=3 SV=1	M0V752	44284.4	8	8	11	0.259
Lacey_1	Plasma membrane ATPase OS=Hordeum vulgare var. distichum PE=3 SV=1	M0WME5	105947	3	3	3	0.0385
Lacey_1	Uncharacterized protein OS=Hordeum vulgare var. distichum PE=4 SV=1	M0WMB2	41748.7	2	2	3	0.0864
Lacey_1	Uncharacterized protein OS=Hordeum vulgare var. distichum PE=4 SV=1	M0V715	17528.7	5	5	8	0.385
Lacey_1	Predicted protein OS=Hordeum vulgare var. distichum PE=2 SV=1	F2EDK4	21336.5	4	5	11	0.371
Lacey_1	Uncharacterized protein OS=Hordeum vulgare var. distichum PE=4 SV=1	M0UUM3	23140.5	1	1	1	0.0876
Lacey_1	Predicted protein OS=Hordeum vulgare var. distichum PE=2 SV=1	F2EDJ3	61933.9	3	3	3	0.0825
Lacey_1	Uncharacterized protein OS=Hordeum vulgare var. distichum PE=4 SV=1	REV_M0UIR9,REV_M0UIS2,REV_M0UIS3	142555	2	2	4	0.0172
Lacey_1	ATP-dependent 6-phosphofructokinase OS=Hordeum vulgare var. distichum GN=PFK PE=3 SV=1	M0V6I2	52604.7	4	4	4	0.107
Lacey_1	Coatomer subunit gamma OS=Hordeum vulgare var. distichum PE=3 SV=1	M0V6F5	98753.3	0	0	0	0.0382
Lacey_1	Uncharacterized protein OS=Hordeum vulgare var. distichum PE=4 SV=1	M0V6E2	26210.1	3	4	4	0.155
Lacey_1	Uncharacterized protein OS=Hordeum vulgare var. distichum PE=4 SV=1	M0WLS8	255453	1	1	1	0.00519
Lacey_1	Uncharacterized protein OS=Hordeum vulgare var. distichum PE=4 SV=1	M0UUA7	33892.7	5	6	10	0.203
Lacey_1	Uncharacterized protein OS=Hordeum vulgare var. distichum PE=4 SV=1	M0YUL2	38711.7	4	5	8	0.159
Lacey_1	Uncharacterized protein OS=Hordeum vulgare var. distichum PE=4 SV=1	M0YDA0	35833.8	3	3	3	0.0931
Lacey_1	Non-specific lipid-transfer protein OS=Hordeum vulgare var. distichum GN=Ltp6 PE=2 SV=1	Q5UNP2	12362.2	5	6	13	0.46
Lacey_1	S-(hydroxymethyl)glutathione dehydrogenase OS=Hordeum vulgare var. distichum PE=3 SV=1	M0YCZ6	51372.8	7	9	11	0.22
Lacey_1	Uncharacterized protein OS=Hordeum vulgare var. distichum PE=3 SV=1	M0V694	66034	1	1	1	0.022
Lacey_1	Uncharacterized protein OS=Hordeum vulgare var. distichum PE=4 SV=1	M0WLI6	60682	9	10	15	0.257
Lacey_1	Uncharacterized protein OS=Hordeum vulgare var. distichum PE=4 SV=1	M0YCY4	19111.3	8	10	20	0.763
Lacey_1	Uncharacterized protein OS=Hordeum vulgare var. distichum PE=3 SV=1	M0UU60	16854.3	2	2	4	0.138
Lacey_1	Uncharacterized protein OS=Hordeum vulgare var. distichum PE=3 SV=1	M0UU36	64400	12	16	26	0.471
Lacey_1	Succinate dehydrogenase [ubiquinone] flavoprotein subunit, mitochondrial OS=Hordeum vulgare var. distichum PE=3 SV=1	M0UTP1	59226	3	3	5	0.0713
Lacey_1	Uncharacterized protein OS=Hordeum vulgare var. distichum PE=4 SV=1	M0WLA7	48107.1	6	6	9	0.157
Lacey_1	Uncharacterized protein OS=Hordeum vulgare var. distichum PE=3 SV=1	M0Y604	38450.9	1	1	1	0.0471
Lacey_1	Predicted protein OS=Hordeum vulgare var. distichum PE=2 SV=1	F2ECK4	48332.7	1	1	1	0.053
Lacey_1	Uncharacterized protein OS=Hordeum vulgare var. distichum PE=4 SV=1	M0YD01	28247.8	13	27	59	0.756
Lacey_1	Uncharacterized protein OS=Hordeum vulgare var. distichum PE=3 SV=1	M0XTS6	43216.5	0	0	0	0
Lacey_1	Predicted protein OS=Hordeum vulgare var. distichum PE=2 SV=1	F2ECH4	38674.3	18	22	42	0.539
Lacey_1	Uncharacterized protein OS=Hordeum vulgare var. distichum PE=3 SV=1	M0X5Q3	127682	8	8	11	0.0836
Lacey_1	Predicted protein OS=Hordeum vulgare var. distichum PE=2 SV=1	F2E8N5	15303.3	2	2	3	0.232
Lacey_1	Uncharacterized protein OS=Hordeum vulgare var. distichum PE=4 SV=1	M0V5H1	68949.9	3	3	3	0.0752
Lacey_1	Uncharacterized protein OS=Hordeum vulgare var. distichum PE=4 SV=1	M0YCI8	38465.2	1	1	2	0.0438
Lacey_1	Uncharacterized protein OS=Hordeum vulgare var. distichum PE=4 SV=1	M0V5G3	14700	1	1	2	0.111
Lacey_1	Uncharacterized protein OS=Hordeum vulgare var. distichum PE=4 SV=1	M0V5E8,M0V5E9,M0V5F0	49933.3	7	7	15	0.344
Lacey_1	Predicted protein OS=Hordeum vulgare var. distichum PE=2 SV=1	F2E8R9	40948.5	11	11	13	0.392
Lacey_1	Fructose-bisphosphate aldolase OS=Hordeum vulgare var. distichum PE=3 SV=1	M0UTD2	38925.4	1	2	4	0.634
Lacey_1	Eukaryotic translation initiation factor 3 subunit J OS=Hordeum vulgare var. distichum PE=2 SV=1	F2DX89	25679.5	1	1	1	0.0348
Lacey_1	Uncharacterized protein OS=Hordeum vulgare var. distichum PE=4 SV=1	M0USZ9	23007.7	10	15	28	0.593
Lacey_1	Uncharacterized protein OS=Hordeum vulgare var. distichum PE=3 SV=1	M0V4Z8	43156.6	3	3	4	0.313
Lacey_1	Uncharacterized protein OS=Hordeum vulgare var. distichum PE=3 SV=1	M0YBZ9	33119	6	7	15	0.316
Lacey_1	Uncharacterized protein OS=Hordeum vulgare var. distichum PE=4 SV=1	M0XNU5,Q84ZX7	47164.5	1	1	2	0.0213
Lacey_1	Predicted protein OS=Hordeum vulgare var. distichum PE=2 SV=1	F2EBU5	26999.5	1	1	1	0.0534
Lacey_1	Uncharacterized protein OS=Hordeum vulgare var. distichum PE=4 SV=1	M0USV1	43919.3	0	0	0	0
Lacey_1	Beta-amylase OS=Hordeum vulgare var. distichum PE=3 SV=1	REV_M0UST1	29841.7	1	1	1	0.0299
Lacey_1	Beta-amylase OS=Hordeum vulgare var. distichum PE=3 SV=1	M0UST2,M0UST3	45089.2	2	4	9	0.0785
Lacey_1	Uncharacterized protein OS=Hordeum vulgare var. distichum PE=4 SV=1	M0V531	10459.7	6	8	17	0.711
Lacey_1	Uncharacterized protein OS=Hordeum vulgare var. distichum PE=4 SV=1	M0YC48	134183	4	4	4	0.0361
Lacey_1	1 [Homo sapiens]	CP_ker1,CP_ker1_2	66068.3	13	13	24	0.267
Lacey_1	Predicted protein OS=Hordeum vulgare var. distichum PE=2 SV=1	F2E7H5,M0UT28	16435.3	3	3	3	0.286
Lacey_1	Predicted protein OS=Hordeum vulgare var. distichum PE=2 SV=1	F2EBF9	27670.9	14	19	37	0.637
Lacey_1	Uncharacterized protein OS=Hordeum vulgare var. distichum PE=4 SV=1	M0UGU3,M0UGU4,M0UGU7,M0UGU8	35608.9	4	4	5	0.202
Lacey_1	Uncharacterized protein OS=Hordeum vulgare var. distichum PE=4 SV=1	M0WJV7	16570.4	4	4	6	0.405
Lacey_1	Uncharacterized protein OS=Hordeum vulgare var. distichum PE=4 SV=1	M0WJU7	14373.8	8	8	20	0.662
Lacey_1	Predicted protein OS=Hordeum vulgare var. distichum PE=2 SV=1	F2EBB9	21366.8	1	1	1	0.055
Lacey_1	Uncharacterized protein OS=Hordeum vulgare var. distichum PE=4 SV=1	M0YBF5	46579.1	1	1	2	0.034
Lacey_1	Uncharacterized protein OS=Hordeum vulgare var. distichum PE=4 SV=1	M0USD0	15670.9	4	6	9	0.414
Lacey_1	Aspartate aminotransferase OS=Hordeum vulgare var. distichum PE=3 SV=1	M0USC9	49989.4	23	32	75	0.599
Lacey_1	Peptidyl-prolyl cis-trans isomerase OS=Hordeum vulgare var. distichum PE=3 SV=1	M0WK44	18544.9	2	2	2	0.136
Lacey_1	Uncharacterized protein OS=Hordeum vulgare var. distichum PE=4 SV=1	M0XY72	29075.1	6	8	12	0.287
Lacey_1	Predicted protein OS=Hordeum vulgare var. distichum PE=2 SV=1	F2EAZ9	13092.7	1	1	1	0.18
Lacey_1	Predicted protein OS=Hordeum vulgare var. distichum PE=2 SV=1	F2EAX5	14375.9	3	3	7	0.256
Lacey_1	Uncharacterized protein OS=Hordeum vulgare var. distichum PE=4 SV=1	M0V3Y5	67614.5	2	2	2	0.0367
Lacey_1	Uncharacterized protein OS=Hordeum vulgare var. distichum PE=3 SV=1	M0YAZ9	54319.5	9	9	13	0.25
Lacey_1	Uncharacterized protein OS=Hordeum vulgare var. distichum PE=4 SV=1	M0YB82,M0YB85,M0YB86,M0YB87	153058	2	2	3	0.017
Lacey_1	Non-specific lipid-transfer protein OS=Hordeum vulgare var. distichum PE=3 SV=1	M0V3U0	12329.1	6	19	103	0.65
Lacey_1	Uncharacterized protein OS=Hordeum vulgare var. distichum PE=4 SV=1	M0V455	31260.6	1	1	1	0.0387
Lacey_1	Uncharacterized protein OS=Hordeum vulgare var. distichum PE=3 SV=1	M0YAU8	103695	1	1	1	0.168
Lacey_1	Uncharacterized protein OS=Hordeum vulgare var. distichum PE=4 SV=1	M0URS7	43374.2	8	9	11	0.226
Lacey_1	Uncharacterized protein OS=Hordeum vulgare var. distichum PE=4 SV=1	M0URR8,M0URR9	97205.5	2	2	2	0.0282
Lacey_1	Uncharacterized protein OS=Hordeum vulgare var. distichum PE=3 SV=1	M0WJC3	25582.9	2	2	3	0.127
Lacey_1	Uncharacterized protein OS=Hordeum vulgare var. distichum PE=4 SV=1	M0V3Q4	8631.7	2	2	5	0.449
Lacey_1	Uncharacterized protein OS=Hordeum vulgare var. distichum PE=4 SV=1	M0V3P7	20610.2	1	1	1	0.065
Lacey_1	Uncharacterized protein OS=Hordeum vulgare var. distichum PE=4 SV=1	M0YB12	23364.8	2	2	2	0.173
Lacey_1	Uncharacterized protein OS=Hordeum vulgare var. distichum PE=4 SV=1	M0YAP1	22621.9	5	7	10	0.354
Lacey_1	Uncharacterized protein OS=Hordeum vulgare var. distichum PE=4 SV=1	M0WIS1	52104.4	1	1	1	0.0265
Lacey_1	Uncharacterized protein OS=Hordeum vulgare var. distichum PE=4 SV=1	M0WIN4	15718	2	2	3	0.152
Lacey_1	Predicted protein OS=Hordeum vulgare var. distichum PE=2 SV=1	F2EA93	14058.2	3	3	4	0.252
Lacey_1	Uncharacterized protein OS=Hordeum vulgare var. distichum PE=4 SV=1	M0UQZ2	42597.4	3	4	4	0.11
Lacey_1	Amine oxidase OS=Hordeum vulgare var. distichum PE=3 SV=1	M0V2U5	84445.5	3	3	3	0.0419
Lacey_2	Uncharacterized protein OS=Hordeum vulgare var. distichum PE=4 SV=1	M0UR42	50667.5	2	2	2	0.0473
Lacey_2	Uncharacterized protein OS=Hordeum vulgare var. distichum PE=4 SV=1	M0WIB7	34263.8	8	11	26	0.329
Lacey_2	Uncharacterized protein OS=Hordeum vulgare var. distichum PE=3 SV=1	M0V315	11504.6	5	5	13	0.566
Lacey_2	Uncharacterized protein OS=Hordeum vulgare var. distichum PE=4 SV=1	M0YA06,M0YA07	22616.3	2	2	4	0.14
Lacey_2	Uncharacterized protein OS=Hordeum vulgare var. distichum PE=4 SV=1	M0UQM5	121888	4	4	4	0.0477
Lacey_2	Uncharacterized protein OS=Hordeum vulgare var. distichum PE=3 SV=1	M0XZ33	93503.9	5	5	5	0.0857
Lacey_2	Uncharacterized protein OS=Hordeum vulgare var. distichum PE=4 SV=1	M0WCA9,M0WCB1	45755.1	2	2	2	0.05
Lacey_2	Uncharacterized protein OS=Hordeum vulgare var. distichum PE=3 SV=1	M0XWV5	11148	2	2	6	0.422
Lacey_2	Uncharacterized protein OS=Hordeum vulgare var. distichum PE=4 SV=1	M0UQD9	19617.6	6	7	9	0.591
Lacey_2	Uncharacterized protein OS=Hordeum vulgare var. distichum PE=4 SV=1	M0V2D0	24301.8	3	4	6	0.252
Lacey_2	Uncharacterized protein OS=Hordeum vulgare var. distichum PE=4 SV=1	M0UQC9	34262.8	2	2	3	0.0789
Lacey_2	Predicted protein OS=Hordeum vulgare var. distichum PE=2 SV=1	F2E797,M0V2C7	46800.6	1	1	1	0.0284
Lacey_2	Uncharacterized protein OS=Hordeum vulgare var. distichum PE=4 SV=1	M0WAK4	35990.3	1	1	1	0.0368
Lacey_2	Uncharacterized protein OS=Hordeum vulgare var. distichum PE=3 SV=1	M0V2B6,M0V2B7	47077.6	1	1	1	0.027
Lacey_2	Uncharacterized protein OS=Hordeum vulgare var. distichum PE=4 SV=1	M0XYV0	48111.8	1	1	1	0.0331
Lacey_2	Uncharacterized protein OS=Hordeum vulgare var. distichum PE=4 SV=1	M0WI14,M0WI15	34751.3	3	3	5	0.128
Lacey_2	Annexin OS=Hordeum vulgare var. distichum PE=3 SV=1	M0WHP4	35499.4	2	2	2	0.0603
Lacey_2	Pyruvate kinase OS=Hordeum vulgare var. distichum PE=3 SV=1	M0WHN6	39486.1	8	8	14	0.361
Lacey_2	Uncharacterized protein OS=Hordeum vulgare var. distichum PE=4 SV=1	M0V1Y3	58914.4	14	23	66	0.357
Lacey_2	Predicted protein OS=Hordeum vulgare var. distichum PE=2 SV=1	F2D1H7,M0V292	28302.1	13	15	22	0.586
Lacey_2	Uncharacterized protein OS=Hordeum vulgare var. distichum PE=4 SV=1	M0UPU7	23309.1	5	6	10	0.389
Lacey_2	Uncharacterized protein OS=Hordeum vulgare var. distichum PE=4 SV=1	M0UPT9	40224.1	1	1	1	0.0377
Lacey_2	Phosphoserine aminotransferase OS=Hordeum vulgare var. distichum PE=3 SV=1	M0V221	35758.7	5	5	5	0.249
Lacey_2	Uncharacterized protein OS=Hordeum vulgare var. distichum PE=4 SV=1	M0V1L7	32938.1	4	5	7	0.168
Lacey_2	Cytochrome b-c1 complex subunit Rieske, mitochondrial OS=Hordeum vulgare var. distichum PE=2 SV=1	F2DQW5,M0UPJ0	29809.7	1	1	1	0.0696
Lacey_2	Uncharacterized protein OS=Hordeum vulgare var. distichum PE=4 SV=1	M0V1H2	30133.6	3	3	3	0.144
Lacey_2	Uncharacterized protein OS=Hordeum vulgare var. distichum PE=4 SV=1	M0WH63	8766.6	4	7	26	0.511
Lacey_2	10 [Homo sapiens]	CP_ker10,CP_ker10_2	58828.8	11	12	13	0.257
Lacey_2	Aldose 1-epimerase OS=Hordeum vulgare var. distichum PE=3 SV=1	M0WGK7	39037.9	6	7	11	0.284
Lacey_2	Uncharacterized protein OS=Hordeum vulgare var. distichum PE=3 SV=1	M0V195,M0V196	48840.4	3	3	3	0.118
Lacey_2	Predicted protein OS=Hordeum vulgare var. distichum PE=2 SV=1	F2DED9,M0UP66	36248.7	10	10	17	0.382
Lacey_2	Uncharacterized protein OS=Hordeum vulgare var. distichum PE=4 SV=1	M0V138	54123.7	1	1	2	0.0276
Lacey_2	Uncharacterized protein OS=Hordeum vulgare var. distichum PE=4 SV=1	M0V0R2	31110.1	1	1	1	0.0382
Lacey_2	Uncharacterized protein OS=Hordeum vulgare var. distichum PE=4 SV=1	M0WGB3,M0WGB4	46313.5	1	1	1	0.0169
Lacey_2	Predicted protein OS=Hordeum vulgare var. distichum PE=2 SV=1	F2CQM2,M0V118	12224.6	1	1	1	0.0841
Lacey_2	Proteasome subunit beta type OS=Hordeum vulgare var. distichum PE=3 SV=1	M0UP16	29187.2	4	4	5	0.195
Lacey_2	Uncharacterized protein OS=Hordeum vulgare var. distichum PE=4 SV=1	M0V101	15908.7	2	2	2	0.183
Lacey_2	Uncharacterized protein OS=Hordeum vulgare var. distichum PE=4 SV=1	M0XYS7	46432.7	4	5	5	0.155
Lacey_2	Uncharacterized protein OS=Hordeum vulgare var. distichum PE=3 SV=1	M0WFY8	50842.6	1	1	1	0.033
Lacey_2	Eukaryotic translation initiation factor 5A OS=Hordeum vulgare var. distichum PE=3 SV=1	M0UL57	17346.7	6	9	15	0.404
Lacey_2	Uncharacterized protein OS=Hordeum vulgare var. distichum PE=4 SV=1	M0WFV2,M0WFV3,M0WFV4,M0WFV5,M0WFV7	37131.6	4	4	4	0.118
Lacey_2	Uncharacterized protein OS=Hordeum vulgare var. distichum PE=3 SV=1	M0WFR0,M0WFR1	116416	0	0	0	0
Lacey_2	Uncharacterized protein OS=Hordeum vulgare var. distichum PE=4 SV=1	REV_M0YGN0,REV_M0YGN2,REV_M0YGN3	100535	1	1	2	0.00738
Lacey_2	Predicted protein OS=Hordeum vulgare var. distichum PE=2 SV=1	F2CSV3	17146.4	1	1	2	0.0503
Lacey_2	14-3-3E OS=Hordeum vulgare var. distichum PE=2 SV=1	A1X810	29438.2	3	3	4	0.312
Lacey_2	Uncharacterized protein OS=Hordeum vulgare var. distichum PE=4 SV=1	M0V064	108856	5	5	5	0.0586
Lacey_2	Uncharacterized protein OS=Hordeum vulgare var. distichum PE=3 SV=1	M0WFE2	100783	21	25	36	0.286
Lacey_2	Predicted protein OS=Hordeum vulgare var. distichum PE=2 SV=1	F2D4Z0	66584	2	2	3	0.0407
Lacey_2	Uncharacterized protein OS=Hordeum vulgare var. distichum PE=3 SV=1	M0WFD2	73755.1	15	16	27	0.299
Lacey_2	Uncharacterized protein OS=Hordeum vulgare var. distichum PE=3 SV=1	M0UNQ7	68026.4	8	8	10	0.147
Lacey_2	Uncharacterized protein OS=Hordeum vulgare var. distichum PE=3 SV=1	M0V008	35429.7	9	9	15	0.36
Lacey_2	Triosephosphate isomerase OS=Hordeum vulgare var. distichum PE=2 SV=1	F2DTB2,M0WDD4	32299.4	2	2	2	0.123
Lacey_2	Small nuclear ribonucleoprotein-associated protein OS=Hordeum vulgare var. distichum PE=2 SV=1	F2DP88	27796.3	1	1	1	0.0303
Lacey_2	Uncharacterized protein OS=Hordeum vulgare var. distichum PE=4 SV=1	M0WF90	30109.8	2	2	3	0.162
Lacey_2	Uncharacterized protein OS=Hordeum vulgare var. distichum PE=4 SV=1	M0WF89	18904.5	2	2	3	0.125
Lacey_2	6-phosphogluconate dehydrogenase, decarboxylating OS=Hordeum vulgare var. distichum PE=3 SV=1	M0WF63,M0WF67	53726.1	1	1	1	0.0399
Lacey_2	Ubiquitin carboxyl-terminal hydrolase OS=Hordeum vulgare var. distichum PE=4 SV=1	M0UNC2	108150	1	1	1	0.00865
Lacey_2	Uncharacterized protein OS=Hordeum vulgare var. distichum PE=4 SV=1	M0WF40	46804.7	17	25	51	0.499
Lacey_2	Uncharacterized protein OS=Hordeum vulgare var. distichum PE=4 SV=1	M0UMB8	38206.7	3	3	5	0.138
Lacey_2	Uncharacterized protein OS=Hordeum vulgare var. distichum PE=4 SV=1	M0Z8B9	10459.2	2	2	3	0.347
Lacey_2	Predicted protein OS=Hordeum vulgare var. distichum PE=1 SV=1	Q7XZK2	13165.2	2	2	2	0.156
Lacey_2	Uncharacterized protein OS=Hordeum vulgare var. distichum PE=4 SV=1	M0UMR8	63351.2	6	6	7	0.167
Lacey_2	Uncharacterized protein OS=Hordeum vulgare var. distichum PE=3 SV=1	M0UN32	52251.7	1	1	1	0.293
Lacey_2	Uncharacterized protein OS=Hordeum vulgare var. distichum PE=4 SV=1	M0UN17	20605.7	3	3	3	0.188
Lacey_2	Uncharacterized protein OS=Hordeum vulgare var. distichum PE=4 SV=1	M0UN16	36110.4	1	1	1	0.0436
Lacey_2	Uncharacterized protein OS=Hordeum vulgare var. distichum PE=4 SV=1	REV_M0W9G7	108445	1	1	1	0.0117
Lacey_2	Uncharacterized protein OS=Hordeum vulgare var. distichum PE=4 SV=1	M0WDY0	36451.7	4	4	4	0.129
Lacey_2	Uncharacterized protein OS=Hordeum vulgare var. distichum PE=4 SV=1	M0WE97,M0WE99	27398.2	2	2	3	0.0837
Lacey_2	Peroxidase OS=Hordeum vulgare var. distichum PE=3 SV=1	M0WDX4	19020.8	2	2	2	0.199
Lacey_2	Uncharacterized protein OS=Hordeum vulgare var. distichum PE=4 SV=1	M0WE81	200808	6	6	6	0.0392
Lacey_2	Sucrose synthase OS=Hordeum vulgare var. distichum PE=2 SV=1	F2E6J2,M0WE67	92602.9	3	4	5	0.152
Lacey_2	Amine oxidase OS=Hordeum vulgare var. distichum PE=3 SV=1	M0WDU4,M0WDU5,M0WDU6	85678	3	3	3	0.0542
Lacey_2	Uncharacterized protein OS=Hordeum vulgare var. distichum PE=4 SV=1	REV_M0Y0L9,REV_M0Y0M1	124484	1	1	1	0.00631
Lacey_2	Histidinol dehydrogenase, chloroplastic OS=Hordeum vulgare var. distichum PE=2 SV=1	F2DR19,M0UMA4,M0UMA5	50690.8	2	2	2	0.0547
Lacey_2	Uncharacterized protein OS=Hordeum vulgare var. distichum PE=3 SV=1	M0WE03	58894.2	2	2	2	0.0995
Lacey_2	Predicted protein OS=Hordeum vulgare var. distichum PE=2 SV=1	F2DZY3	60129.2	3	3	4	0.0463
Lacey_2	Uncharacterized protein OS=Hordeum vulgare var. distichum PE=3 SV=1	M0WDK1	135568	7	7	8	0.0745
Lacey_2	Uncharacterized protein OS=Hordeum vulgare var. distichum PE=4 SV=1	M0ULY1	15817	7	14	64	0.615
Lacey_2	Uncharacterized protein OS=Hordeum vulgare var. distichum PE=3 SV=1	M0XZY4	100010	6	6	9	0.104
Lacey_2	Uncharacterized protein OS=Hordeum vulgare var. distichum PE=3 SV=1	M0WDH7	29789.5	3	3	3	0.134
Lacey_2	Predicted protein OS=Hordeum vulgare var. distichum PE=2 SV=1	F2E223	16665.2	1	2	2	0.158
Lacey_2	Uncharacterized protein OS=Hordeum vulgare var. distichum PE=3 SV=1	M0XZV6	53484	6	6	8	0.202
Lacey_2	Diacylglycerol kinase OS=Hordeum vulgare var. distichum PE=2 SV=1	F2DZN2	55485.4	1	1	1	0.0139
Lacey_2	Uncharacterized protein OS=Hordeum vulgare var. distichum PE=4 SV=1	M0XZN2	18200.3	1	1	1	0.0686
Lacey_2	Uncharacterized protein OS=Hordeum vulgare var. distichum PE=3 SV=1	M0XZI2	43222	3	3	3	0.117
Lacey_2	Uncharacterized protein OS=Hordeum vulgare var. distichum PE=3 SV=1	M0WD89	45483.7	1	2	2	0.0552
Lacey_2	Peptidyl-prolyl cis-trans isomerase OS=Hordeum vulgare var. distichum PE=3 SV=1	M0WCQ8	17365.6	6	13	60	0.435
Lacey_2	Uncharacterized protein OS=Hordeum vulgare var. distichum PE=4 SV=1	M0WD04	7297.7	2	2	2	0.439
Lacey_2	Glyceraldehyde-3-phosphate dehydrogenase OS=Hordeum vulgare var. distichum PE=2 SV=1	F2CUE9	36513.9	12	20	55	0.751
Lacey_2	Uncharacterized protein OS=Hordeum vulgare var. distichum PE=4 SV=1	M0WCN3	14847.7	3	3	4	0.306
Lacey_2	Predicted protein OS=Hordeum vulgare var. distichum PE=2 SV=1	F2CUF1	30625.7	7	7	15	0.366
Lacey_2	Predicted protein OS=Hordeum vulgare var. distichum PE=2 SV=1	F2DZ99	23479.2	3	4	9	0.161
Lacey_2	Uncharacterized protein OS=Hordeum vulgare var. distichum PE=4 SV=1	M0V0B4	19096.5	4	7	15	0.562
Lacey_2	Alpha-1,4 glucan phosphorylase OS=Hordeum vulgare var. distichum PE=3 SV=1	M0WCK3	32189.9	1	1	1	0.0594
Lacey_2	Uncharacterized protein OS=Hordeum vulgare var. distichum PE=4 SV=1	M0WFT0,M0WFT1	35988.5	2	2	2	0.113
Lacey_2	Uncharacterized protein OS=Hordeum vulgare var. distichum PE=4 SV=1	M0XYY5,M0XYY7	125593	2	2	2	0.112
Lacey_2	Uncharacterized protein OS=Hordeum vulgare var. distichum PE=3 SV=1	M0UL82	52219.6	7	7	10	0.145
Lacey_2	Uncharacterized protein OS=Hordeum vulgare var. distichum PE=4 SV=1	M0WCG6	9328.1	2	2	3	0.271
Lacey_2	Uncharacterized protein OS=Hordeum vulgare var. distichum PE=3 SV=1	M0UKU7	34160.9	2	2	8	0.0467
Lacey_2	T-complex protein 1 subunit delta OS=Hordeum vulgare var. distichum PE=2 SV=1	F2DQB8	57440	5	5	6	0.152
Lacey_2	Beta tubulin 6 OS=Hordeum vulgare var. distichum GN=tub6 PE=2 SV=1	A5CFY9	50136.2	15	17	33	0.476
Lacey_2	Beta tubulin 1 OS=Hordeum vulgare var. distichum GN=tub1 PE=2 SV=1	A5CFY4	50194.1	3	3	5	0.512
Lacey_2	Alpha-tubulin 4 OS=Hordeum vulgare var. distichum GN=tua4 PE=2 SV=1	A5CFY2	49760	3	3	5	0.379
Lacey_2	Uncharacterized protein OS=Hordeum vulgare var. distichum PE=4 SV=1	M0UL44	65245.5	2	2	3	0.0293
Lacey_2	rRNA N-glycosidase OS=Hordeum vulgare var. distichum PE=3 SV=1	M0WCD7	18814.9	9	18	50	0.661
Lacey_2	Aspartate aminotransferase OS=Hordeum vulgare var. distichum PE=3 SV=1	M0V0J0	45350.2	4	4	6	0.127
Lacey_2	Uncharacterized protein OS=Hordeum vulgare var. distichum PE=4 SV=1	M0XYT2	39445.2	7	20	45	0.399
Lacey_2	Phosphoribosylformylglycinamidine cyclo-ligase OS=Hordeum vulgare var. distichum PE=3 SV=1	M0WCC2	34256	6	6	8	0.319
Lacey_2	Uncharacterized protein OS=Hordeum vulgare var. distichum PE=4 SV=1	M0XYS5	57522.1	4	4	6	0.0994
Lacey_2	3-oxoacyl-[acyl-carrier-protein] synthase OS=Hordeum vulgare var. distichum PE=3 SV=1	M0XYR9	43084.8	4	4	5	0.115
Lacey_2	Glutamine synthetase OS=Hordeum vulgare var. distichum PE=3 SV=1	M0UL10	35950.8	6	8	11	0.245
Lacey_2	NADH-cytochrome b5 reductase OS=Hordeum vulgare var. distichum PE=3 SV=1	M0UKN4	29776.4	1	1	1	0.0558
Lacey_2	Proteasome subunit alpha type OS=Hordeum vulgare var. distichum PE=2 SV=1	F2DYJ0	27167.3	3	3	4	0.149
Lacey_2	Sucrose synthase OS=Hordeum vulgare var. distichum PE=3 SV=1	M0UKI5	92179.1	44	85	231	0.626
Lacey_2	Uncharacterized protein OS=Hordeum vulgare var. distichum PE=4 SV=1	M0XYI8	40534.6	1	1	1	0.163
Lacey_2	Uncharacterized protein OS=Hordeum vulgare var. distichum PE=4 SV=1	M0WBP8,M0WBQ0,M0WBQ4	28236.4	0	0	0	0
Lacey_2	Uncharacterized protein OS=Hordeum vulgare var. distichum PE=4 SV=1	M0V1C5	10255.8	2	2	2	0.289
Lacey_2	Uncharacterized protein OS=Hordeum vulgare var. distichum PE=4 SV=1	M0UJY7	50286.4	2	2	2	0.0415
Lacey_2	Uncharacterized protein OS=Hordeum vulgare var. distichum PE=4 SV=1	M0XXZ1,M0XXZ2	40782.4	2	2	2	0.0593
Lacey_2	Uncharacterized protein OS=Hordeum vulgare var. distichum PE=4 SV=1	M0XXY7,M0XXY8	44921	2	2	2	0.0578
Lacey_2	Uncharacterized protein OS=Hordeum vulgare var. distichum PE=4 SV=1	M0WBH4	13020.3	2	2	2	0.197
Lacey_2	Elongation factor 1-alpha OS=Hordeum vulgare var. distichum PE=3 SV=1	M0Y9X7	49188.8	18	23	70	0.47
Lacey_2	Predicted protein OS=Hordeum vulgare var. distichum PE=2 SV=1	F2DXR4	18948.4	4	5	7	0.335
Lacey_2	Predicted protein OS=Hordeum vulgare var. distichum PE=2 SV=1	F2DY31	16069.6	3	3	6	0.239
Lacey_2	Uncharacterized protein OS=Hordeum vulgare var. distichum PE=4 SV=1	M0XY72	29075.1	7	7	11	0.36
Lacey_2	Malate dehydrogenase OS=Hordeum vulgare var. distichum PE=2 SV=1	F2DKX5,M0XY55	37308.8	3	3	3	0.193
Lacey_2	Uncharacterized protein OS=Hordeum vulgare var. distichum PE=4 SV=1	M0UJR6	37715.1	1	1	1	0.0354
Lacey_2	Uncharacterized protein OS=Hordeum vulgare var. distichum PE=4 SV=1	M0UK08,M0UK09,M0UK10	64290.6	2	2	4	0.0464
Lacey_2	Uncharacterized protein OS=Hordeum vulgare var. distichum PE=3 SV=1	M0XY01	56888.2	1	1	1	0.0299
Lacey_2	Uncharacterized protein OS=Hordeum vulgare var. distichum PE=4 SV=1	M0Y7G0,M0Y7G1,M0Y7G2,M0Y9M8,M0Y9N0,M0Y9N1	42063	2	2	2	0.0989
Lacey_2	Uncharacterized protein OS=Hordeum vulgare var. distichum PE=4 SV=1	M0UJI9	20916.9	1	1	1	0.0659
Lacey_2	Phosphoglycerate kinase OS=Hordeum vulgare var. distichum PE=3 SV=1	M0Y9H9	42162.6	24	33	90	0.758
Lacey_2	Predicted protein OS=Hordeum vulgare var. distichum PE=2 SV=1	F2E9D5	62612	13	14	21	0.31
Lacey_2	Predicted protein OS=Hordeum vulgare var. distichum PE=2 SV=1	F2E9C4	44614.4	14	16	28	0.379
Lacey_2	Uncharacterized protein OS=Hordeum vulgare var. distichum PE=4 SV=1	M0WB36	40469.7	5	5	8	0.127
Lacey_2	Uncharacterized protein OS=Hordeum vulgare var. distichum PE=4 SV=1	M0WAL0	23870.8	2	3	4	0.17
Lacey_2	Oleosin OS=Hordeum vulgare var. distichum PE=2 SV=1	F2E8X4	16945.3	4	11	32	0.377
Lacey_2	Eukaryotic translation initiation factor 3 subunit J OS=Hordeum vulgare var. distichum PE=2 SV=1	F2DX89	25679.5	3	3	3	0.157
Lacey_2	Predicted protein OS=Hordeum vulgare var. distichum PE=2 SV=1	F2DX84	37755.6	2	2	3	0.068
Lacey_2	Uncharacterized protein OS=Hordeum vulgare var. distichum PE=4 SV=1	M0WI75	16264.1	4	5	8	0.483
Lacey_2	Predicted protein OS=Hordeum vulgare var. distichum PE=2 SV=1	F2DWT1	18884.4	5	5	9	0.327
Lacey_2	Predicted protein OS=Hordeum vulgare var. distichum PE=2 SV=1	F2E941	51721.5	4	4	4	0.118
Lacey_2	Uncharacterized protein OS=Hordeum vulgare var. distichum PE=4 SV=1	M0XWW0	181516	0	0	0	0
Lacey_2	Predicted protein OS=Hordeum vulgare var. distichum PE=2 SV=1	F2E8R9	40948.5	10	10	13	0.431
Lacey_2	Uncharacterized protein OS=Hordeum vulgare var. distichum PE=3 SV=1	M0XWV3	57265.7	6	6	7	0.192
Lacey_2	Uncharacterized protein OS=Hordeum vulgare var. distichum PE=4 SV=1	M0UJ52	20207.8	2	2	2	0.128
Lacey_2	40S ribosomal protein S12 OS=Hordeum vulgare var. distichum PE=3 SV=1	M0Y8U1	15294.2	1	1	2	0.503
Lacey_2	Uncharacterized protein OS=Hordeum vulgare var. distichum PE=3 SV=1	M0Y944	9287.5	2	3	4	0.282
Lacey_2	Predicted protein OS=Hordeum vulgare var. distichum PE=2 SV=1	F2E8N5	15303.3	4	4	5	0.304
Lacey_2	Uncharacterized protein OS=Hordeum vulgare var. distichum PE=4 SV=1	M0Y930	71726.6	1	1	1	0.0167
Lacey_2	Uncharacterized protein OS=Hordeum vulgare var. distichum PE=3 SV=1	M0UIN4	44169.6	2	2	3	0.055
Lacey_2	Peroxidase OS=Hordeum vulgare var. distichum PE=2 SV=1	F2E8K5	32178.4	5	5	8	0.256
Lacey_2	Uncharacterized protein OS=Hordeum vulgare var. distichum PE=3 SV=1	M0Y8M7	35526.6	4	4	6	0.182
Lacey_2	Uncharacterized protein OS=Hordeum vulgare var. distichum PE=4 SV=1	M0UIK1	9633	2	2	2	0.253
Lacey_2	Uncharacterized protein OS=Hordeum vulgare var. distichum PE=4 SV=1	M0XWL3	53790.3	8	8	13	0.286
Lacey_2	Uncharacterized protein OS=Hordeum vulgare var. distichum PE=3 SV=1	M0XWK0	42804.5	2	3	3	0.07
Lacey_2	Uncharacterized protein OS=Hordeum vulgare var. distichum PE=3 SV=1	M0Y8I0	41340.1	3	3	3	0.175
Lacey_2	Predicted protein OS=Hordeum vulgare var. distichum PE=2 SV=1	F2E8C1	12680.1	2	2	2	0.19
Lacey_2	Uncharacterized protein OS=Hordeum vulgare var. distichum PE=4 SV=1	M0XWF7	28085.1	1	1	3	0.0405
Lacey_2	Uncharacterized protein OS=Hordeum vulgare var. distichum PE=4 SV=1	M0UIC6	8286.6	3	4	5	0.679
Lacey_2	Uncharacterized protein OS=Hordeum vulgare var. distichum PE=4 SV=1	M0Y8C4	65204.5	4	4	6	0.0803
Lacey_2	Uncharacterized protein OS=Hordeum vulgare var. distichum PE=4 SV=1	M0UIA1,M0UIA4	70331.7	2	2	2	0.0397
Lacey_2	Uncharacterized protein OS=Hordeum vulgare var. distichum PE=4 SV=1	M0UP71	58636.2	2	2	2	0.0462
Lacey_2	Uncharacterized protein OS=Hordeum vulgare var. distichum PE=4 SV=1	M0WA02	15498.6	3	14	77	0.341
Lacey_2	Predicted protein OS=Hordeum vulgare var. distichum PE=2 SV=1	F2E7V8	37352.2	2	2	2	0.107
Lacey_2	60S ribosomal protein L13 OS=Hordeum vulgare var. distichum PE=2 SV=1	F2DVU2	24129.6	5	6	11	0.221
Lacey_2	Uncharacterized protein OS=Hordeum vulgare var. distichum PE=4 SV=1	M0XVT7,M0XVT8	19989.8	4	4	7	0.257
Lacey_2	Predicted protein OS=Hordeum vulgare var. distichum PE=2 SV=1	F2DVM8	42525	0	0	0	0
Lacey_2	Uncharacterized protein OS=Hordeum vulgare var. distichum PE=4 SV=1	M0Y822	18307.2	7	8	12	0.494
Lacey_2	Citrate synthase OS=Hordeum vulgare var. distichum PE=3 SV=1	M0Y818	52605.1	8	9	14	0.227
Lacey_2	Uncharacterized protein OS=Hordeum vulgare var. distichum PE=4 SV=1	M0YAP1	22621.9	5	7	10	0.354
Lacey_2	Sulfurtransferase OS=Hordeum vulgare var. distichum PE=4 SV=1	M0Y7M1	36030.4	5	5	7	0.202
Lacey_2	Uncharacterized protein OS=Hordeum vulgare var. distichum PE=4 SV=1	M0US35	44478.1	2	2	2	0.0607
Lacey_2	Predicted protein OS=Hordeum vulgare var. distichum PE=2 SV=1	F2E7G3	26399.8	6	7	9	0.372
Lacey_2	Uncharacterized protein OS=Hordeum vulgare var. distichum PE=4 SV=1	M0YB82,M0YB85,M0YB86,M0YB87	153058	2	2	2	0.017
Lacey_2	Uncharacterized protein OS=Hordeum vulgare var. distichum PE=3 SV=1	M0Y7H8	28090.3	2	3	4	0.116
Lacey_2	Uncharacterized protein OS=Hordeum vulgare var. distichum PE=4 SV=1	M0UHE0	77848.7	2	2	2	0.0273
Lacey_2	Uncharacterized protein OS=Hordeum vulgare var. distichum PE=4 SV=1	M0V3Y5	67614.5	4	4	6	0.0768
Lacey_2	Predicted protein OS=Hordeum vulgare var. distichum PE=2 SV=1	F2CWF3	36488.7	2	2	3	0.0762
Lacey_2	Predicted protein OS=Hordeum vulgare var. distichum PE=2 SV=1	F2DUY9	17178	2	3	3	0.229
Lacey_2	Predicted protein OS=Hordeum vulgare var. distichum PE=2 SV=1	F2CWF9	7463.6	2	2	4	0.292
Lacey_2	Dihydrolipoyl dehydrogenase OS=Hordeum vulgare var. distichum PE=4 SV=1	M0UGZ2	52836.2	8	8	11	0.225
Lacey_2	Peptidyl-prolyl cis-trans isomerase OS=Hordeum vulgare var. distichum PE=3 SV=1	M0WK44	18544.9	3	3	4	0.188
Lacey_2	Uncharacterized protein OS=Hordeum vulgare var. distichum PE=3 SV=1	M0UGX0	15981.9	3	3	5	0.207
Lacey_2	Uncharacterized protein OS=Hordeum vulgare var. distichum PE=4 SV=1	M0UH89	51703.3	10	11	15	0.314
Lacey_2	Uncharacterized protein OS=Hordeum vulgare var. distichum PE=3 SV=1	M0UGW6	23485.7	6	9	14	0.486
Lacey_2	Uncharacterized protein OS=Hordeum vulgare var. distichum PE=3 SV=1	M0USG5	41626.6	1	1	1	0.0419
Lacey_2	Uncharacterized protein OS=Hordeum vulgare var. distichum PE=3 SV=1	M0Y781	39226.3	8	8	15	0.285
Lacey_2	Uncharacterized protein OS=Hordeum vulgare var. distichum PE=4 SV=1	M0UGU3,M0UGU4,M0UGU7,M0UGU8	35608.9	3	3	4	0.137
Lacey_2	Predicted protein OS=Hordeum vulgare var. distichum PE=2 SV=1	F2E732	33966.3	0	0	0	0
Lacey_2	Uncharacterized protein OS=Hordeum vulgare var. distichum PE=4 SV=1	M0UGT8	41708	2	2	3	0.069
Lacey_2	Predicted protein OS=Hordeum vulgare var. distichum PE=2 SV=1	F2DUQ7	33246.5	1	1	1	0.0701
Lacey_2	Uncharacterized protein OS=Hordeum vulgare var. distichum PE=4 SV=1	M0XUU4	47981.3	25	49	193	0.594
Lacey_2	Uncharacterized protein OS=Hordeum vulgare var. distichum PE=4 SV=1	M0YBM6,M0YBM7,M0YBM8	36813	2	2	2	0.0705
Lacey_2	Uncharacterized protein OS=Hordeum vulgare var. distichum PE=4 SV=1	M0Y706	24717.3	3	3	7	0.151
Lacey_2	Predicted protein (Fragment) OS=Hordeum vulgare var. distichum PE=2 SV=1	F2DQX5,F2DUJ6	43081.1	2	2	3	0.0905
Lacey_2	Uncharacterized protein OS=Hordeum vulgare var. distichum PE=3 SV=1	M0Y6M7	42784.3	5	5	8	0.343
Lacey_2	Predicted protein OS=Hordeum vulgare var. distichum PE=2 SV=1	F2E6H5	16802.6	3	3	5	0.303
Lacey_2	Uncharacterized protein OS=Hordeum vulgare var. distichum PE=4 SV=1	M0Y6L7	34518.5	2	2	3	0.0906
Lacey_2	Uncharacterized protein OS=Hordeum vulgare var. distichum PE=4 SV=1	M0XUK9	38874.2	7	9	12	0.244
Lacey_2	Malate synthase OS=Hordeum vulgare var. distichum PE=3 SV=1	M0Y6K0	62543.8	10	10	14	0.268
Lacey_2	Coatomer subunit gamma OS=Hordeum vulgare var. distichum PE=2 SV=1	F2E6F3	99733.9	6	6	9	0.0938
Lacey_2	Small ubiquitin-related modifier OS=Hordeum vulgare var. distichum PE=3 SV=1	M0UGE2	11185.9	1	1	1	0.0784
Lacey_2	Hypersensitive-induced reaction protein 1 OS=Hordeum vulgare var. distichum GN=hir1 PE=2 SV=1	Q8H1V3	31310.7	3	3	4	0.13
Lacey_2	Nascent polypeptide-associated complex subunit beta OS=Hordeum vulgare var. distichum PE=2 SV=1	F2E6A1	19203.8	4	4	5	0.267
Lacey_2	Uncharacterized protein OS=Hordeum vulgare var. distichum PE=4 SV=1	M0Y6C1	59133.1	4	4	5	0.0972
Lacey_2	Acetyltransferase component of pyruvate dehydrogenase complex OS=Hordeum vulgare var. distichum PE=3 SV=1	M0XUB1	58773.5	2	2	2	0.0624
Lacey_2	Uncharacterized protein OS=Hordeum vulgare var. distichum PE=3 SV=1	M0UFX2	20708.4	5	6	15	0.294
Lacey_2	Uncharacterized protein OS=Hordeum vulgare var. distichum PE=4 SV=1	M0UG79	41826.1	8	10	15	0.257
Lacey_2	Uncharacterized protein OS=Hordeum vulgare var. distichum PE=4 SV=1	M0WKW1	28229.8	1	1	2	0.0534
Lacey_2	Uncharacterized protein OS=Hordeum vulgare var. distichum PE=3 SV=1	M0YCI7	47583.1	3	3	4	0.0986
Lacey_2	Uncharacterized protein OS=Hordeum vulgare var. distichum PE=4 SV=1	M0XU77,M0XU78	63649.4	4	4	5	0.1
Lacey_2	Inosine-5'-monophosphate dehydrogenase OS=Hordeum vulgare var. distichum PE=3 SV=1	M0UFT6	51834.1	2	2	3	0.0625
Lacey_2	Uncharacterized protein OS=Hordeum vulgare var. distichum PE=4 SV=1	M0UG52	84416	2	2	2	0.0394
Lacey_2	Uncharacterized protein OS=Hordeum vulgare var. distichum PE=3 SV=1	M0Y5U6	36991.3	2	2	3	0.129
Lacey_2	Citrate synthase OS=Hordeum vulgare var. distichum PE=3 SV=1	M0UG18	55730.9	9	9	9	0.264
Lacey_2	Uncharacterized protein OS=Hordeum vulgare var. distichum PE=3 SV=1	M0Y628	61115.9	11	12	16	0.25
Lacey_2	Uncharacterized protein OS=Hordeum vulgare var. distichum PE=4 SV=1	M0XU21	27960.7	2	2	2	0.161
Lacey_2	Uncharacterized protein OS=Hordeum vulgare var. distichum PE=3 SV=1	M0XTM7	40069.8	4	4	4	0.158
Lacey_2	Uncharacterized protein OS=Hordeum vulgare var. distichum PE=4 SV=1	M0UFK7	48354.9	3	3	4	0.0935
Lacey_2	Predicted protein OS=Hordeum vulgare var. distichum PE=2 SV=1	F2DTH4	26265.9	5	5	9	0.278
Lacey_2	Uncharacterized protein OS=Hordeum vulgare var. distichum PE=3 SV=1	M0XTK2	43060.3	3	3	4	0.0859
Lacey_2	Predicted protein OS=Hordeum vulgare var. distichum PE=2 SV=1	F2DTF1	45695.6	2	2	2	0.053
Lacey_2	Uncharacterized protein OS=Hordeum vulgare var. distichum PE=4 SV=1	M0XTH6	56182.7	2	2	2	0.147
Lacey_2	Predicted protein OS=Hordeum vulgare var. distichum PE=2 SV=1	F2CXB2	54375	13	18	24	0.385
Lacey_2	Uncharacterized protein OS=Hordeum vulgare var. distichum PE=4 SV=1	M0UFE4	112216	4	5	6	0.0591
Lacey_2	T-complex protein 1 subunit alpha OS=Hordeum vulgare var. distichum PE=3 SV=1	M0XTF9	59397.1	9	10	13	0.22
Lacey_2	Predicted protein OS=Hordeum vulgare var. distichum PE=2 SV=1	F2EG53	23282.8	7	8	11	0.431
Lacey_2	Uncharacterized protein OS=Hordeum vulgare var. distichum PE=3 SV=1	M0XTD0	18853.7	3	4	5	0.267
Lacey_2	Uncharacterized protein OS=Hordeum vulgare var. distichum PE=4 SV=1	M0UFB1	17827.3	5	6	10	0.335
Lacey_2	Uncharacterized protein OS=Hordeum vulgare var. distichum PE=4 SV=1	M0UFA2	21174.8	6	7	14	0.353
Lacey_2	40S ribosomal protein S24 OS=Hordeum vulgare var. distichum PE=3 SV=1	M0Y5A1	15233	3	3	4	0.265
Lacey_2	Uncharacterized protein OS=Hordeum vulgare var. distichum PE=4 SV=1	M0UUA7	33892.7	6	7	13	0.237
Lacey_2	Predicted protein OS=Hordeum vulgare var. distichum PE=2 SV=1	F2E598	17085	7	8	19	0.419
Lacey_2	Predicted protein OS=Hordeum vulgare var. distichum PE=2 SV=1	F2E4X1	32735.8	1	1	1	0.0249
Lacey_2	Predicted protein OS=Hordeum vulgare var. distichum PE=2 SV=1	F2DSW5	14120.3	2	2	4	0.211
Lacey_2	E3 ubiquitin-protein ligase OS=Hordeum vulgare var. distichum PE=2 SV=1	F2E4W4	32925.7	0	0	0	0
Lacey_2	Predicted protein OS=Hordeum vulgare var. distichum PE=2 SV=1	F2DSV5	25332.3	1	1	1	0.0542
Lacey_2	Predicted protein OS=Hordeum vulgare var. distichum PE=2 SV=1	F2E4V3	31666.5	2	2	2	0.0906
Lacey_2	Predicted protein OS=Hordeum vulgare var. distichum PE=2 SV=1	F2DSU6	36164.8	16	18	32	0.611
Lacey_2	Hypersensitive-induced reaction protein 2 OS=Hordeum vulgare var. distichum GN=hir2 PE=2 SV=2	Q8H1V5	31283.7	1	1	1	0.0739
Lacey_2	Predicted protein OS=Hordeum vulgare var. distichum PE=2 SV=1	F2E556	16793.6	2	2	2	0.107
Lacey_2	Coatomer subunit gamma OS=Hordeum vulgare var. distichum PE=3 SV=1	M0V6F5	98753.3	2	2	3	0.054
Lacey_2	Uncharacterized protein OS=Hordeum vulgare var. distichum PE=4 SV=1	M0XSV3	116680	0	0	0	0
Lacey_2	Signal recognition particle subunit SRP68 OS=Hordeum vulgare var. distichum PE=2 SV=1	F2DT12	68214	1	1	1	0.0166
Lacey_2	Uncharacterized protein OS=Hordeum vulgare var. distichum PE=4 SV=1	M0Y4T3	23963.7	15	25	81	0.849
Lacey_2	Uncharacterized protein OS=Hordeum vulgare var. distichum PE=4 SV=1	M0XT26,M0XT27,M0XT28	40898.3	1	1	1	0.0825
Lacey_2	Uncharacterized protein OS=Hordeum vulgare var. distichum PE=3 SV=1	M0XSQ7	15088.8	1	1	1	0.058
Lacey_2	Uncharacterized protein OS=Hordeum vulgare var. distichum PE=3 SV=1	M0XSP9,M0XSQ2	55841.9	13	15	20	0.413
Lacey_2	Predicted protein OS=Hordeum vulgare var. distichum PE=2 SV=1	F2DSK9	20688	2	2	2	0.0881
Lacey_2	Uncharacterized protein OS=Hordeum vulgare var. distichum PE=4 SV=1	M0UEM7	51507.2	5	5	6	0.134
Lacey_2	Predicted protein OS=Hordeum vulgare var. distichum PE=2 SV=1	F2DSJ2	47161.5	4	5	6	0.164
Lacey_2	Uncharacterized protein OS=Hordeum vulgare var. distichum PE=3 SV=1	M0UEL5	18948.9	3	3	4	0.211
Lacey_2	Uncharacterized protein OS=Hordeum vulgare var. distichum PE=3 SV=1	M0UEJ7	53834.4	5	5	5	0.136
Lacey_2	Predicted protein OS=Hordeum vulgare var. distichum GN=HvTIP3;1 PE=2 SV=1	D2KZ45	27566.8	3	3	6	0.209
Lacey_2	Predicted protein OS=Hordeum vulgare var. distichum GN=HvTIP1;1 PE=2 SV=1	D2KZ38	25770.2	3	3	5	0.176
Lacey_2	Uncharacterized protein OS=Hordeum vulgare var. distichum PE=4 SV=1	M0Y4I6	65970.8	0	0	0	0
Lacey_2	Uncharacterized protein OS=Hordeum vulgare var. distichum PE=4 SV=1	M0XSH8	20402.5	3	3	4	0.229
Lacey_2	Uncharacterized protein OS=Hordeum vulgare var. distichum PE=3 SV=1	M0UEE6	43220.8	26	69	416	0.897
Lacey_2	Uncharacterized protein OS=Hordeum vulgare var. distichum PE=4 SV=1	M0V6X0	153115	1	1	1	0.00867
Lacey_2	Aconitate hydratase OS=Hordeum vulgare var. distichum PE=3 SV=1	M0Y4D4	98242	20	27	33	0.358
Lacey_2	Aldose 1-epimerase OS=Hordeum vulgare var. distichum PE=3 SV=1	M0Y4B9	39645.9	3	4	6	0.167
Lacey_2	Uncharacterized protein OS=Hordeum vulgare var. distichum PE=3 SV=1	M0XRZ5	69595.3	8	8	14	0.173
Lacey_2	Uncharacterized protein OS=Hordeum vulgare var. distichum PE=4 SV=1	M0Y3Y0	13753.5	4	5	5	0.37
Lacey_2	Uncharacterized protein OS=Hordeum vulgare var. distichum PE=4 SV=1	M0XRX1	83100.3	2	2	2	0.035
Lacey_2	Non-specific serine/threonine protein kinase OS=Hordeum vulgare var. distichum PE=4 SV=1	M0XRX0	49609.6	1	1	1	0.025
Lacey_2	Predicted protein OS=Hordeum vulgare var. distichum PE=2 SV=1	F2CQ25	23674.4	2	2	4	0.107
Lacey_2	Metallothionein-like protein type 4 OS=Hordeum vulgare var. distichum GN=mt-4a PE=2 SV=1	Q84L51	7529.6	3	3	4	0.429
Lacey_2	Proteasome subunit beta type OS=Hordeum vulgare var. distichum PE=3 SV=1	M0Y3T3	21379	3	3	5	0.174
Lacey_2	Predicted protein OS=Hordeum vulgare var. distichum PE=2 SV=1	F2CQ57	20506.1	4	5	7	0.27
Lacey_2	Uncharacterized protein OS=Hordeum vulgare var. distichum PE=4 SV=1	M0V7M4	45372.6	3	3	5	0.0825
Lacey_2	Predicted protein OS=Hordeum vulgare var. distichum PE=2 SV=1	F2CQ90	13900.5	1	1	1	0.219
Lacey_2	Uncharacterized protein OS=Hordeum vulgare var. distichum PE=4 SV=1	M0V807,M0V808,M0V809,M0V810	45254.9	2	2	2	0.06
Lacey_2	Predicted protein OS=Hordeum vulgare var. distichum PE=2 SV=1	F2DQZ9	58169.2	1	1	1	0.0174
Lacey_2	Predicted protein OS=Hordeum vulgare var. distichum PE=2 SV=1	F2DQX9	20673.3	0	0	0	0
Lacey_2	Ribosomal protein OS=Hordeum vulgare var. distichum PE=2 SV=1	F2E390	24558.6	4	6	8	0.208
Lacey_2	Uncharacterized protein OS=Hordeum vulgare var. distichum PE=4 SV=1	M0X058	45261.6	0	0	0	0
Lacey_2	Uncharacterized protein OS=Hordeum vulgare var. distichum PE=4 SV=1	M0Y389	30316.9	1	1	1	0.0488
Lacey_2	Uncharacterized protein OS=Hordeum vulgare var. distichum PE=4 SV=1	M0VZF9	22059.6	2	2	3	0.143
Lacey_2	Uncharacterized protein OS=Hordeum vulgare var. distichum PE=4 SV=1	M0XQV8	44609.2	4	4	4	0.156
Lacey_2	Predicted protein OS=Hordeum vulgare var. distichum PE=2 SV=1	F2E325	13391.4	5	7	15	0.569
Lacey_2	Annexin OS=Hordeum vulgare var. distichum PE=2 SV=1	F2DQP5	35247.4	9	10	16	0.363
Lacey_2	Predicted protein OS=Hordeum vulgare var. distichum PE=2 SV=1	F2D350	14973.6	1	1	1	0.292
Lacey_2	Uncharacterized protein OS=Hordeum vulgare var. distichum PE=4 SV=1	M0Y343,M0Y345	93740.5	1	1	1	0.00881
Lacey_2	Uncharacterized protein OS=Hordeum vulgare var. distichum PE=4 SV=1	M0XQP7,M0XQP8	59597.5	1	1	1	0.0191
Lacey_2	Predicted protein OS=Hordeum vulgare var. distichum PE=2 SV=1	F2E2K8	30345	2	2	3	0.0793
Lacey_2	Eukaryotic translation initiation factor 3 subunit E OS=Hordeum vulgare var. distichum PE=3 SV=1	M0XR04	55485.1	2	2	2	0.0496
Lacey_2	Uncharacterized protein OS=Hordeum vulgare var. distichum PE=3 SV=1	M0V1Y4	45243.9	15	17	29	0.679
Lacey_2	Predicted protein OS=Hordeum vulgare var. distichum PE=2 SV=1	F2DQH1	99557.7	3	3	3	0.0601
Lacey_2	Uncharacterized protein OS=Hordeum vulgare var. distichum PE=3 SV=1	M0VYX8	14790.5	7	7	11	0.562
Lacey_2	Uncharacterized protein OS=Hordeum vulgare var. distichum PE=4 SV=1	M0Y2I6	34514	6	6	8	0.27
Lacey_2	Uncharacterized protein OS=Hordeum vulgare var. distichum PE=4 SV=1	M0XQI1,M0XQI3	119751	6	6	7	0.0762
Lacey_2	Uncharacterized protein OS=Hordeum vulgare var. distichum PE=3 SV=1	M0VZ65	58824.2	4	4	4	0.0729
Lacey_2	Uncharacterized protein OS=Hordeum vulgare var. distichum PE=4 SV=1	M0Y2A7,M0Y2A8,M0Y2A9	52545.8	1	1	1	0.0194
Lacey_2	Predicted protein OS=Hordeum vulgare var. distichum PE=2 SV=1	F2CRI6	44785.5	2	2	4	0.0684
Lacey_2	Predicted protein OS=Hordeum vulgare var. distichum PE=2 SV=1	F2E1V1	17287.8	5	5	7	0.392
Lacey_2	Eukaryotic translation initiation factor 3 subunit B OS=Hordeum vulgare var. distichum PE=2 SV=1	F2CS01	83369.2	7	7	10	0.123
Lacey_2	Predicted protein OS=Hordeum vulgare var. distichum PE=2 SV=1	F2D3Q4	15447.2	5	5	10	0.321
Lacey_2	Glucose-6-phosphate isomerase OS=Hordeum vulgare var. distichum PE=3 SV=1	M0XPV3	50029.5	6	6	9	0.214
Lacey_2	Proteasome subunit beta type OS=Hordeum vulgare var. distichum PE=2 SV=1	F2DPP0	29809.6	4	4	5	0.269
Lacey_2	Predicted protein OS=Hordeum vulgare var. distichum PE=2 SV=1	F2D3T2	18050.4	1	1	1	0.0719
Lacey_2	Eukaryotic translation initiation factor 3 subunit A OS=Hordeum vulgare var. distichum PE=3 SV=2	M0XQ49	116942	7	7	7	0.094
Lacey_2	60S ribosomal protein L36 OS=Hordeum vulgare var. distichum PE=2 SV=1	F2DCK8,F2DNP8,M0Y248	12530.4	2	2	4	0.17
Lacey_2	Uncharacterized protein OS=Hordeum vulgare var. distichum PE=4 SV=1	M0Y227	18525.3	6	21	79	0.649
Lacey_2	Uncharacterized protein OS=Hordeum vulgare var. distichum PE=4 SV=1	M0XQ24	70304.9	26	36	60	0.535
Lacey_2	Uncharacterized protein OS=Hordeum vulgare var. distichum PE=4 SV=1	M0VXZ4	52795.3	1	1	1	0.0269
Lacey_2	Uncharacterized protein OS=Hordeum vulgare var. distichum PE=3 SV=1	M0XPJ4,M0XPJ5	52948.8	2	2	2	0.0505
Lacey_2	Uncharacterized protein OS=Hordeum vulgare var. distichum PE=4 SV=1	M0Y1I7,M0Y1I9	38208.1	2	3	4	0.0981
Lacey_2	Eukaryotic translation initiation factor 3 subunit K OS=Hordeum vulgare var. distichum PE=2 SV=1	F2EJQ4	25868.2	3	3	3	0.173
Lacey_2	Histone H2A OS=Hordeum vulgare var. distichum PE=3 SV=1	M0XI18,M0Y1G8	14487.6	2	2	2	0.35
Lacey_2	Uncharacterized protein OS=Hordeum vulgare var. distichum PE=4 SV=1	M0VY64	39112.9	3	3	4	0.0968
Lacey_2	Uncharacterized protein OS=Hordeum vulgare var. distichum PE=4 SV=1	M0XPD1	111253	2	2	2	0.0135
Lacey_2	Uncharacterized protein OS=Hordeum vulgare var. distichum PE=4 SV=1	M0VXP7	13659.4	2	2	2	0.212
Lacey_2	Uncharacterized protein OS=Hordeum vulgare var. distichum PE=4 SV=1	M0X1N8,M0X1P0	55095	8	8	8	0.244
Lacey_2	Uncharacterized protein OS=Hordeum vulgare var. distichum PE=4 SV=1	M0X1N7,M0X1P2,M0X1P4	60807.4	4	4	4	0.0685
Lacey_2	Predicted protein OS=Hordeum vulgare var. distichum PE=2 SV=1	F2E0U3	20438.3	3	5	7	0.547
Lacey_2	Uncharacterized protein OS=Hordeum vulgare var. distichum PE=4 SV=1	M0WQ79	80619.8	1	1	1	0.0268
Lacey_2	Predicted protein OS=Hordeum vulgare var. distichum PE=2 SV=1	F2DP49	25701.6	3	3	3	0.172
Lacey_2	Predicted protein OS=Hordeum vulgare var. distichum PE=2 SV=1	F2DEZ2,M0Y0V9	83640	2	2	2	0.0273
Lacey_2	Uncharacterized protein OS=Hordeum vulgare var. distichum PE=3 SV=1	M0XP66	51629.2	1	1	1	0.0328
Lacey_2	Predicted protein OS=Hordeum vulgare var. distichum PE=2 SV=1	F2E0P3	15045	2	3	4	0.255
Lacey_2	Uncharacterized protein OS=Hordeum vulgare var. distichum PE=4 SV=1	M0W9B7	8881.9	4	7	65	0.735
Lacey_2	Uncharacterized protein OS=Hordeum vulgare var. distichum PE=4 SV=1	M0W9B2	48946.5	4	4	5	0.0949
Lacey_2	Uncharacterized protein OS=Hordeum vulgare var. distichum PE=3 SV=1	M0Y107,M0Y108	69458.6	1	1	2	0.0878
Lacey_2	Uncharacterized protein OS=Hordeum vulgare var. distichum PE=3 SV=1	M0X2A1	27464	6	7	10	0.364
Lacey_2	Predicted protein OS=Hordeum vulgare var. distichum PE=2 SV=1	F2CSZ1	33460.2	1	1	2	0.0417
Lacey_2	Uncharacterized protein OS=Hordeum vulgare var. distichum PE=4 SV=1	M0W8Z2	17709.5	1	1	4	0.0783
Lacey_2	Uncharacterized protein OS=Hordeum vulgare var. distichum PE=3 SV=1	M0Y0K6	24679.8	3	4	6	0.193
Lacey_2	Uncharacterized protein OS=Hordeum vulgare var. distichum PE=4 SV=1	M0VWY2	18245.6	3	3	6	0.275
Lacey_2	Uncharacterized protein OS=Hordeum vulgare var. distichum PE=4 SV=1	M0VWX1	18041.6	9	13	22	0.59
Lacey_2	Uncharacterized protein OS=Hordeum vulgare var. distichum PE=4 SV=1	M0Y0G8	42163.8	5	5	8	0.187
Lacey_2	Predicted protein OS=Hordeum vulgare var. distichum PE=2 SV=1	F2D5B1	10711.6	0	0	0	0
Lacey_2	Uncharacterized protein OS=Hordeum vulgare var. distichum PE=4 SV=1	M0Y0D3	43505.9	8	8	8	0.237
Lacey_2	Uncharacterized protein OS=Hordeum vulgare var. distichum PE=4 SV=1	M0ZFT1	13196.9	4	6	7	0.721
Lacey_2	Uncharacterized protein OS=Hordeum vulgare var. distichum PE=4 SV=1	M0Y0B5	41803.1	4	4	6	0.125
Lacey_2	Uncharacterized protein OS=Hordeum vulgare var. distichum PE=4 SV=1	M0VWM9	20119.9	1	1	1	0.0608
Lacey_2	Uncharacterized protein OS=Hordeum vulgare var. distichum PE=4 SV=1	M0VWL0	21276	1	1	1	0.0428
Lacey_2	Predicted protein OS=Hordeum vulgare var. distichum PE=2 SV=1	F2D5M0	46349.7	4	4	4	0.117
Lacey_2	Uncharacterized protein OS=Hordeum vulgare var. distichum PE=4 SV=1	M0VWJ3	35942.9	1	1	2	0.0318
Lacey_2	Uncharacterized protein OS=Hordeum vulgare var. distichum PE=4 SV=1	M0W8I0	6022.8	1	1	2	0.189
Lacey_2	Predicted protein OS=Hordeum vulgare var. distichum PE=2 SV=1	F2E048	31955.1	3	5	8	0.166
Lacey_2	Uncharacterized protein OS=Hordeum vulgare var. distichum PE=4 SV=1	M0W8G2	88246.6	3	3	4	0.0364
Lacey_2	Uncharacterized protein OS=Hordeum vulgare var. distichum PE=3 SV=1	M0W8F6	39717.2	3	3	3	0.063
Lacey_2	Uncharacterized protein OS=Hordeum vulgare var. distichum PE=4 SV=1	M0VWF4	81783.3	2	2	3	0.0271
Lacey_2	Uncharacterized protein OS=Hordeum vulgare var. distichum PE=3 SV=1	M0Y075	19189.2	5	8	31	0.425
Lacey_2	Uncharacterized protein OS=Hordeum vulgare var. distichum PE=4 SV=1	M0ZFG9	32371.2	3	3	3	0.118
Lacey_2	Uncharacterized protein OS=Hordeum vulgare var. distichum PE=3 SV=1	M0ZFG1	51298.1	24	39	89	0.71
Lacey_2	Uncharacterized protein OS=Hordeum vulgare var. distichum PE=3 SV=1	M0VWE5	57125.3	1	1	1	0.0177
Lacey_2	Uncharacterized protein OS=Hordeum vulgare var. distichum PE=3 SV=1	M0XNU3	72342.8	6	6	6	0.24
Lacey_2	Predicted protein OS=Hordeum vulgare var. distichum PE=2 SV=1	F2D643	49900.6	5	5	5	0.126
Lacey_2	Methylthioribose-1-phosphate isomerase OS=Hordeum vulgare var. distichum PE=2 SV=1	F2CTT6	38574.6	3	3	3	0.123
Lacey_2	Uncharacterized protein OS=Hordeum vulgare var. distichum PE=4 SV=1	M0Y046	8930.8	2	5	7	0.366
Lacey_2	Uncharacterized protein OS=Hordeum vulgare var. distichum PE=4 SV=1	M0Y045	8408.8	3	7	12	0.377
Lacey_2	Predicted protein OS=Hordeum vulgare var. distichum PE=2 SV=1	F2D5W7	22927	2	2	2	0.117
Lacey_2	Cytochrome b-c1 complex subunit 7 OS=Hordeum vulgare var. distichum PE=3 SV=1	M0X743	14842.4	1	1	2	0.111
Lacey_2	Uncharacterized protein OS=Hordeum vulgare var. distichum PE=4 SV=1	M0XNP9	23341.8	2	2	2	0.114
Lacey_2	Predicted protein OS=Hordeum vulgare var. distichum PE=2 SV=1	F2D692	38693.6	3	3	3	0.117
Lacey_2	Adenylyl cyclase-associated protein OS=Hordeum vulgare var. distichum PE=3 SV=1	M0XNN4	60579.8	3	3	3	0.0821
Lacey_2	Predicted protein OS=Hordeum vulgare var. distichum PE=2 SV=1	F2D5Z0	38973.4	8	9	12	0.365
Lacey_2	Uncharacterized protein OS=Hordeum vulgare var. distichum PE=3 SV=1	M0VVZ7	19070.2	2	2	3	0.265
Lacey_2	Glutathione transferase OS=Hordeum vulgare var. distichum GN=GST6 PE=2 SV=1	Q8VWW3	24905	5	5	9	0.288
Lacey_2	Uncharacterized protein OS=Hordeum vulgare var. distichum PE=3 SV=1	M0W7X8	33371.1	5	7	12	0.268
Lacey_2	Predicted protein OS=Hordeum vulgare var. distichum PE=2 SV=1	F2DNE8	28072.5	7	8	21	0.423
Lacey_2	Uncharacterized protein OS=Hordeum vulgare var. distichum PE=3 SV=1	M0XNG3	81281.1	2	2	3	0.0236
Lacey_2	Malic enzyme OS=Hordeum vulgare var. distichum PE=2 SV=1	F2ELT5	68301.1	20	27	53	0.525
Lacey_2	Uncharacterized protein OS=Hordeum vulgare var. distichum PE=3 SV=1	M0VW49	38562.5	3	3	5	0.243
Lacey_2	Uncharacterized protein OS=Hordeum vulgare var. distichum PE=4 SV=1	M0W7R3	61393.7	2	2	2	0.0575
Lacey_2	Uncharacterized protein OS=Hordeum vulgare var. distichum PE=4 SV=1	M0V5E8,M0V5E9,M0V5F0	49933.3	10	10	19	0.386
Lacey_2	|Trypsin	CP_Trypsin ,CP_tryp_prec	24409.3	2	2	6	0.121
Lacey_2	Uncharacterized protein OS=Hordeum vulgare var. distichum PE=4 SV=1	M0VW07	31473.5	5	5	8	0.267
Lacey_2	Uncharacterized protein OS=Hordeum vulgare var. distichum PE=3 SV=1	M0VW03	78704.3	2	2	3	0.026
Lacey_2	Uncharacterized protein OS=Hordeum vulgare var. distichum PE=3 SV=1	M0ZEP4	48837.9	2	2	2	0.0841
Lacey_2	Predicted protein OS=Hordeum vulgare var. distichum PE=2 SV=1	F2CUI5	18400.5	2	3	8	0.148
Lacey_2	Uncharacterized protein OS=Hordeum vulgare var. distichum PE=3 SV=1	M0VVN5	13892.3	1	1	3	0.0672
Lacey_2	Uncharacterized protein OS=Hordeum vulgare var. distichum PE=3 SV=1	M0W7K2	16842.5	3	6	11	0.567
Lacey_2	Uncharacterized protein OS=Hordeum vulgare var. distichum PE=4 SV=1	M0ZEL6	7256.6	1	1	1	0.258
Lacey_2	Uncharacterized protein OS=Hordeum vulgare var. distichum PE=4 SV=1	M0XN93	23107.1	1	1	1	0.0673
Lacey_2	Uncharacterized protein OS=Hordeum vulgare var. distichum PE=4 SV=1	M0XMW5	42389.2	2	2	3	0.0794
Lacey_2	Predicted protein OS=Hordeum vulgare var. distichum PE=2 SV=1	F2DMN9	16565.9	3	4	8	0.378
Lacey_2	Uncharacterized protein OS=Hordeum vulgare var. distichum PE=3 SV=1	M0W7A5	71891	34	50	130	0.583
Lacey_2	Mitochondrial Rho GTPase OS=Hordeum vulgare var. distichum PE=3 SV=1	M0XN08,M0XN11	71332.3	2	2	2	0.0452
Lacey_2	Predicted protein OS=Hordeum vulgare var. distichum PE=2 SV=1	F2DMI6	17439.2	3	3	5	0.287
Lacey_2	Uncharacterized protein OS=Hordeum vulgare var. distichum PE=4 SV=1	M0ZDY0	8954.2	2	2	2	0.232
Lacey_2	Uncharacterized protein OS=Hordeum vulgare var. distichum PE=4 SV=1	M0W788	30754.2	0	0	0	0
Lacey_2	Uncharacterized protein OS=Hordeum vulgare var. distichum PE=3 SV=1	M0UU36	64400	10	15	30	0.491
Lacey_2	Peroxidase OS=Hordeum vulgare var. distichum PE=3 SV=1	M0ZE97	37100.6	2	2	2	0.072
Lacey_2	Uncharacterized protein OS=Hordeum vulgare var. distichum PE=4 SV=1	M0XMC3	27259.3	7	8	11	0.324
Lacey_2	Predicted protein OS=Hordeum vulgare var. distichum PE=2 SV=1	F2CVI3	31850	3	3	4	0.15
Lacey_2	Uncharacterized protein OS=Hordeum vulgare var. distichum PE=3 SV=1	M0W6L0	11703.1	0	0	0	0
Lacey_2	Uncharacterized protein OS=Hordeum vulgare var. distichum PE=3 SV=1	M0V694	66034	0	0	0	0
Lacey_2	Uncharacterized protein OS=Hordeum vulgare var. distichum PE=4 SV=1	M0ZDL8	27502.6	11	13	31	0.507
Lacey_2	Beta-amylase OS=Hordeum vulgare var. distichum PE=3 SV=1	M0WHZ5,Q4VM11	57114.5	5	7	59	0.131
Lacey_2	Predicted protein OS=Hordeum vulgare var. distichum PE=2 SV=1	F2CVN4	59340.4	5	5	8	0.118
Lacey_2	Uncharacterized protein OS=Hordeum vulgare var. distichum PE=3 SV=1	M0XLU6	53041.2	7	8	10	0.229
Lacey_2	Predicted protein OS=Hordeum vulgare var. distichum PE=2 SV=1	F2D861	15660.8	3	3	6	0.204
Lacey_2	Uncharacterized protein OS=Hordeum vulgare var. distichum PE=3 SV=1	M0XM18,M0XM19	55009.5	2	2	2	0.0703
Lacey_2	Proteasome subunit beta type OS=Hordeum vulgare var. distichum PE=2 SV=1	F2DLL1	22771.7	2	3	4	0.157
Lacey_2	Proteasome subunit alpha type OS=Hordeum vulgare var. distichum PE=2 SV=1	F2D894	31252.4	4	4	7	0.177
Lacey_2	Importin subunit alpha OS=Hordeum vulgare var. distichum PE=3 SV=1	M0YKQ0	48971.4	6	7	9	0.18
Lacey_2	Uncharacterized protein OS=Hordeum vulgare var. distichum PE=4 SV=1	M0XLL0	22351.7	1	1	1	0.0628
Lacey_2	Uncharacterized protein OS=Hordeum vulgare var. distichum PE=3 SV=1	M0W5Z7	75602.8	1	1	1	0.0138
Lacey_2	Uncharacterized protein OS=Hordeum vulgare var. distichum PE=4 SV=1	M0VTZ1	40841.8	1	1	1	0.03
Lacey_2	Uncharacterized protein OS=Hordeum vulgare var. distichum PE=3 SV=1	M0W5Z0	57959.4	10	11	12	0.259
Lacey_2	40S ribosomal protein S12 OS=Hordeum vulgare var. distichum PE=3 SV=1	M0VTY9	15355.1	6	8	15	0.569
Lacey_2	Uncharacterized protein OS=Hordeum vulgare var. distichum PE=4 SV=1	M0VU98	38957.1	3	3	3	0.0798
Lacey_2	Uncharacterized protein OS=Hordeum vulgare var. distichum PE=3 SV=1	M0VU92	26968.5	2	2	2	0.108
Lacey_2	3-isopropylmalate dehydrogenase OS=Hordeum vulgare var. distichum PE=3 SV=1	M0ZCY8	34082	0	0	0	0
Lacey_2	Predicted protein OS=Hordeum vulgare var. distichum PE=2 SV=1	F2CWA1	13853.4	3	3	4	0.213
Lacey_2	Proteasome subunit alpha type OS=Hordeum vulgare var. distichum PE=2 SV=1	F2DLC2	25932.3	4	4	5	0.249
Lacey_2	Uncharacterized protein OS=Hordeum vulgare var. distichum PE=4 SV=1	M0W666	66488.4	0	0	0	0
Lacey_2	Uncharacterized protein OS=Hordeum vulgare var. distichum PE=4 SV=1	M0XLC4	37172.9	9	10	21	0.352
Lacey_2	Enolase OS=Hordeum vulgare var. distichum PE=3 SV=1	M0VTQ6	21557.3	2	2	3	0.203
Lacey_2	Uncharacterized protein OS=Hordeum vulgare var. distichum PE=4 SV=1	M0W622	44140.4	3	3	5	0.112
Lacey_2	Uncharacterized protein OS=Hordeum vulgare var. distichum PE=4 SV=1	M0ZCR6	19944.4	3	3	3	0.199
Lacey_2	Uncharacterized protein OS=Hordeum vulgare var. distichum PE=4 SV=1	M0W5P1	115627	3	3	3	0.0324
Lacey_2	Uncharacterized protein OS=Hordeum vulgare var. distichum PE=4 SV=1	M0ZD22	14118	6	9	15	0.625
Lacey_2	Uncharacterized protein OS=Hordeum vulgare var. distichum PE=3 SV=1	M0X623	52397.7	5	5	5	0.135
Lacey_2	Uncharacterized protein OS=Hordeum vulgare var. distichum PE=4 SV=1	M0VTF8	12647.6	2	2	4	0.191
Lacey_2	Uncharacterized protein OS=Hordeum vulgare var. distichum PE=3 SV=1	M0VTF2	61886	4	4	7	0.157
Lacey_2	Uncharacterized protein OS=Hordeum vulgare var. distichum PE=3 SV=1	M0VTE9	89764.7	6	6	6	0.0911
Lacey_2	Uncharacterized protein OS=Hordeum vulgare var. distichum PE=4 SV=1	M0W5E8	9194.7	4	8	9	0.583
Lacey_2	Uncharacterized protein OS=Hordeum vulgare var. distichum PE=4 SV=1	M0W5D9	103672	1	1	1	0.0189
Lacey_2	Beta-adaptin-like protein OS=Hordeum vulgare var. distichum PE=2 SV=1	F2DKP3	99251.3	2	2	2	0.0245
Lacey_2	Uncharacterized protein OS=Hordeum vulgare var. distichum PE=4 SV=1	M0ZCE0	23774.2	4	4	4	0.283
Lacey_2	Aspartate aminotransferase OS=Hordeum vulgare var. distichum PE=3 SV=1	M0VTC7	37162.5	6	7	9	0.264
Lacey_2	Uncharacterized protein OS=Hordeum vulgare var. distichum PE=4 SV=1	M0XKQ7	37020.2	1	1	1	0.0529
Lacey_2	Uncharacterized protein OS=Hordeum vulgare var. distichum PE=4 SV=1	M0XKM9	46826.3	2	2	2	0.0563
Lacey_2	Uncharacterized protein OS=Hordeum vulgare var. distichum PE=4 SV=1	M0YM50	32229.3	1	1	1	0.0584
Lacey_2	Uncharacterized protein OS=Hordeum vulgare var. distichum PE=3 SV=1	M0X6E2	28603.5	1	1	1	0.0849
Lacey_2	Uncharacterized protein OS=Hordeum vulgare var. distichum PE=4 SV=1	M0W4X5	9420.5	2	2	3	0.247
Lacey_2	Beta-galactosidase OS=Hordeum vulgare var. distichum PE=2 SV=1	F2DKE7	91789	1	1	1	0.0281
Lacey_2	Uncharacterized protein OS=Hordeum vulgare var. distichum PE=3 SV=1	M0ZBY7	89936.3	12	13	15	0.19
Lacey_2	Pyruvate dehydrogenase E1 component subunit alpha OS=Hordeum vulgare var. distichum PE=2 SV=1	F2DKD7	43295.7	4	4	4	0.158
Lacey_2	Dolichyl-diphosphooligosaccharide--protein glycosyltransferase subunit 1 OS=Hordeum vulgare var. distichum PE=3 SV=1	M0VSW0,M0VSW1	8565	1	1	1	0.14
Lacey_2	Uncharacterized protein OS=Hordeum vulgare var. distichum PE=4 SV=1	M0VSV9	32592.5	7	8	14	0.577
Lacey_2	Uncharacterized protein OS=Hordeum vulgare var. distichum PE=4 SV=1	M0XKG5	51797	1	1	1	0.0337
Lacey_2	Predicted protein OS=Hordeum vulgare var. distichum PE=2 SV=1	F2D9B2	61066.5	8	8	10	0.195
Lacey_2	Uncharacterized protein OS=Hordeum vulgare var. distichum PE=4 SV=1	M0W4T8,M0W4T9	9592.3	0	0	0	0
Lacey_2	Uncharacterized protein OS=Hordeum vulgare var. distichum PE=3 SV=1	M0ZC68	38733.1	2	2	2	0.0909
Lacey_2	Uncharacterized protein OS=Hordeum vulgare var. distichum PE=4 SV=1	M0VT33	29326.7	0	0	0	0
Lacey_2	Peptidyl-prolyl cis-trans isomerase OS=Hordeum vulgare var. distichum PE=4 SV=1	M0VT27	12046	2	2	3	0.304
Lacey_2	Uncharacterized protein OS=Hordeum vulgare var. distichum PE=4 SV=1	M0ZC01,M0ZC02	141812	3	3	4	0.0283
Lacey_2	Uncharacterized protein OS=Hordeum vulgare var. distichum PE=4 SV=1	M0XK91	14183.4	2	2	3	0.286
Lacey_2	ATP synthase subunit alpha, chloroplastic OS=Hordeum vulgare var. distichum GN=atpA PE=3 SV=1	S4Z0E0	55296.4	0	0	0	0
Lacey_2	Uncharacterized protein OS=Hordeum vulgare var. distichum PE=4 SV=1	M0W4E2	19112.1	1	1	2	0.0819
Lacey_2	Nucleoside diphosphate kinase OS=Hordeum vulgare var. distichum PE=2 SV=1	F2CXV3	16646.2	6	8	22	0.413
Lacey_2	Uncharacterized protein OS=Hordeum vulgare var. distichum PE=4 SV=1	M0VSA1	24774.3	2	2	3	0.18
Lacey_2	Uncharacterized protein OS=Hordeum vulgare var. distichum PE=4 SV=1	M0XK27,M0XK28	74641.1	1	1	1	0.025
Lacey_2	Uncharacterized protein OS=Hordeum vulgare var. distichum PE=3 SV=1	M0XJP5	45008.9	2	2	2	0.0461
Lacey_2	Uncharacterized protein OS=Hordeum vulgare var. distichum PE=4 SV=1	M0XJL4	41711.6	17	21	36	0.571
Lacey_2	Uncharacterized protein OS=Hordeum vulgare var. distichum PE=4 SV=1	M0ZB91	4768.3	2	2	4	0.667
Lacey_2	Predicted protein OS=Hordeum vulgare var. distichum PE=2 SV=1	F2DJC5	26154.4	9	12	19	0.449
Lacey_2	Uncharacterized protein OS=Hordeum vulgare var. distichum PE=3 SV=1	M0ZB74	31989.5	8	8	10	0.357
Lacey_2	Uncharacterized protein OS=Hordeum vulgare var. distichum PE=3 SV=1	M0VRS4	40946.2	6	7	8	0.213
Lacey_2	Eukaryotic translation initiation factor 3 subunit L OS=Hordeum vulgare var. distichum PE=3 SV=1	M0VS36,M0VS37	45538.6	1	1	1	0.0326
Lacey_2	Carbonic anhydrase OS=Hordeum vulgare var. distichum PE=3 SV=1	M0W433	22266.5	10	12	15	0.649
Lacey_2	Uncharacterized protein OS=Hordeum vulgare var. distichum PE=3 SV=1	M0ZB49	27501.6	3	3	5	0.224
Lacey_2	Uncharacterized protein OS=Hordeum vulgare var. distichum PE=4 SV=1	M0VRN8	23976	1	1	1	0.0844
Lacey_2	Xylose isomerase OS=Hordeum vulgare var. distichum PE=3 SV=1	M0WW19	53415.9	10	11	16	0.301
Lacey_2	S-adenosylmethionine synthase OS=Hordeum vulgare var. distichum PE=3 SV=1	M0ZAM5	43157.7	2	2	2	0.101
Lacey_2	Predicted protein OS=Hordeum vulgare var. distichum PE=2 SV=1	F2DIV0	25077.2	3	3	4	0.162
Lacey_2	Predicted protein OS=Hordeum vulgare var. distichum PE=2 SV=1	F2DJ62	84799.2	1	1	1	0.0313
Lacey_2	Uncharacterized protein OS=Hordeum vulgare var. distichum PE=4 SV=1	M0ZAJ1	16340	2	2	2	0.24
Lacey_2	Predicted protein OS=Hordeum vulgare var. distichum PE=2 SV=1	F2DIT7	19704.9	3	3	4	0.331
Lacey_2	Uncharacterized protein OS=Hordeum vulgare var. distichum PE=4 SV=1	M0ZAH2	9637.3	2	2	4	0.241
Lacey_2	Uncharacterized protein OS=Hordeum vulgare var. distichum PE=4 SV=1	M0W3F2	12874.5	1	1	1	0.0756
Lacey_2	Uncharacterized protein OS=Hordeum vulgare var. distichum PE=3 SV=1	M0XIV0	55460.5	3	3	3	0.0755
Lacey_2	Uncharacterized protein OS=Hordeum vulgare var. distichum PE=4 SV=1	M0VRE1	30044.7	0	0	0	0
Lacey_2	Uncharacterized protein OS=Hordeum vulgare var. distichum PE=4 SV=1	M0W3C5	77319.1	1	1	1	0.0129
Lacey_2	Uncharacterized protein OS=Hordeum vulgare var. distichum PE=3 SV=1	M0W3A3	48641.2	6	6	7	0.164
Lacey_2	Uncharacterized protein OS=Hordeum vulgare var. distichum PE=4 SV=1	M0XJ26,M0XJ27	44805.4	2	2	3	0.0657
Lacey_2	Predicted protein OS=Hordeum vulgare var. distichum PE=2 SV=1	F2CYX9	109559	16	17	24	0.297
Lacey_2	Chloroplast Cu/Zn SOD1 (Fragment) OS=Hordeum vulgare var. distichum GN=Sod1 PE=4 SV=1	K4KCI3	19538.3	1	2	3	0.067
Lacey_2	Uncharacterized protein OS=Hordeum vulgare var. distichum PE=4 SV=1	M0Y179	57164.4	11	11	13	0.279
Lacey_2	Predicted protein OS=Hordeum vulgare var. distichum PE=2 SV=1	F2DIF8	67875.5	14	16	31	0.32
Lacey_2	Peptidyl-prolyl cis-trans isomerase OS=Hordeum vulgare var. distichum PE=3 SV=1	M0XII1	22854.6	3	4	5	0.202
Lacey_2	Predicted protein OS=Hordeum vulgare var. distichum PE=2 SV=1	F2DIC8	38737.8	12	16	32	0.398
Lacey_2	Predicted protein OS=Hordeum vulgare var. distichum PE=2 SV=1	F2DIA6	51726.8	1	1	2	0.0256
Lacey_2	Uncharacterized protein OS=Hordeum vulgare var. distichum PE=4 SV=1	M0W331	34266.5	1	2	2	0.526
Lacey_2	Nascent polypeptide-associated complex subunit beta OS=Hordeum vulgare var. distichum PE=3 SV=1	M0XIC8	18520.1	2	2	4	0.273
Lacey_2	Uncharacterized protein OS=Hordeum vulgare var. distichum PE=3 SV=1	M0X8P1,M0X8P4	132126	1	1	1	0.0107
Lacey_2	Uncharacterized protein OS=Hordeum vulgare var. distichum PE=4 SV=1	M0XHZ5	15059.4	3	5	5	0.389
Lacey_2	Uncharacterized protein OS=Hordeum vulgare var. distichum PE=4 SV=1	M0XI76	21657.7	1	1	2	0.0508
Lacey_2	Uncharacterized protein OS=Hordeum vulgare var. distichum PE=4 SV=1	M0VQD4,M0VQD5	15166.9	2	2	2	0.112
Lacey_2	Uncharacterized protein OS=Hordeum vulgare var. distichum PE=4 SV=1	M0VQ86	30793.5	2	2	4	0.1
Lacey_2	Predicted protein OS=Hordeum vulgare var. distichum PE=2 SV=1	F2DHC4	27964.7	2	2	2	0.0906
Lacey_2	Uncharacterized protein OS=Hordeum vulgare var. distichum PE=4 SV=1	M0VPU0	88041.8	31	42	82	0.518
Lacey_2	Aconitate hydratase OS=Hordeum vulgare var. distichum PE=3 SV=1	M0VQ49	99671.4	9	9	12	0.166
Lacey_2	Uncharacterized protein OS=Hordeum vulgare var. distichum PE=4 SV=1	M0Z5Y1	23210.7	7	13	25	0.702
Lacey_2	Uncharacterized protein OS=Hordeum vulgare var. distichum PE=3 SV=1	M0VPQ3	33753.2	1	1	1	0.0353
Lacey_2	Oleosin OS=Hordeum vulgare var. distichum PE=3 SV=1	M0WXP0	16214.9	3	5	9	0.164
Lacey_2	Uncharacterized protein OS=Hordeum vulgare var. distichum PE=4 SV=1	M0VPN5	18794.3	1	1	2	0.0898
Lacey_2	Uncharacterized protein OS=Hordeum vulgare var. distichum PE=4 SV=1	M0V8I5	23472.2	2	2	2	0.14
Lacey_2	Uncharacterized protein OS=Hordeum vulgare var. distichum PE=3 SV=1	M0W1J0	53846.1	9	9	11	0.16
Lacey_2	Predicted protein OS=Hordeum vulgare var. distichum PE=2 SV=1	F2DGV1	102012	4	4	4	0.0606
Lacey_2	Predicted protein OS=Hordeum vulgare var. distichum PE=2 SV=1	F2DH57	64839.7	13	14	23	0.398
Lacey_2	Predicted protein OS=Hordeum vulgare var. distichum PE=2 SV=1	F2CR55,M0XH89	12103.6	1	1	1	0.0762
Lacey_2	Uncharacterized protein OS=Hordeum vulgare var. distichum PE=4 SV=1	M0XH59	34785	8	15	58	0.694
Lacey_2	Uncharacterized protein OS=Hordeum vulgare var. distichum PE=4 SV=1	M0XH58	46364.5	26	53	362	0.719
Lacey_2	Uncharacterized protein OS=Hordeum vulgare var. distichum PE=4 SV=1	M0W1C5	29256.8	13	13	29	0.629
Lacey_2	Uncharacterized protein OS=Hordeum vulgare var. distichum PE=4 SV=1	M0XGQ2	47680.8	2	2	2	0.174
Lacey_2	Predicted protein OS=Hordeum vulgare var. distichum PE=2 SV=1	F2DPN4,M0XH11	30982.3	2	2	2	0.118
Lacey_2	Uncharacterized protein OS=Hordeum vulgare var. distichum PE=4 SV=1	M0YQ39	16562.9	4	5	8	0.322
Lacey_2	Predicted protein OS=Hordeum vulgare var. distichum PE=2 SV=1	F2DGG1	60032.8	9	11	16	0.232
Lacey_2	Uncharacterized protein OS=Hordeum vulgare var. distichum PE=4 SV=1	M0XGH1,M0XGH3	18474.6	1	2	2	0.229
Lacey_2	Uncharacterized protein OS=Hordeum vulgare var. distichum PE=3 SV=1	M0XGG9	41621.5	1	1	2	0.414
Lacey_2	Uncharacterized protein OS=Hordeum vulgare var. distichum PE=4 SV=1	M0VP30	27998.9	1	1	1	0.0413
Lacey_2	Predicted protein OS=Hordeum vulgare var. distichum PE=2 SV=1	F2DFQ4	17190.9	2	2	2	0.392
Lacey_2	Predicted protein OS=Hordeum vulgare var. distichum PE=2 SV=1	F2E570,M0Z2K6	41576.3	1	1	2	0.0265
Lacey_2	Uncharacterized protein OS=Hordeum vulgare var. distichum PE=4 SV=1	M0XG50	110140	1	1	1	0.00903
Lacey_2	Histone H3 OS=Hordeum vulgare var. distichum PE=3 SV=1	M0VNZ3	14340.5	3	3	7	0.362
Lacey_2	Uncharacterized protein OS=Hordeum vulgare var. distichum PE=4 SV=1	M0W099	26821.5	8	11	25	0.467
Lacey_2	Uncharacterized protein OS=Hordeum vulgare var. distichum PE=4 SV=1	M0VNR5	13130.6	4	4	5	0.359
Lacey_2	Uncharacterized protein OS=Hordeum vulgare var. distichum PE=3 SV=1	M0XFC6	74593.7	15	15	19	0.291
Lacey_2	Uncharacterized protein OS=Hordeum vulgare var. distichum PE=4 SV=1	M0VNQ0	41645.1	2	2	2	0.0643
Lacey_2	ATP-dependent Clp protease proteolytic subunit OS=Hordeum vulgare var. distichum PE=3 SV=1	M0XFA8	28200.7	0	0	0	0
Lacey_2	Predicted protein OS=Hordeum vulgare var. distichum PE=2 SV=1	F2DEW5	61704.4	14	14	22	0.317
Lacey_2	Uncharacterized protein OS=Hordeum vulgare var. distichum PE=4 SV=1	M0XEY9	29167	0	0	0	0
Lacey_2	Serine hydroxymethyltransferase OS=Hordeum vulgare var. distichum PE=2 SV=1	F2DET3	51473	6	6	8	0.21
Lacey_2	Uncharacterized protein OS=Hordeum vulgare var. distichum PE=4 SV=1	M0XEV2	34678.4	3	3	3	0.104
Lacey_2	Uncharacterized protein OS=Hordeum vulgare var. distichum PE=4 SV=1	M0XER6	17990.2	2	2	2	0.224
Lacey_2	Uncharacterized protein OS=Hordeum vulgare var. distichum PE=3 SV=1	M0XF10	20855	4	5	10	0.184
Lacey_2	Uncharacterized protein OS=Hordeum vulgare var. distichum PE=4 SV=1	M0VMZ2	56959.1	0	0	0	0
Lacey_2	Uncharacterized protein OS=Hordeum vulgare var. distichum PE=4 SV=1	M0XEJ4	95707.3	2	2	2	0.0346
Lacey_2	Uncharacterized protein OS=Hordeum vulgare var. distichum PE=4 SV=1	M0XEG4	34090.5	9	12	21	0.493
Lacey_2	Sucrose synthase OS=Hordeum vulgare var. distichum PE=3 SV=1	M0XEF6	54295.2	20	31	59	0.489
Lacey_2	Predicted protein OS=Hordeum vulgare var. distichum PE=2 SV=1	F2DEA0	41521	3	3	4	0.0809
Lacey_2	Uncharacterized protein OS=Hordeum vulgare var. distichum PE=4 SV=1	M0VN23	33670.6	7	9	12	0.36
Lacey_2	6,7-dimethyl-8-ribityllumazine synthase OS=Hordeum vulgare var. distichum PE=3 SV=1	M0YUZ1	16380.3	1	1	1	0.0779
Lacey_2	Uncharacterized protein OS=Hordeum vulgare var. distichum PE=3 SV=1	M0XEA6	41040.9	5	5	6	0.142
Lacey_2	Uncharacterized protein OS=Hordeum vulgare var. distichum PE=4 SV=1	REV_M0Z0V3	83984.5	2	2	2	0.0434
Lacey_2	Uncharacterized protein OS=Hordeum vulgare var. distichum PE=4 SV=1	M0VML1	16039.2	3	6	11	0.272
Lacey_2	Predicted protein OS=Hordeum vulgare var. distichum PE=2 SV=1	F2DE91	41656.5	1	1	4	0.371
Lacey_2	N-acetyl-gamma-glutamyl-phosphate reductase OS=Hordeum vulgare var. distichum PE=3 SV=1	M0UY91	44840.1	3	3	4	0.094
Lacey_2	Predicted protein OS=Hordeum vulgare var. distichum PE=2 SV=1	F2DDV2	33448.5	2	2	2	0.0696
Lacey_2	Predicted protein OS=Hordeum vulgare var. distichum PE=2 SV=1	F2DE61	45116.9	3	3	4	0.0993
Lacey_2	Predicted protein OS=Hordeum vulgare var. distichum PE=2 SV=1	F2DE60	23061.6	8	8	11	0.476
Lacey_2	Uncharacterized protein OS=Hordeum vulgare var. distichum PE=4 SV=1	M0VMH5	41462.1	3	3	4	0.0933
Lacey_2	Uncharacterized protein OS=Hordeum vulgare var. distichum PE=4 SV=1	M0XE88	45837.9	3	3	3	0.092
Lacey_2	Hexokinase OS=Hordeum vulgare var. distichum GN=HXK5 PE=2 SV=1	F2DDR9	54686.2	4	4	5	0.0966
Lacey_2	Poly [ADP-ribose] polymerase OS=Hordeum vulgare var. distichum PE=4 SV=1	M0YSL2	40334.3	8	10	16	0.34
Lacey_2	Phospholipase D OS=Hordeum vulgare var. distichum PE=3 SV=1	M0X1N3	92064	7	7	10	0.123
Lacey_2	Predicted protein OS=Hordeum vulgare var. distichum PE=2 SV=1	F2DDM9	45434	1	1	1	0.06
Lacey_2	Uncharacterized protein OS=Hordeum vulgare var. distichum PE=4 SV=1	M0XE20	11885.7	1	1	2	0.292
Lacey_2	Predicted protein OS=Hordeum vulgare var. distichum PE=2 SV=1	F2DDK6	95966.9	3	3	5	0.0516
Lacey_2	Uncharacterized protein OS=Hordeum vulgare var. distichum PE=4 SV=1	D2XV77,M0Z4Q7	18186.7	1	1	2	0.0936
Lacey_2	Uncharacterized protein OS=Hordeum vulgare var. distichum PE=4 SV=1	M0XDM6	43003.2	14	19	45	0.422
Lacey_2	Uncharacterized protein OS=Hordeum vulgare var. distichum PE=4 SV=1	M0YZX5	20752.2	2	2	2	0.156
Lacey_2	Uncharacterized protein OS=Hordeum vulgare var. distichum PE=3 SV=1	M0VM70	76525.6	12	12	19	0.205
Lacey_2	Uncharacterized protein OS=Hordeum vulgare var. distichum PE=4 SV=1	REV_M0X8L8,REV_M0X8L9	83056.5	0	0	0	0
Lacey_2	Uncharacterized protein OS=Hordeum vulgare var. distichum PE=4 SV=1	M0VLS5	39608.3	2	2	3	0.108
Lacey_2	Uncharacterized protein OS=Hordeum vulgare var. distichum PE=4 SV=1	M0VM23,M0VM24,M0VM25,M0VM26	144304	0	0	0	0
Lacey_2	Uncharacterized protein OS=Hordeum vulgare var. distichum PE=4 SV=1	M0VM20	55376.1	2	2	3	0.049
Lacey_2	Uncharacterized protein OS=Hordeum vulgare var. distichum PE=4 SV=1	M0VM05	14634.6	2	2	3	0.167
Lacey_2	Uncharacterized protein OS=Hordeum vulgare var. distichum PE=3 SV=1	M0X1W4,M0X1W5	64947.1	3	3	3	0.0637
Lacey_2	Uncharacterized protein OS=Hordeum vulgare var. distichum PE=4 SV=1	M0VLK1	34048.1	8	10	20	0.429
Lacey_2	Uncharacterized protein OS=Hordeum vulgare var. distichum PE=3 SV=1	M0XCZ0	34352.1	3	4	5	0.166
Lacey_2	Uncharacterized protein OS=Hordeum vulgare var. distichum PE=4 SV=1	M0YTG0	18673.2	3	3	6	0.28
Lacey_2	Predicted protein OS=Hordeum vulgare var. distichum PE=2 SV=1	F2DCT3	67156.9	7	7	9	0.161
Lacey_2	Malate dehydrogenase OS=Hordeum vulgare var. distichum PE=3 SV=1	M0XD84	35395.2	6	7	9	0.309
Lacey_2	Predicted protein OS=Hordeum vulgare var. distichum PE=2 SV=1	F2E9L2,M0XCV8	57842.8	1	1	1	0.0256
Lacey_2	Coatomer subunit alpha OS=Hordeum vulgare var. distichum GN=615K1.1 PE=4 SV=1	Q6RYF4	135813	14	14	15	0.122
Lacey_2	Uncharacterized protein OS=Hordeum vulgare var. distichum PE=4 SV=1	M0YZF2	61658.9	14	18	24	0.337
Lacey_2	Predicted protein OS=Hordeum vulgare var. distichum PE=2 SV=1	F2DCE8	49125.3	4	4	6	0.087
Lacey_2	Uncharacterized protein OS=Hordeum vulgare var. distichum PE=4 SV=1	M0YYY6	34287.2	5	7	10	0.24
Lacey_2	Uncharacterized protein OS=Hordeum vulgare var. distichum PE=4 SV=1	M0VFV9	15734.7	9	16	45	0.712
Lacey_2	Uncharacterized protein OS=Hordeum vulgare var. distichum PE=4 SV=1	M0W6K7	106765	0	0	0	0
Lacey_2	Uncharacterized protein OS=Hordeum vulgare var. distichum PE=4 SV=1	M0YYW6	38926.9	2	2	2	0.056
Lacey_2	Uncharacterized protein OS=Hordeum vulgare var. distichum PE=3 SV=1	M0XCF8	23585.4	2	2	3	0.16
Lacey_2	Glucose-1-phosphate adenylyltransferase OS=Hordeum vulgare var. distichum GN=AGP-L1 PE=2 SV=1	C3W8L1	57934.4	26	34	66	0.625
Lacey_2	Uncharacterized protein OS=Hordeum vulgare var. distichum PE=4 SV=1	M0VKS7	12576.8	5	6	8	0.533
Lacey_2	Uncharacterized protein OS=Hordeum vulgare var. distichum PE=4 SV=1	M0VKR5	17505.8	8	8	15	0.497
Lacey_2	Uncharacterized protein OS=Hordeum vulgare var. distichum PE=4 SV=1	M0YZ44	18354.8	1	1	1	0.0598
Lacey_2	Uncharacterized protein OS=Hordeum vulgare var. distichum PE=3 SV=1	M0YYM8	38496.4	10	12	15	0.49
Lacey_2	Predicted protein OS=Hordeum vulgare var. distichum PE=2 SV=1	F2DBW7	12219	2	2	4	0.209
Lacey_2	Predicted protein OS=Hordeum vulgare var. distichum PE=2 SV=1	F2DC79	31986.1	2	2	3	0.1
Lacey_2	Uncharacterized protein OS=Hordeum vulgare var. distichum PE=4 SV=1	M0YHZ5	22936.8	3	5	7	0.219
Lacey_2	Uncharacterized protein OS=Hordeum vulgare var. distichum PE=4 SV=1	M0X2J8	35386.6	1	1	1	0.0336
Lacey_2	Uncharacterized protein OS=Hordeum vulgare var. distichum PE=3 SV=1	M0VKI5	79425.5	16	16	21	0.297
Lacey_2	Uncharacterized protein OS=Hordeum vulgare var. distichum PE=4 SV=1	M0XC90	27731.8	4	4	4	0.194
Lacey_2	Glutamate decarboxylase OS=Hordeum vulgare var. distichum PE=2 SV=1	F2DC47	54097.1	9	10	14	0.213
Lacey_2	Uncharacterized protein OS=Hordeum vulgare var. distichum PE=3 SV=1	M0VKF4	24698.1	2	2	3	0.0791
Lacey_2	Uncharacterized protein OS=Hordeum vulgare var. distichum PE=3 SV=1	M0YYG1,M0YYG2,M0YYG3	37188.6	1	1	1	0.0556
Lacey_2	Uncharacterized protein OS=Hordeum vulgare var. distichum PE=4 SV=1	M0VKD9	18211.7	1	1	2	0.0706
Lacey_2	Uncharacterized protein OS=Hordeum vulgare var. distichum PE=4 SV=1	M0YUL2	38711.7	5	6	8	0.237
Lacey_2	Uncharacterized protein OS=Hordeum vulgare var. distichum PE=4 SV=1	M0XBS5	8963.4	6	8	21	0.831
Lacey_2	Uncharacterized protein OS=Hordeum vulgare var. distichum PE=3 SV=1	M0YYA1	30578.4	5	7	13	0.317
Lacey_2	Uncharacterized protein OS=Hordeum vulgare var. distichum PE=4 SV=1	M0Z723	35316.5	6	7	13	0.293
Lacey_2	Uncharacterized protein OS=Hordeum vulgare var. distichum PE=3 SV=1	M0Z6T1	33421.2	8	9	13	0.257
Lacey_2	Ribosomal protein L15 OS=Hordeum vulgare var. distichum PE=3 SV=1	M0X332	24397.5	5	6	19	0.25
Lacey_2	Enolase OS=Hordeum vulgare var. distichum PE=3 SV=1	M0VJW6	21867.6	10	19	31	0.726
Lacey_2	Predicted protein OS=Hordeum vulgare var. distichum PE=2 SV=1	F2DBD4	34550.7	9	11	16	0.409
Lacey_2	Predicted protein OS=Hordeum vulgare var. distichum PE=2 SV=1	F2DBD1	23530.6	6	6	11	0.311
Lacey_2	Uncharacterized protein OS=Hordeum vulgare var. distichum PE=4 SV=1	M0YXX2	14657.5	0	0	0	0
Lacey_2	Uncharacterized protein OS=Hordeum vulgare var. distichum PE=3 SV=1	M0VK79	17411.2	9	15	28	0.516
Lacey_2	Predicted protein OS=Hordeum vulgare var. distichum PE=2 SV=1	F2CQ91	16832.1	6	11	19	0.423
Lacey_2	Uncharacterized protein OS=Hordeum vulgare var. distichum PE=3 SV=1	M0Z9V5	37621.9	3	3	3	0.0899
Lacey_2	Uncharacterized protein OS=Hordeum vulgare var. distichum PE=4 SV=1	M0YXT4	58848.1	1	1	1	0.0158
Lacey_2	Uncharacterized protein OS=Hordeum vulgare var. distichum PE=4 SV=1	M0Z9S4	44341.6	5	5	6	0.1
Lacey_2	Uncharacterized protein OS=Hordeum vulgare var. distichum PE=3 SV=1	M0Z9Q3	28814.7	11	23	54	0.896
Lacey_2	Predicted protein OS=Hordeum vulgare var. distichum PE=2 SV=1	F2CSR1,M0YXP7	28154.3	3	3	3	0.225
Lacey_2	Aldose 1-epimerase OS=Hordeum vulgare var. distichum PE=3 SV=1	M0YXN7	36473.4	4	5	7	0.23
Lacey_2	Uncharacterized protein OS=Hordeum vulgare var. distichum PE=4 SV=1	M0VJI5	11172.1	5	11	14	0.644
Lacey_2	Uncharacterized protein OS=Hordeum vulgare var. distichum PE=3 SV=1	M0YXG0	69357.8	18	20	32	0.403
Lacey_2	Uncharacterized protein OS=Hordeum vulgare var. distichum PE=4 SV=1	M0VJE6	77422.3	4	4	5	0.109
Lacey_2	Uncharacterized protein OS=Hordeum vulgare var. distichum PE=4 SV=1	M0YXF0	76234.2	6	6	8	0.116
Lacey_2	Uncharacterized protein OS=Hordeum vulgare var. distichum PE=4 SV=1	M0XAS7	136336	0	0	0	0
Lacey_2	Predicted protein OS=Hordeum vulgare var. distichum PE=2 SV=1	F2DB00	30597.9	4	5	5	0.267
Lacey_2	Uncharacterized protein OS=Hordeum vulgare var. distichum PE=4 SV=1	M0VJA1	10380.3	1	1	2	0.144
Lacey_2	Predicted protein OS=Hordeum vulgare var. distichum PE=2 SV=1	F2DAL6	14849.4	1	1	1	0.246
Lacey_2	Predicted protein OS=Hordeum vulgare var. distichum PE=2 SV=1	F2DAK3	24373.9	5	6	11	0.265
Lacey_2	Uncharacterized protein OS=Hordeum vulgare var. distichum PE=4 SV=1	M0VIX6	17167.3	2	2	3	0.115
Lacey_2	Acetyltransferase component of pyruvate dehydrogenase complex OS=Hordeum vulgare var. distichum PE=3 SV=1	M0VJ84	57301.3	4	4	5	0.11
Lacey_2	Predicted protein OS=Hordeum vulgare var. distichum PE=2 SV=1	F2EH52,M0YX97	17543.7	7	11	27	0.614
Lacey_2	Predicted protein OS=Hordeum vulgare var. distichum PE=2 SV=1	F2DAC4	12087.1	1	1	2	0.104
Lacey_2	Uncharacterized protein OS=Hordeum vulgare var. distichum PE=4 SV=1	M0Z979,M0Z980,M0Z981	92988.4	1	1	1	0.0117
Lacey_2	Uncharacterized protein OS=Hordeum vulgare var. distichum PE=4 SV=1	M0VHX2	35616.7	6	7	22	0.609
Lacey_2	Dolichyl-diphosphooligosaccharide--protein glycosyltransferase subunit 1 OS=Hordeum vulgare var. distichum PE=3 SV=1	M0Z968	53036.1	2	2	2	0.0769
Lacey_2	Uncharacterized protein OS=Hordeum vulgare var. distichum PE=4 SV=1	M0Z8R0	25390.5	0	0	0	0
Lacey_2	Uncharacterized protein OS=Hordeum vulgare var. distichum PE=3 SV=1	M0X3G6,M0X3G7	115871	1	1	1	0.00847
Lacey_2	Aminoacylase-1 OS=Hordeum vulgare var. distichum PE=2 SV=1	F2DA79	49477.5	4	4	4	0.102
Lacey_2	Peptidyl-prolyl cis-trans isomerase OS=Hordeum vulgare var. distichum PE=2 SV=1	F2DA67	16178.1	3	3	3	0.273
Lacey_2	Uncharacterized protein OS=Hordeum vulgare var. distichum PE=3 SV=1	M0Z8H3	21911.1	2	2	3	0.112
Lacey_2	Uncharacterized protein OS=Hordeum vulgare var. distichum PE=3 SV=1	M0VIF1	16367.1	6	6	9	0.623
Lacey_2	Uncharacterized protein OS=Hordeum vulgare var. distichum PE=4 SV=1	M0VIJ4	48914.4	1	1	1	0.0265
Lacey_2	Uncharacterized protein OS=Hordeum vulgare var. distichum PE=4 SV=1	M0YWE2	124909	3	3	3	0.0462
Lacey_2	Uncharacterized protein OS=Hordeum vulgare var. distichum PE=3 SV=1	M0XA21	49063	2	2	2	0.0491
Lacey_2	Isocitrate dehydrogenase [NAD] subunit, mitochondrial OS=Hordeum vulgare var. distichum GN=idg2 PE=3 SV=1	G9AYJ6	39072.5	2	2	3	0.0894
Lacey_2	Uncharacterized protein OS=Hordeum vulgare var. distichum PE=4 SV=1	M0VI90	63454	5	6	6	0.156
Lacey_2	Uncharacterized protein OS=Hordeum vulgare var. distichum PE=4 SV=1	M0VJ69	8193.7	2	2	5	0.288
Lacey_2	Uncharacterized protein OS=Hordeum vulgare var. distichum PE=4 SV=1	M0YVX9	44887.7	1	1	1	0.0256
Lacey_2	Uncharacterized protein OS=Hordeum vulgare var. distichum PE=3 SV=1	M0YW98	101546	9	9	10	0.126
Lacey_2	Uncharacterized protein OS=Hordeum vulgare var. distichum PE=4 SV=1	M0Z8X2	29694.1	2	2	3	0.109
Lacey_2	Glutathione peroxidase OS=Hordeum vulgare var. distichum PE=3 SV=1	M0YVU7	11357.3	2	3	3	0.324
Lacey_2	Uncharacterized protein OS=Hordeum vulgare var. distichum PE=3 SV=1	M0XNM8	40515.8	3	3	3	0.104
Lacey_2	Malate dehydrogenase OS=Hordeum vulgare var. distichum PE=3 SV=1	M0YW59	37336.1	6	7	7	0.232
Lacey_2	Uncharacterized protein OS=Hordeum vulgare var. distichum PE=4 SV=1	M0Z839	34793.2	1	1	1	0.0541
Lacey_2	Uncharacterized protein OS=Hordeum vulgare var. distichum PE=4 SV=1	M0VI12	27317.2	4	5	6	0.22
Lacey_2	Uncharacterized protein OS=Hordeum vulgare var. distichum PE=4 SV=1	M0Z7I3	26695.3	0	0	0	0
Lacey_2	Predicted protein OS=Hordeum vulgare var. distichum PE=2 SV=1	F2DDU3	26002	1	1	1	0.0598
Lacey_2	Uncharacterized protein OS=Hordeum vulgare var. distichum PE=4 SV=1	M0Z9N7	22470.6	4	4	7	0.284
Lacey_2	Uncharacterized protein OS=Hordeum vulgare var. distichum PE=3 SV=1	M0YVB7	24561.3	6	7	13	0.354
Lacey_2	Uncharacterized protein OS=Hordeum vulgare var. distichum PE=4 SV=1	M0Z9T1	5118.5	2	4	22	0.978
Lacey_2	Uncharacterized protein OS=Hordeum vulgare var. distichum PE=4 SV=1	M0Z794	135844	3	3	3	0.0318
Lacey_2	Uncharacterized protein OS=Hordeum vulgare var. distichum PE=4 SV=1	M0Z6X1	25861.3	3	3	3	0.163
Lacey_2	Uncharacterized protein OS=Hordeum vulgare var. distichum PE=3 SV=1	M0Z779	34987.1	6	7	11	0.292
Lacey_2	Uncharacterized protein OS=Hordeum vulgare var. distichum PE=4 SV=1	M0YV75	35822.9	2	2	2	0.144
Lacey_2	Uncharacterized protein OS=Hordeum vulgare var. distichum PE=4 SV=1	M0VH55	18975.6	4	15	47	0.445
Lacey_2	Uncharacterized protein OS=Hordeum vulgare var. distichum PE=4 SV=1	M0YUT6	16624.3	2	2	4	0.19
Lacey_2	Uncharacterized protein OS=Hordeum vulgare var. distichum PE=3 SV=1	M0Z714	28803.7	16	31	168	0.892
Lacey_2	Uncharacterized protein OS=Hordeum vulgare var. distichum PE=3 SV=1	M0YUL6,M0YUL7	53252.9	2	2	3	0.216
Lacey_2	Uncharacterized protein OS=Hordeum vulgare var. distichum PE=4 SV=1	M0XBT5	28222.3	1	1	1	0.0627
Lacey_2	Uncharacterized protein OS=Hordeum vulgare var. distichum PE=4 SV=1	M0YX27	24180.1	1	1	1	0.0905
Lacey_2	Uncharacterized protein OS=Hordeum vulgare var. distichum PE=4 SV=1	M0YUI3	25024.4	1	1	1	0.0435
Lacey_2	Uncharacterized protein OS=Hordeum vulgare var. distichum PE=4 SV=1	M0YYJ1	18193.6	2	2	3	0.142
Lacey_2	Uncharacterized protein OS=Hordeum vulgare var. distichum PE=3 SV=1	M0YUE3	35571	6	6	6	0.263
Lacey_2	Uncharacterized protein OS=Hordeum vulgare var. distichum PE=3 SV=1	M0Z6C2	41695.3	10	11	17	0.398
Lacey_2	Superoxide dismutase OS=Hordeum vulgare var. distichum PE=3 SV=1	M0YTZ0	13854.2	3	4	8	0.333
Lacey_2	Uncharacterized protein OS=Hordeum vulgare var. distichum PE=4 SV=1	M0Z699	104946	0	0	0	0
Lacey_2	Uncharacterized protein OS=Hordeum vulgare var. distichum PE=3 SV=1	M0VFU4	92679.8	10	10	15	0.15
Lacey_2	Uncharacterized protein OS=Hordeum vulgare var. distichum PE=4 SV=1	M0VFS7	7958.3	1	1	2	0.176
Lacey_2	Uncharacterized protein OS=Hordeum vulgare var. distichum PE=4 SV=1	M0VFS4	9299	2	2	2	0.296
Lacey_2	Uncharacterized protein OS=Hordeum vulgare var. distichum PE=4 SV=1	M0VFP1	27712.5	2	3	4	0.149
Lacey_2	Uncharacterized protein OS=Hordeum vulgare var. distichum PE=4 SV=1	M0VG07	12843.1	2	3	9	0.32
Lacey_2	Uncharacterized protein OS=Hordeum vulgare var. distichum PE=4 SV=1	M0VFJ8	57684.6	1	1	1	0.0292
Lacey_2	Signal peptidase I OS=Hordeum vulgare var. distichum PE=4 SV=1	M0Z5I3	20023.8	3	3	3	0.194
Lacey_2	Proline iminopeptidase OS=Hordeum vulgare var. distichum PE=3 SV=1	M0YTH4	36831.7	1	1	2	0.0217
Lacey_2	Peroxidase OS=Hordeum vulgare var. distichum PE=3 SV=1	M0VFF1	16887.7	3	6	13	0.443
Lacey_2	Uncharacterized protein OS=Hordeum vulgare var. distichum PE=4 SV=1	M0YTF7	30341.3	1	1	2	0.0627
Lacey_2	Uncharacterized protein OS=Hordeum vulgare var. distichum PE=4 SV=1	M0VFC5	17996.7	3	3	5	0.231
Lacey_2	Histone H2A OS=Hordeum vulgare var. distichum PE=3 SV=1	M0V5G6,M0VFA6,M0VFA7	10340	1	2	4	0.353
Lacey_2	Uncharacterized protein OS=Hordeum vulgare var. distichum PE=4 SV=1	REV_M0WQ98	16165.1	2	2	2	0.0959
Lacey_2	Uncharacterized protein OS=Hordeum vulgare var. distichum PE=4 SV=1	M0YTA8	33317.1	3	4	6	0.13
Lacey_2	Homoserine dehydrogenase OS=Hordeum vulgare var. distichum PE=3 SV=1	M0VEY4	46555.3	4	4	5	0.0932
Lacey_2	Xyloglucan endotransglucosylase/hydrolase OS=Hordeum vulgare var. distichum PE=3 SV=1	M0VEY2	31492.8	1	1	1	0.0253
Lacey_2	Uncharacterized protein OS=Hordeum vulgare var. distichum PE=4 SV=1	M0YT94	52984.3	1	1	1	0.0319
Lacey_2	Uncharacterized protein OS=Hordeum vulgare var. distichum PE=4 SV=1	M0VEV6,M0VEV7	42817	13	16	33	0.459
Lacey_2	Uncharacterized protein OS=Hordeum vulgare var. distichum PE=4 SV=1	M0Z588,M0Z589	40462.3	2	2	3	0.0648
Lacey_2	Uncharacterized protein OS=Hordeum vulgare var. distichum PE=4 SV=1	M0VEU4	78956.6	9	9	12	0.176
Lacey_2	Serine hydroxymethyltransferase OS=Hordeum vulgare var. distichum PE=2 SV=1	F2CRV8,M0VEU2	57826.5	8	8	12	0.192
Lacey_2	6-phosphogluconate dehydrogenase, decarboxylating OS=Hordeum vulgare var. distichum PE=3 SV=1	M0VF49,M0VF50	52529.2	12	13	20	0.278
Lacey_2	Uncharacterized protein OS=Hordeum vulgare var. distichum PE=4 SV=1	M0Z4U7	36964.4	5	7	8	0.526
Lacey_2	Uncharacterized protein OS=Hordeum vulgare var. distichum PE=3 SV=1	M0YT62	62272.9	4	6	12	0.518
Lacey_2	Uncharacterized protein OS=Hordeum vulgare var. distichum PE=4 SV=1	M0VF29,M0VF30	33147.8	1	1	1	0.0497
Lacey_2	Uncharacterized protein OS=Hordeum vulgare var. distichum PE=4 SV=1	M0Z4S7	21823.4	0	0	0	0
Lacey_2	Uncharacterized protein OS=Hordeum vulgare var. distichum PE=4 SV=1	M0YSS4	49622.9	3	3	5	0.305
Lacey_2	Uncharacterized protein OS=Hordeum vulgare var. distichum PE=4 SV=1	M0Z4S0	63547	20	32	62	0.569
Lacey_2	Uncharacterized protein OS=Hordeum vulgare var. distichum PE=4 SV=1	M0VF28	23261.7	6	7	15	0.322
Lacey_2	Uncharacterized protein OS=Hordeum vulgare var. distichum PE=4 SV=1	M0YSN9,M0YSP0,M0YSP1	10642.5	4	4	10	0.541
Lacey_2	Histone H2A OS=Hordeum vulgare var. distichum PE=3 SV=1	M0VEJ1	15072.6	2	3	7	0.326
Lacey_2	Uncharacterized protein OS=Hordeum vulgare var. distichum PE=4 SV=1	M0VEJ0	9961.8	4	7	20	0.688
Lacey_2	Uncharacterized protein OS=Hordeum vulgare var. distichum PE=4 SV=1	M0Z4K6	132700	4	5	6	0.0515
Lacey_2	Uncharacterized protein OS=Hordeum vulgare var. distichum PE=4 SV=1	M0VEH1	18074.4	5	11	33	0.579
Lacey_2	Uncharacterized protein OS=Hordeum vulgare var. distichum PE=4 SV=1	M0Z4I8	12258.5	2	3	7	0.226
Lacey_2	Uncharacterized protein OS=Hordeum vulgare var. distichum PE=4 SV=1	M0Z4F0	63540.3	11	12	18	0.284
Lacey_2	GrpE protein homolog OS=Hordeum vulgare var. distichum PE=3 SV=1	M0YSD4,M0YSD5	27634	3	3	5	0.147
Lacey_2	Uncharacterized protein OS=Hordeum vulgare var. distichum PE=3 SV=1	M0VEB2	59281.3	5	5	6	0.228
Lacey_2	Uncharacterized protein OS=Hordeum vulgare var. distichum PE=3 SV=1	M0YSB6	17594.6	2	2	4	0.248
Lacey_2	Uncharacterized protein OS=Hordeum vulgare var. distichum PE=3 SV=1	M0YSB2	71148.8	6	7	9	0.451
Lacey_2	Uncharacterized protein OS=Hordeum vulgare var. distichum PE=3 SV=1	M0X5Q3	127682	9	9	11	0.116
Lacey_2	Uncharacterized protein OS=Hordeum vulgare var. distichum PE=4 SV=1	M0Z3Y7,M0Z3Y9	35134.7	1	1	2	0.0325
Lacey_2	Uncharacterized protein OS=Hordeum vulgare var. distichum PE=4 SV=1	M0VE87	25777.5	1	1	2	0.0711
Lacey_2	Uncharacterized protein OS=Hordeum vulgare var. distichum PE=4 SV=1	M0XEG8	22339	0	0	0	0.0739
Lacey_2	Uncharacterized protein OS=Hordeum vulgare var. distichum PE=4 SV=1	M0YS80	21260.8	2	2	2	0.163
Lacey_2	Nucleoside diphosphate kinase OS=Hordeum vulgare var. distichum PE=3 SV=1	M0YS79	12892.6	3	3	3	0.348
Lacey_2	Uncharacterized protein OS=Hordeum vulgare var. distichum PE=4 SV=1	M0YS73	15469.4	8	14	43	0.428
Lacey_2	Uncharacterized protein OS=Hordeum vulgare var. distichum PE=4 SV=1	M0VE31	22295.9	2	2	2	0.0995
Lacey_2	Uncharacterized protein OS=Hordeum vulgare var. distichum PE=4 SV=1	M0YS04	44531.9	4	4	5	0.129
Lacey_2	Non-specific lipid-transfer protein OS=Hordeum vulgare var. distichum PE=3 SV=1	M0VYA0	12329.1	2	3	8	0.205
Lacey_2	Uncharacterized protein OS=Hordeum vulgare var. distichum PE=4 SV=1	M0VDK4	7385.5	1	1	1	0.104
Lacey_2	Uncharacterized protein OS=Hordeum vulgare var. distichum PE=3 SV=1	M0Z3K4	49566.3	1	1	1	0.0448
Lacey_2	Uncharacterized protein OS=Hordeum vulgare var. distichum PE=3 SV=1	M0WZU2,M0WZU3	73786.5	1	1	1	0.023
Lacey_2	Uncharacterized protein OS=Hordeum vulgare var. distichum PE=3 SV=1	M0YRF3	56826.2	4	4	6	0.0973
Lacey_2	Uncharacterized protein OS=Hordeum vulgare var. distichum PE=4 SV=1	M0YRF0,M0YRF1	18003.4	3	3	4	0.313
Lacey_2	Uncharacterized protein OS=Hordeum vulgare var. distichum PE=4 SV=1	M0VDD7	39374.2	3	3	4	0.117
Lacey_2	Uncharacterized protein OS=Hordeum vulgare var. distichum PE=4 SV=1	M0Z3D6	124800	0	0	0	0
Lacey_2	Uncharacterized protein OS=Hordeum vulgare var. distichum PE=4 SV=1	M0YRD3	28427.3	0	0	0	0
Lacey_2	Uncharacterized protein OS=Hordeum vulgare var. distichum PE=3 SV=1	M0VDB7	16763.7	6	9	20	0.453
Lacey_2	Uncharacterized protein OS=Hordeum vulgare var. distichum PE=4 SV=1	M0VDA6,M0VDA7	5433.3	2	2	4	0.608
Lacey_2	Uncharacterized protein OS=Hordeum vulgare var. distichum PE=4 SV=1	M0WZQ5	20139	2	2	2	0.106
Lacey_2	Predicted protein OS=Hordeum vulgare var. distichum PE=2 SV=1	F2CZL7	16303.9	2	2	2	0.146
Lacey_2	Uncharacterized protein OS=Hordeum vulgare var. distichum PE=3 SV=1	M0WZI8	41417	10	13	19	0.308
Lacey_2	Uncharacterized protein OS=Hordeum vulgare var. distichum PE=4 SV=1	M0Z2X9	36430.5	4	4	4	0.237
Lacey_2	Uncharacterized protein OS=Hordeum vulgare var. distichum PE=4 SV=1	M0YQX5	52750.2	0	0	0	0
Lacey_2	Phosphoglycerate kinase OS=Hordeum vulgare var. distichum PE=3 SV=1	M0Z2X3	42790.5	3	3	4	0.174
Lacey_2	Uncharacterized protein OS=Hordeum vulgare var. distichum PE=4 SV=1	M0VD74	12682.6	3	4	7	0.33
Lacey_2	Uncharacterized protein OS=Hordeum vulgare var. distichum PE=4 SV=1	M0Z2W8	35699.7	1	1	1	0.034
Lacey_2	Uncharacterized protein OS=Hordeum vulgare var. distichum PE=4 SV=1	M0Z378	40179.7	0	0	0	0
Lacey_2	Uncharacterized protein OS=Hordeum vulgare var. distichum PE=4 SV=1	M0YQU8	38678.3	0	0	0	0
Lacey_2	Arginine biosynthesis bifunctional protein ArgJ, chloroplastic OS=Hordeum vulgare var. distichum PE=2 SV=1	F2CW53,M0Z367	47828.6	1	1	1	0.0302
Lacey_2	Uncharacterized protein OS=Hordeum vulgare var. distichum PE=4 SV=1	M0VD47	21293.6	10	12	20	0.54
Lacey_2	Proliferating cell nuclear antigen OS=Hordeum vulgare var. distichum PE=3 SV=1	M0VD44	21750.6	6	6	8	0.469
Lacey_2	Uncharacterized protein OS=Hordeum vulgare var. distichum PE=4 SV=1	M0YQT9	57407.5	8	9	14	0.138
Lacey_2	Uncharacterized protein OS=Hordeum vulgare var. distichum PE=3 SV=1	M0Z2S8,M0Z2T0	85729	15	19	34	0.323
Lacey_2	Uncharacterized protein OS=Hordeum vulgare var. distichum PE=4 SV=1	M0YQS7	41616.2	3	3	3	0.1
Lacey_2	Uncharacterized protein OS=Hordeum vulgare var. distichum PE=4 SV=1	M0Z344	22610.4	1	1	2	0.0579
Lacey_2	Uncharacterized protein OS=Hordeum vulgare var. distichum PE=3 SV=1	M0YQS0	27822	4	6	16	0.185
Lacey_2	Uncharacterized protein OS=Hordeum vulgare var. distichum PE=4 SV=1	M0YQL4	23304.9	2	2	3	0.154
Lacey_2	Predicted protein OS=Hordeum vulgare var. distichum PE=2 SV=1	F2CZ65	16258.9	3	3	4	0.203
Lacey_2	Acetolactate synthase OS=Hordeum vulgare var. distichum PE=3 SV=1	M0WZ97	59504.3	3	3	3	0.0713
Lacey_2	Uncharacterized protein OS=Hordeum vulgare var. distichum PE=4 SV=1	M0Z2H7	18037.6	2	2	4	0.141
Lacey_2	Plasma membrane ATPase OS=Hordeum vulgare var. distichum PE=3 SV=1	M0Z2H5	104640	10	11	13	0.141
Lacey_2	Patatin OS=Hordeum vulgare var. distichum PE=3 SV=1	M0YQF9	46511.8	2	2	3	0.0556
Lacey_2	Uncharacterized protein OS=Hordeum vulgare var. distichum PE=4 SV=1	M0VCC7	34869.9	4	4	5	0.156
Lacey_2	Uncharacterized protein OS=Hordeum vulgare var. distichum PE=4 SV=1	M0Z2C3	19849	2	2	4	0.164
Lacey_2	ATP synthase subunit beta OS=Hordeum vulgare var. distichum PE=3 SV=1	M0Z2C1	45150.1	19	26	42	0.653
Lacey_2	Superoxide dismutase [Cu-Zn] OS=Hordeum vulgare var. distichum PE=3 SV=1	M0VCA1	10371.7	2	4	8	0.34
Lacey_2	Uncharacterized protein OS=Hordeum vulgare var. distichum PE=4 SV=1	M0WZ25	97782	7	7	8	0.105
Lacey_2	Uncharacterized protein OS=Hordeum vulgare var. distichum PE=4 SV=1	M0Z2B6	53483.6	2	2	2	0.064
Lacey_2	Predicted protein OS=Hordeum vulgare var. distichum PE=2 SV=1	F2CYL7	55882.2	18	25	57	0.433
Lacey_2	Uncharacterized protein OS=Hordeum vulgare var. distichum PE=4 SV=1	M0WYN7	47402.4	6	6	7	0.228
Lacey_2	Predicted protein OS=Hordeum vulgare var. distichum PE=2 SV=1	F2CYH7	23226.5	0	0	0	0
Lacey_2	40S ribosomal protein SA OS=Hordeum vulgare var. distichum PE=3 SV=1	M0WYK5	32923.8	8	11	19	0.312
Lacey_2	Uncharacterized protein OS=Hordeum vulgare var. distichum PE=4 SV=1	M0WYH0	40348.6	0	0	0	0
Lacey_2	Uncharacterized protein OS=Hordeum vulgare var. distichum PE=4 SV=1	M0VC70	14182.3	6	10	36	0.451
Lacey_2	Uncharacterized protein OS=Hordeum vulgare var. distichum PE=4 SV=1	M0VBU6	15638.3	0	0	0	0
Lacey_2	Uncharacterized protein OS=Hordeum vulgare var. distichum PE=3 SV=1	M0Z264	93381.5	7	7	8	0.0982
Lacey_2	Uncharacterized protein OS=Hordeum vulgare var. distichum PE=4 SV=1	M0VBS3	24943.7	1	1	1	0.0802
Lacey_2	Uncharacterized protein OS=Hordeum vulgare var. distichum PE=3 SV=1	M0YPS4	17647.7	4	4	8	0.315
Lacey_2	Predicted protein OS=Hordeum vulgare var. distichum PE=2 SV=1	F2CY82	37055.3	2	2	2	0.0667
Lacey_2	Fructose-bisphosphate aldolase OS=Hordeum vulgare var. distichum PE=2 SV=1	F2CXT7	38869.4	19	33	88	0.715
Lacey_2	Uncharacterized protein OS=Hordeum vulgare var. distichum PE=4 SV=1	M0WY99	22225.9	6	7	12	0.401
Lacey_2	Uncharacterized protein OS=Hordeum vulgare var. distichum PE=4 SV=1	M0WY96	39802.5	1	1	1	0.0505
Lacey_2	Uncharacterized protein OS=Hordeum vulgare var. distichum PE=4 SV=1	M0WY94	17692.5	2	2	3	0.137
Lacey_2	Uncharacterized protein OS=Hordeum vulgare var. distichum PE=4 SV=1	M0VPG5	86769.2	1	1	1	0.0128
Lacey_2	Histone H2A OS=Hordeum vulgare var. distichum PE=3 SV=1	M0WXS7	17055.4	2	5	7	0.283
Lacey_2	Ribosomal protein OS=Hordeum vulgare var. distichum PE=3 SV=1	M0Z1C9	24621.9	2	2	4	0.208
Lacey_2	Uncharacterized protein OS=Hordeum vulgare var. distichum PE=4 SV=1	M0VBA2	81451.5	6	7	8	0.111
Lacey_2	Uncharacterized protein OS=Hordeum vulgare var. distichum PE=4 SV=1	M0VBA1	19582.1	5	5	7	0.341
Lacey_2	Dolichyl-diphosphooligosaccharide--protein glycosyltransferase 48 kDa subunit OS=Hordeum vulgare var. distichum PE=2 SV=1	F2CXI5	48044.6	8	8	13	0.208
Lacey_2	Uncharacterized protein OS=Hordeum vulgare var. distichum PE=4 SV=1	M0VAY1	80456.2	9	9	11	0.147
Lacey_2	Uncharacterized protein OS=Hordeum vulgare var. distichum PE=4 SV=1	M0Z0Z8	22327.6	4	5	6	0.244
Lacey_2	Uncharacterized protein OS=Hordeum vulgare var. distichum PE=4 SV=1	M0Z0Z6	37770.4	5	5	7	0.205
Lacey_2	Uncharacterized protein OS=Hordeum vulgare var. distichum PE=4 SV=1	M0Z0Z3	28105.6	5	5	7	0.259
Lacey_2	Uncharacterized protein OS=Hordeum vulgare var. distichum PE=4 SV=1	M0Z0X2	26795.8	1	1	1	0.112
Lacey_2	Uncharacterized protein OS=Hordeum vulgare var. distichum PE=4 SV=1	M0W1W4	47535.1	5	5	7	0.169
Lacey_2	Uncharacterized protein OS=Hordeum vulgare var. distichum PE=3 SV=1	M0Z170	48016.1	1	1	1	0.0273
Lacey_2	Uncharacterized protein OS=Hordeum vulgare var. distichum PE=4 SV=1	M0X9E2	29381.9	7	8	14	0.328
Lacey_2	Uncharacterized protein OS=Hordeum vulgare var. distichum PE=3 SV=1	M0Z0U7	78458.1	15	15	21	0.285
Lacey_2	Uncharacterized protein OS=Hordeum vulgare var. distichum PE=3 SV=1	M0Z0U0	23423.3	2	2	3	0.0972
Lacey_2	Uncharacterized protein OS=Hordeum vulgare var. distichum PE=4 SV=1	M0WXC5	26424.5	4	4	5	0.186
Lacey_2	Uncharacterized protein OS=Hordeum vulgare var. distichum PE=4 SV=1	M0YP15	35098.9	1	2	3	0.0881
Lacey_2	Predicted protein OS=Hordeum vulgare var. distichum PE=2 SV=1	F2D2Y2,M0XHQ5	12032	4	4	9	0.361
Lacey_2	Uncharacterized protein OS=Hordeum vulgare var. distichum PE=3 SV=1	M0VAM3	18372.8	1	1	1	0.0723
Lacey_2	Uncharacterized protein OS=Hordeum vulgare var. distichum PE=4 SV=1	M0VAL9	16504.8	2	2	3	0.223
Lacey_2	Predicted protein OS=Hordeum vulgare var. distichum PE=2 SV=1	F2CWX3	53522.1	17	19	33	0.382
Lacey_2	Predicted protein OS=Hordeum vulgare var. distichum PE=2 SV=1	F2CWX2	28608.5	3	3	3	0.12
Lacey_2	Predicted protein OS=Hordeum vulgare var. distichum PE=2 SV=1	F2CWX0	47633.2	11	11	16	0.422
Lacey_2	Uncharacterized protein OS=Hordeum vulgare var. distichum PE=3 SV=1	M0W2C4	75237.4	5	5	6	0.0965
Lacey_2	Predicted protein OS=Hordeum vulgare var. distichum PE=2 SV=1	F2CWU8	30350	4	4	6	0.178
Lacey_2	Plastidial ADP-glucose transporter OS=Hordeum vulgare var. distichum PE=2 SV=2	Q6E5A5	45437.7	2	2	2	0.0518
Lacey_2	Uncharacterized protein OS=Hordeum vulgare var. distichum PE=4 SV=1	M0VAF6	27332	2	2	2	0.089
Lacey_2	Uncharacterized protein OS=Hordeum vulgare var. distichum PE=4 SV=1	M0VAF1	21343.9	6	10	23	0.347
Lacey_2	Uncharacterized protein OS=Hordeum vulgare var. distichum PE=4 SV=1	M0VQH7	108626	27	30	52	0.358
Lacey_2	Predicted protein OS=Hordeum vulgare var. distichum PE=2 SV=1	F2CWR0	41492.2	19	25	49	0.647
Lacey_2	Xyloglucan endotransglucosylase/hydrolase OS=Hordeum vulgare var. distichum PE=2 SV=1	F2D903	32298.2	3	3	4	0.125
Lacey_2	Malate dehydrogenase OS=Hordeum vulgare var. distichum PE=3 SV=1	M0Z0D3	33174.9	11	20	56	0.566
Lacey_2	Uncharacterized protein OS=Hordeum vulgare var. distichum PE=3 SV=1	M0VQN0	67621.4	0	0	0	0
Lacey_2	Carboxypeptidase OS=Hordeum vulgare var. distichum PE=3 SV=1	M0WX14	48353.4	8	8	10	0.215
Lacey_2	Uncharacterized protein OS=Hordeum vulgare var. distichum PE=4 SV=1	M0WX05	53741.3	16	17	30	0.505
Lacey_2	Predicted protein OS=Hordeum vulgare var. distichum PE=2 SV=1	F2CWH1	15711.1	2	2	3	0.199
Lacey_2	Predicted protein OS=Hordeum vulgare var. distichum PE=2 SV=1	F2CWG0	39082.5	1	1	2	0.0381
Lacey_2	Hexokinase OS=Hordeum vulgare var. distichum PE=3 SV=1	M0X8J7	50062.5	1	1	1	0.0238
Lacey_2	Predicted protein OS=Hordeum vulgare var. distichum PE=2 SV=1	F2D8E6	29468.2	2	2	2	0.0758
Lacey_2	Uncharacterized protein OS=Hordeum vulgare var. distichum PE=4 SV=1	M0Z093,M0Z094	44360.9	2	2	2	0.0812
Lacey_2	Predicted protein OS=Hordeum vulgare var. distichum PE=2 SV=1	F2CWC9	22631.8	0	0	0	0
Lacey_2	Alpha-1,4 glucan phosphorylase OS=Hordeum vulgare var. distichum PE=3 SV=1	M0YNW0	97071	11	12	17	0.156
Lacey_2	Uncharacterized protein OS=Hordeum vulgare var. distichum PE=4 SV=1	M0X8E0	29809	4	4	5	0.322
Lacey_2	Uncharacterized protein OS=Hordeum vulgare var. distichum PE=3 SV=1	M0Z034	16956.9	6	9	52	0.57
Lacey_2	Uncharacterized protein OS=Hordeum vulgare var. distichum PE=4 SV=1	M0XIN0	41098.9	1	1	1	0.0262
Lacey_2	Uncharacterized protein OS=Hordeum vulgare var. distichum PE=4 SV=1	M0YNQ2	24345.5	4	4	7	0.262
Lacey_2	Uncharacterized protein OS=Hordeum vulgare var. distichum PE=3 SV=1	M0Z014	25385	1	1	1	0.0383
Lacey_2	Uncharacterized protein OS=Hordeum vulgare var. distichum PE=3 SV=1	M0XJ12	42228.5	3	4	6	0.479
Lacey_2	Histone H2A OS=Hordeum vulgare var. distichum PE=2 SV=1	F2CVZ1	16192.8	4	4	8	0.252
Lacey_2	Predicted protein OS=Hordeum vulgare var. distichum PE=2 SV=1	F2CW97	50680.1	4	4	4	0.121
Lacey_2	Predicted protein OS=Hordeum vulgare var. distichum PE=2 SV=1	F2CW94	15360.7	4	5	7	0.302
Lacey_2	Predicted protein OS=Hordeum vulgare var. distichum PE=2 SV=1	F2D884	71123.5	1	1	2	0.357
Lacey_2	Predicted protein OS=Hordeum vulgare var. distichum PE=2 SV=1	F2D868	89637.4	7	8	10	0.156
Lacey_2	Clathrin heavy chain OS=Hordeum vulgare var. distichum PE=3 SV=1	M0X7Y6,M0X7Y7	203860	22	25	35	0.172
Lacey_2	Eukaryotic translation initiation factor 3 subunit M OS=Hordeum vulgare var. distichum PE=3 SV=1	M0X7Y4	45683.4	4	4	7	0.118
Lacey_2	Uncharacterized protein OS=Hordeum vulgare var. distichum PE=4 SV=1	M0XJ70	16665.9	4	4	4	0.318
Lacey_2	Predicted protein OS=Hordeum vulgare var. distichum PE=2 SV=1	F2CW48	12068.8	2	2	4	0.194
Lacey_2	Uncharacterized protein OS=Hordeum vulgare var. distichum PE=3 SV=1	M0WVW3	66299.7	15	15	23	0.258
Lacey_2	Uncharacterized protein OS=Hordeum vulgare var. distichum PE=3 SV=1	M0WVV5	25476	3	3	5	0.147
Lacey_2	Uncharacterized protein OS=Hordeum vulgare var. distichum PE=4 SV=1	M0X871,M0X872	31976.5	1	1	1	0.0491
Lacey_2	Predicted protein OS=Hordeum vulgare var. distichum PE=2 SV=1	F2D829	75175.7	6	6	7	0.121
Lacey_2	Uncharacterized protein OS=Hordeum vulgare var. distichum PE=4 SV=1	M0WW64	24168.5	3	3	4	0.121
Lacey_2	Uncharacterized protein OS=Hordeum vulgare var. distichum PE=3 SV=1	M0YNE8	54690.5	4	4	4	0.122
Lacey_2	Uncharacterized protein OS=Hordeum vulgare var. distichum PE=4 SV=1	M0W3K3	18925	1	1	1	0.0417
Lacey_2	Uncharacterized protein OS=Hordeum vulgare var. distichum PE=4 SV=1	M0WVQ7	46209	6	6	8	0.167
Lacey_2	Predicted protein OS=Hordeum vulgare var. distichum PE=2 SV=1	F2CVK7	50116.9	1	1	1	0.0595
Lacey_2	Uncharacterized protein OS=Hordeum vulgare var. distichum PE=4 SV=1	M0X7N8	44109.4	1	1	2	0.0307
Lacey_2	Uncharacterized protein OS=Hordeum vulgare var. distichum PE=4 SV=1	M0WVN1,M0WVN2	410001	2	2	2	0.00704
Lacey_2	Uncharacterized protein OS=Hordeum vulgare var. distichum PE=4 SV=1	M0ZB30	36991.6	1	1	1	0.0356
Lacey_2	Uncharacterized protein OS=Hordeum vulgare var. distichum PE=3 SV=1	M0WVK2	57322.8	11	11	14	0.285
Lacey_2	UDP-glucose 6-dehydrogenase OS=Hordeum vulgare var. distichum PE=3 SV=1	M0YMY2	52917.2	8	8	15	0.229
Lacey_2	Uncharacterized protein OS=Hordeum vulgare var. distichum PE=3 SV=1	M0X7H3	16476.3	4	4	8	0.294
Lacey_2	Uncharacterized protein OS=Hordeum vulgare var. distichum PE=3 SV=1	M0YMX2	23938.1	8	8	8	0.392
Lacey_2	Uncharacterized protein OS=Hordeum vulgare var. distichum PE=4 SV=1	M0YMW3	17613	3	3	4	0.313
Lacey_2	Histone H4 OS=Hordeum vulgare var. distichum PE=3 SV=1	M0YN57	9740.8	5	8	23	0.466
Lacey_2	Peroxidase OS=Hordeum vulgare var. distichum PE=2 SV=1	F2D6Z5	32838.3	2	2	2	0.131
Lacey_2	Uncharacterized protein OS=Hordeum vulgare var. distichum PE=4 SV=1	M0YN01	62179	9	9	12	0.173
Lacey_2	Protein ROOT HAIR DEFECTIVE 3 homolog OS=Hordeum vulgare var. distichum PE=3 SV=1	M0XJR1	90063.9	4	4	4	0.0684
Lacey_2	Uncharacterized protein OS=Hordeum vulgare var. distichum PE=4 SV=1	M0YMM0	162392	1	1	1	0.00871
Lacey_2	Predicted protein OS=Hordeum vulgare var. distichum PE=2 SV=1	F2CV88	15691.8	4	5	7	0.431
Lacey_2	Uncharacterized protein OS=Hordeum vulgare var. distichum PE=3 SV=1	M0WUX8	42411.4	2	2	2	0.0902
Lacey_2	Uncharacterized protein OS=Hordeum vulgare var. distichum PE=4 SV=1	M0W4G1	41610	2	2	2	0.048
Lacey_2	Predicted protein OS=Hordeum vulgare var. distichum PE=2 SV=1	F2CV33	15015.1	5	7	12	0.436
Lacey_2	Uncharacterized protein OS=Hordeum vulgare var. distichum PE=4 SV=1	M0YMG1	27102.5	1	1	1	0.0622
Lacey_2	Uncharacterized protein OS=Hordeum vulgare var. distichum PE=3 SV=1	M0YMF1	49700.9	1	1	1	0.408
Lacey_2	Uncharacterized protein OS=Hordeum vulgare var. distichum PE=3 SV=1	M0YME1,M0YME2,M0YME6	44317.3	1	1	1	0.0258
Lacey_2	Predicted protein OS=Hordeum vulgare var. distichum PE=2 SV=1	F2D702	22618.8	2	2	3	0.272
Lacey_2	Uncharacterized protein OS=Hordeum vulgare var. distichum PE=3 SV=1	M0X721	42770.9	5	5	8	0.168
Lacey_2	Uncharacterized protein OS=Hordeum vulgare var. distichum PE=4 SV=1	M0WUP2,M0WUP5	107296	2	2	2	0.0188
Lacey_2	Glyceraldehyde-3-phosphate dehydrogenase OS=Hordeum vulgare var. distichum PE=2 SV=1	F2D6I8	36612	22	36	121	0.789
Lacey_2	Predicted protein OS=Hordeum vulgare var. distichum PE=2 SV=1	F2D6F6	10243.1	2	3	5	0.261
[truncated: 4,875 more rows]
